# Supplementary material for: Pan-genome-scale metabolic modeling of Bacillus subtilis reveals functionally distinct groups
Source: mSystems. 2024 Oct 4;9(11):e00923-24. doi: 10.1128/msystems.00923-24 (PMC11575223; doi:10.1128/msystems.00923-24)
Supplement: Table S1 — The list of genomes used in the study. [file msystems.00923-24-s0002.xlsx]

## Sheet: Sheet1
ID	BioProject	BioSample	GenBank	Strain Name
GCF_000009045_1	PRJNA76	SAMEA3138188	GCA_000009045.1	168
GCF_000155325_1	PRJNA29889	SAMN02469327	GCA_000155325.1	168
GCF_000155355_1	PRJNA29817	SAMN02469326	GCA_000155355.1	JH642
GCF_000155375_1	PRJNA29851	SAMN02469322	GCA_000155375.1	SMY
GCF_000186085_1	PRJNA29891	SAMN02469323	GCA_000186085.1	NCIB 3610
GCF_000186745_1	PRJNA61191	SAMN02603875	GCA_000186745.1	BSn5
GCF_000209795_2	PRJDA38027	SAMD00016353	GCA_000209795.2	BEST195
GCF_000227485_1	PRJNA68559	SAMN02603351	GCA_000227485.1	RO-NN-1
GCF_000230755_1	PRJNA73499	SAMN02469591	GCA_000230755.2	SC-8
GCF_000293765_1	PRJNA172244	SAMN02603911	GCA_000293765.1	QB928
GCF_000321395_1	PRJNA166925	SAMN02603212	GCA_000321395.1	BSP1
GCF_000338735_1	PRJNA175410	SAMN02602961	GCA_000338735.1	XF-1
GCF_000341775_1	PRJNA183438	SAMN01924755	GCA_000341775.1	MB73/2
GCF_000344745_1	PRJNA82795	SAMN02603273	GCA_000344745.1	6051-HGW
GCF_000349795_1	PRJNA192249	SAMN02603719	GCA_000349795.1	BAB-1
GCF_000497485_1	PRJNA225627	SAMN02641633	GCA_000497485.1	PY79
GCF_000507005_1	PRJNA218603	SAMN02352513	GCA_000507005.1	PTS-394
GCF_000523045_1	PRJDB111	SAMD00061007	GCA_000523045.1	BEST7003
GCF_000582885_1	PRJNA231890	SAMN02951917	GCA_000582885.1	QH-1
GCF_000696615_1	PRJNA248606	SAMN02799704	GCA_000696615.1	E72
GCF_000696635_1	PRJNA248606	SAMN02799703	GCA_000696635.1	168
GCF_000699465_1	PRJNA172410	SAMN02800681	GCA_000699465.1	JH642 substr. AG174
GCF_000699525_1	PRJNA172448	SAMN02841094	GCA_000699525.1	AG1839
GCF_000706705_1	PRJNA221154	SAMN02673193	GCA_000706705.1	OH 131.1
GCF_000724125_1	PRJEB1410	SAMEA3139064	GCA_000724125.1	E1
GCF_000735115_1	PRJNA254440	SAMN02903909	GCA_000735115.1	GXA-28
GCF_000737405_1	PRJNA205982	SAMN02183432	GCA_000737405.1	TO-A
GCF_000740475_1	PRJNA254215	SAMN02902142	GCA_000740475.1	NDmed
GCF_000740485_1	PRJNA254216	SAMN02902143	GCA_000740485.1	NDfood
GCF_000782835_1	PRJNA265137	SAMN03145713	GCA_000782835.1	SG6
GCF_000789275_1	PRJNA268543	SAMN03222589	GCA_000789275.1	168
GCF_000789295_1	PRJNA268543	SAMN03222590	GCA_000789295.1	PS832
GCF_000827065_1	PRJNA270310	SAMN03265456	GCA_000827065.1	3NA
GCF_000830595_1	PRJNA266797	SAMN03174422	GCA_000830595.1	B4072
GCF_000830605_1	PRJNA266797	SAMN03174419	GCA_000830605.1	B4069
GCF_000830645_1	PRJNA266797	SAMN03174425	GCA_000830645.1	B4146
GCF_000830695_1	PRJNA266797	SAMN03174421	GCA_000830695.1	B4071
GCF_000830715_1	PRJNA266797	SAMN03174423	GCA_000830715.1	B4073
GCF_000832195_1	PRJNA266797	SAMN03282622	GCA_000832195.1	B4143
GCF_000934165_1	PRJNA274664	SAMN03329209	GCA_000934165.1	2014-3557
GCF_000952895_1	PRJEB7328	SAMEA2247639	GCA_000952895.1	BS34A
GCF_000953615_1	PRJEB7327	SAMEA2780588	GCA_000953615.1	BS49
GCF_000971925_1	PRJNA81651	SAMN03394574	GCA_000971925.1	KCTC 1028
GCF_000973605_1	PRJNA236412	SAMN03492038	GCA_000973605.1	HJ5
GCF_001015095_1	PRJNA284309	SAMN03701301	GCA_001015095.1	UD1022
GCF_001037985_1	PRJNA285352	SAMN03744308	GCA_001037985.1	TO-A JPC
GCF_001043765_1	PRJNA277415	SAMN03751781	GCA_001043765.1	LK22
GCF_001057075_1	PRJNA267549	SAMN03197710	GCA_001057075.1	516_BAMY
GCF_001187765_1	PRJNA288072	SAMN03793169	GCA_001187765.1	MS1577
GCF_001278955_1	PRJNA288623	SAMN03835251	GCA_001278955.1	FJAT-14262a
GCF_001286865_1	PRJEB9876	SAMEA3484405	GCA_001286865.1	JRS6
GCF_001286885_1	PRJEB9876	SAMEA3484410	GCA_001286885.1	JRS11
GCF_001342275_1	PRJEB2395	SAMEA1025530	GCA_001342275.1	type strain: N
GCF_001465815_1	PRJNA305223	SAMN04320556	GCA_001465815.1	BSD-2
GCF_001541905_1	PRJNA309082	SAMN04420251	GCA_001541905.1	CU1050
GCF_001565875_1	PRJNA309599	SAMN04437026	GCA_001565875.1	CGMCC 2108
GCF_001604995_1	PRJNA316530	SAMN04585399	GCA_001604995.1	SZMC 6179J
GCF_001619535_1	PRJNA295652	SAMN04087468	GCA_001619535.1	B4417
GCF_001625135_1	PRJNA316980	SAMN04594889	GCA_001625135.1	ALBA01
GCF_001660525_1	PRJNA322253	SAMN05150066	GCA_001660525.1	delta6
GCF_001661555_1	PRJNA309052	SAMN04419588	GCA_001661555.1	Y3
GCF_001662955_1	PRJNA321942	SAMN05162512	GCA_001662955.1	SRCM101280
GCF_001697265_1	PRJNA302835	SAMN04281244	GCA_001697265.1	KCTC 3135
GCF_001703495_1	PRJNA268543	SAMN05526243	GCA_001703495.1	168G
GCF_001704095_1	PRJNA338086	SAMN05520947	GCA_001704095.1	HJ0-6
GCF_001717105_1	PRJNA322230	SAMN05139959	GCA_001717105.1	fmb60
GCF_001720505_1	PRJNA341308	SAMN05717667	GCA_001720505.1	BS16045
GCF_001726025_1	PRJNA327291	SAMN05328038	GCA_001726025.1	MB378
GCF_001742355_1	PRJNA254928	SAMN02903557	GCA_001742355.1	CGMCC63528
GCF_001742365_1	PRJNA254928	SAMN02903556	GCA_001742365.1	KM
GCF_001746575_1	PRJNA341310	SAMN05717668	GCA_001746575.1	BS38
GCF_001747445_1	PRJNA286056	SAMN03764478	GCA_001747445.1	HRBS-10TDI13
GCF_001750745_1	PRJNA343182	SAMN05781320	GCA_001750745.1	QB5412
GCF_001808235_1	PRJNA348796	SAMN05915708	GCA_001808235.1	VV2
GCF_001876515_1	PRJNA316783	SAMN04590047	GCA_001876515.1	RE1.4
GCF_001890405_1	PRJNA355020	SAMN06060088	GCA_001890405.1	KH2
GCF_001895065_1	PRJDB4745	SAMD00051050	GCA_001895065.1	UMX-103
GCF_001902555_1	PRJNA349089	SAMN05920240	GCA_001902555.1	29R7-12
GCF_001996305_1	PRJNA355231	SAMN06066714	GCA_001996305.1	AG4
GCF_002009095_1	PRJNA368652	SAMN06268574	GCA_002009095.1	168
GCF_002009135_1	PRJNA368655	SAMN06268590	GCA_002009135.1	168
GCF_002055965_1	PRJNA377766	SAMN06472805	GCA_002055965.1	NCIB 3610
GCF_002072735_1	PRJNA379713	SAMN06618433	GCA_002072735.1	GQJK2
GCF_002096095_1	PRJNA381127	SAMN06670765	GCA_002096095.1	Bs-115
GCF_002142595_1	PRJNA383806	SAMN06808294	GCA_002142595.1	TLO3
GCF_002173615_1	PRJNA386754	SAMN07125936	GCA_002173615.1	SRCM101441
GCF_002173695_1	PRJNA386755	SAMN07125937	GCA_002173695.1	SRCM101444
GCF_002173715_1	PRJNA386756	SAMN07125938	GCA_002173715.1	SRCM100757
GCF_002201955_1	PRJNA389629	SAMN07204268	GCA_002201955.1	SRCM100761
GCF_002201995_1	PRJNA389633	SAMN07204274	GCA_002201995.1	SRCM100333
GCF_002202035_1	PRJNA389959	SAMN07211386	GCA_002202035.1	SRCM101392
GCF_002202055_1	PRJNA390048	SAMN07212162	GCA_002202055.1	ge28
GCF_002205435_1	PRJNA388844	SAMN07187745	GCA_002205435.1	SR1
GCF_002216085_1	PRJNA391556	SAMN07270555	GCA_002216085.1	SX01705
GCF_002220075_1	PRJNA392594	SAMN07303434	GCA_002220075.1	GS 188
GCF_002269175_1	PRJNA384709	SAMN07482639	GCA_002269175.1	DKU_NT_02
GCF_002269195_1	PRJNA384709	SAMN07482641	GCA_002269195.1	DKU_NT_03
GCF_002271425_1	PRJNA395369	SAMN07372731	GCA_002271425.1	7772
GCF_002272375_1	PRJNA395369	SAMN07372718	GCA_002272375.1	7706
GCF_002272405_1	PRJNA395369	SAMN07372715	GCA_002272405.1	7702
GCF_002277775_1	PRJNA392213	SAMN07285925	GCA_002277775.1	GM5
GCF_002290305_1	PRJNA401163	SAMN07598856	GCA_002290305.1	TLO3
GCF_002612765_1	PRJNA261090	SAMN03068858	GCA_002612765.1	zh78
GCF_002835225_1	PRJNA420783	SAMN08120349	GCA_002835225.1	9407
GCF_002865705_1	PRJNA324382	SAMN05201374	GCA_002865705.1	BSP2
GCF_002865715_1	PRJNA324391	SAMN05201389	GCA_002865715.1	BSP4
GCF_002893805_1	PRJNA427857	SAMN08275181	GCA_002893805.1	BJ3-2
GCF_002906075_1	PRJNA391834	SAMN07276667	GCA_002906075.1	SRCM101384
GCF_002982175_1	PRJNA378318	SAMN06544785	GCA_002982175.1	ATCC 21228
GCF_002998755_1	PRJNA436554	SAMN08637871	GCA_002998755.1	SYST2
GCF_002998795_1	PRJNA436554	SAMN08637881	GCA_002998795.1	NMSX4
GCF_003014945_1	PRJNA438863	SAMN08731004	GCA_003014945.1	MH1
GCF_003148355_1	PRJNA471598	SAMN09212889	GCA_003148355.2	QB61
GCF_003174785_1	PRJNA472711	SAMN09241895	GCA_003174785.1	JS-4
GCF_003184225_1	PRJNA383782	SAMN06806502	GCA_003184225.1	50-1
GCF_003265645_1	PRJNA243303	SAMN02714223	GCA_003265645.1	SFA-H43
GCF_003265725_1	PRJNA431144	SAMN08384464	GCA_003265725.1	MG27
GCF_003336895_2	PRJNA471791	SAMN09217786	GCA_003336895.2	OGU1
GCF_003339745_1	PRJNA480737	SAMN09644090	GCA_003339745.1	SBE1
GCF_003399995_1	PRJNA392442	SAMN04283650	GCA_003399995.1	PT26A
GCF_003417435_1	PRJNA486318	SAMN09843504	GCA_003417435.1	ATCC 6051a
GCF_003426125_1	PRJNA485230	SAMN09786559	GCA_003426125.1	IITK SM1
GCF_003515125_1	PRJNA480558	SAMN09641676	GCA_003515125.1	FB6-3
GCF_003600785_1	PRJNA398615	SAMN07514323	GCA_003600785.1	PK5_26
GCF_003610955_1	PRJNA490410	SAMN10036094	GCA_003610955.1	WB800N
GCF_003665195_1	PRJNA495411	SAMN10225144	GCA_003665195.1	GFR-12
GCF_003665215_1	PRJNA495413	SAMN10225146	GCA_003665215.1	PJ-7
GCF_003665235_1	PRJNA495412	SAMN10225145	GCA_003665235.1	MH-1
GCF_003665255_1	PRJNA495416	SAMN10225188	GCA_003665255.1	SSJ-1
GCF_003665275_1	PRJNA495414	SAMN10225147	GCA_003665275.1	2RL2-3
GCF_003665295_1	PRJNA495429	SAMN10225276	GCA_003665295.1	N4-2
GCF_003665315_1	PRJNA495426	SAMN10225254	GCA_003665315.1	N2-2
GCF_003665335_1	PRJNA495425	SAMN10225190	GCA_003665335.1	N1-1
GCF_003665355_1	PRJNA495427	SAMN10225269	GCA_003665355.1	N3-1
GCF_003665395_1	PRJNA495409	SAMN10225133	GCA_003665395.1	2KL1
GCF_003694695_1	PRJNA490414	SAMN10036102	GCA_003694695.1	M9
GCF_003710285_1	PRJNA493554	SAMN10246063	GCA_003710285.1	UBBS-14
GCF_003762825_1	PRJNA504727	SAMN10397601	GCA_003762825.1	ZL27
GCF_003833205_1	PRJNA503984	SAMN10375217	GCA_003833205.1	EH2
GCF_003833235_1	PRJNA503984	SAMN10375216	GCA_003833235.1	EH5
GCF_003833295_1	PRJNA503984	SAMN10375215	GCA_003833295.1	EH11
GCF_003931545_1	PRJNA507554	SAMN10497934	GCA_003931545.1	BE27
GCF_003990435_1	PRJNA503984	SAMN10375219	GCA_003990435.1	DH12
GCF_004101345_1	PRJNA515102	SAMN10742270	GCA_004101345.1	SRCM103862
GCF_004101365_1	PRJNA515109	SAMN10742278	GCA_004101365.1	SRCM103886
GCF_004101405_1	PRJNA515110	SAMN10742280	GCA_004101405.1	SRCM103923
GCF_004101425_1	PRJNA515113	SAMN10742282	GCA_004101425.1	SRCM104005
GCF_004101445_1	PRJNA515115	SAMN10742284	GCA_004101445.1	SRCM103881
GCF_004101465_1	PRJNA515116	SAMN10742484	GCA_004101465.1	SRCM103971
GCF_004101485_1	PRJNA515120	SAMN10743274	GCA_004101485.1	SRCM104008
GCF_004101565_1	PRJNA515144	SAMN10743314	GCA_004101565.1	SRCM104011
GCF_004101945_1	PRJNA397501	SAMN07460133	GCA_004101945.1	ATCC 11774
GCF_004103535_1	PRJNA515340	SAMN10754103	GCA_004103535.1	SRCM103517
GCF_004103555_1	PRJNA515367	SAMN10754253	GCA_004103555.1	SRCM103551
GCF_004103595_1	PRJNA515369	SAMN10754256	GCA_004103595.1	SRCM103571
GCF_004103895_1	PRJNA376653	SAMN06445278	GCA_004103895.1	RC 25
GCF_004119175_1	PRJNA516726	SAMN10796448	GCA_004119175.1	SRCM103623
GCF_004119535_1	PRJNA516532	SAMN10790858	GCA_004119535.1	SRCM103689
GCF_004119555_1	PRJNA516530	SAMN10790856	GCA_004119555.1	SRCM103641
GCF_004119595_1	PRJNA516534	SAMN10790860	GCA_004119595.1	SRCM103696
GCF_004119615_1	PRJNA516537	SAMN10790877	GCA_004119615.1	SRCM103576
GCF_004119635_1	PRJNA516536	SAMN10790878	GCA_004119635.1	SRCM103697
GCF_004119655_1	PRJNA516541	SAMN10790882	GCA_004119655.1	SRCM103581
GCF_004119675_1	PRJNA516539	SAMN10790879	GCA_004119675.1	SRCM103773
GCF_004119695_1	PRJNA516543	SAMN10790884	GCA_004119695.1	SRCM103837
GCF_004119715_1	PRJNA516542	SAMN10790883	GCA_004119715.1	SRCM103835
GCF_004119775_1	PRJNA516720	SAMN10796306	GCA_004119775.1	SRCM103612
GCF_004119815_1	PRJNA516729	SAMN10797245	GCA_004119815.1	SRCM103629
GCF_004119835_1	PRJNA516722	SAMN10796308	GCA_004119835.1	SRCM103622
GCF_004119875_1	PRJNA516730	SAMN10797246	GCA_004119875.1	SRCM103637
GCF_004294535_1	PRJNA516331	SAMN10787356	GCA_004294535.1	A29
GCF_004294565_1	PRJNA516328	SAMN10786851	GCA_004294565.1	A1
GCF_004323065_1	PRJNA524698	SAMN11031138	GCA_004323065.1	VK161
GCF_004328925_1	PRJNA473387	SAMN09273200	GCA_004328925.1	G7
GCF_004365735_1	PRJNA463114	SAMN09074953	GCA_004365735.1	140B
GCF_004366695_1	PRJNA346925	SAMN05877852	GCA_004366695.1	30VD-1
GCF_004923335_1	PRJNA437180	SAMN08640840	GCA_004923335.1	MCCC 1A10476
GCF_005160425_1	PRJNA448687	SAMN08863465	GCA_005160425.1	MBI 600
GCF_005234095_1	PRJNA540007	SAMN11519450	GCA_005234095.1	H19
GCF_005849145_1	PRJNA540403	SAMN11535052	GCA_005849145.1	PR10
GCF_006088795_1	PRJNA509107	SAMN10537431	GCA_006088795.1	NCIB 3610
GCF_006165085_1	PRJNA385219	SAMN06885112	GCA_006165085.1	SEM-9
GCF_006454465_1	PRJNA386600	SAMN07108765	GCA_006454465.1	SEM-2
GCF_006741845_1	PRJDB8042	SAMD00169822	GCA_006741845.1	NBRC 13719
GCF_007665695_1	PRJNA543692	SAMN11792740	GCA_007665695.1	DE0580
GCF_007667365_1	PRJNA543692	SAMN11792637	GCA_007667365.1	DE0477
GCF_007677395_1	PRJNA543692	SAMN11792404	GCA_007677395.1	DE0244
GCF_007679335_1	PRJNA543692	SAMN11792272	GCA_007679335.1	DE0112
GCF_007786555_1	PRJNA556231	SAMN12344266	GCA_007786555.1	GGC-P12B
GCF_007829355_1	PRJNA202331	SAMN02744107	GCA_007829355.1	J23
GCF_007829445_1	PRJNA202328	SAMN02744110	GCA_007829445.1	J26
GCF_007829495_1	PRJNA202329	SAMN02744112	GCA_007829495.1	J25
GCF_007829515_1	PRJNA202330	SAMN02744108	GCA_007829515.1	J24
GCF_007829655_1	PRJNA202332	SAMN02744109	GCA_007829655.1	J22
GCF_007829735_1	PRJNA202327	SAMN02744111	GCA_007829735.1	J27
GCF_007845115_1	PRJNA515923	SAMN10779587	GCA_007845115.1	Fad 109
GCF_007995205_1	PRJNA358162	SAMN06167145	GCA_007995205.1	VS15
GCF_008014635_1	PRJNA559441	SAMN12541738	GCA_008014635.1	JNUCC
GCF_008017615_1	PRJNA515923	SAMN12561567	GCA_008017615.1	FUA2114
GCF_008131765_1	PRJNA471411	SAMN09217790	GCA_008131765.1	VS15
GCF_008682315_1	PRJNA484220	SAMN09761863	GCA_008682315.1	PY79
GCF_008831405_1	PRJNA563138	SAMN12669139	GCA_008831405.1	ms-2
GCF_009017455_1	PRJNA575631	SAMN12905683	GCA_009017455.1	MSP1
GCF_009363835_1	PRJNA578252	SAMN13053465	GCA_009363835.1	JAAA
GCF_009497795_1	PRJNA487139	SAMN09874175	GCA_009497795.1	MENO2
GCF_009497815_1	PRJNA487145	SAMN09874192	GCA_009497815.1	HMNig-2
GCF_009662155_1	PRJNA587401	SAMN13190554	GCA_009662155.1	MB9_B4
GCF_009662175_1	PRJNA587401	SAMN13190553	GCA_009662175.1	MB9_B1
GCF_009662195_1	PRJNA587401	SAMN13190550	GCA_009662195.1	MB8_B10
GCF_009662215_1	PRJNA587401	SAMN13190552	GCA_009662215.1	MB8_B7
GCF_009662235_1	PRJNA587401	SAMN13190549	GCA_009662235.1	75
GCF_009662255_1	PRJNA587401	SAMN13190551	GCA_009662255.1	MB8_B1
GCF_009662275_1	PRJNA587401	SAMN13190548	GCA_009662275.1	73
GCF_009662335_1	PRJNA587401	SAMN13190558	GCA_009662335.1	P5_B2
GCF_009662355_1	PRJNA587401	SAMN13190557	GCA_009662355.1	P5_B1
GCF_009662375_1	PRJNA587401	SAMN13190555	GCA_009662375.1	MB9_B6
GCF_009662415_1	PRJNA587401	SAMN13190561	GCA_009662415.1	P8_B3
GCF_009662435_1	PRJNA587401	SAMN13190559	GCA_009662435.1	P8_B1
GCF_009662455_1	PRJNA587401	SAMN13190562	GCA_009662455.1	P9_B1
GCF_009665145_1	PRJNA580327	SAMN13155133	GCA_009665145.2	ZD01
GCF_009676665_1	PRJNA588166	SAMN13229351	GCA_009676665.1	MSP5
GCF_009741365_1	PRJNA593013	SAMN13447072	GCA_009741365.1	PY79
GCF_009857115_1	PRJNA598770	SAMN13715497	GCA_009857115.1	GOT9
GCF_009866865_1	PRJNA391232	SAMN07259745	GCA_009866865.1	7PJ-16
GCF_009884005_1	PRJNA600041	SAMN13781157	GCA_009884005.1	BJQ0005
GCF_009913255_1	PRJNA438180	SAMN08707581	GCA_009913255.1	SRCM102753
GCF_009913275_1	PRJNA438180	SAMN08707582	GCA_009913275.1	SRCM102754
GCF_009913395_1	PRJNA438180	SAMN08707588	GCA_009913395.1	SRCM102745
GCF_009913515_1	PRJNA438180	SAMN08707591	GCA_009913515.1	SRCM102748
GCF_009913535_1	PRJNA438180	SAMN08707592	GCA_009913535.1	SRCM102749
GCF_009913555_1	PRJNA438180	SAMN08707593	GCA_009913555.1	SRCM102750
GCF_009913575_1	PRJNA438180	SAMN08707594	GCA_009913575.1	SRCM102751
GCF_009913595_1	PRJNA438180	SAMN08707595	GCA_009913595.1	SRCM102756
GCF_009914155_1	PRJNA438180	SAMN09759286	GCA_009914155.1	SRCM101393
GCF_009982935_1	PRJNA523170	SAMN10965541	GCA_009982935.1	ABP1
GCF_009996815_1	PRJNA602784	SAMN13907376	GCA_009996815.1	A52
GCF_010094155_1	PRJNA523788	SAMN10987339	GCA_010094155.1	ABP2
GCF_010578025_1	PRJNA390877	SAMN07267374	GCA_010578025.1	30-7
GCF_010578035_1	PRJNA390877	SAMN07267369	GCA_010578035.1	28-3
GCF_010578065_1	PRJNA390877	SAMN07267371	GCA_010578065.1	29-3
GCF_010578135_1	PRJNA390877	SAMN07267346	GCA_010578135.1	20-3
GCF_010578165_1	PRJNA390877	SAMN07267340	GCA_010578165.1	18-3
GCF_010578225_1	PRJNA390877	SAMN07267328	GCA_010578225.1	8-1
GCF_010578235_1	PRJNA390877	SAMN07267327	GCA_010578235.1	7-4
GCF_010580645_1	PRJNA390877	SAMN07267325	GCA_010580645.1	5-1
GCF_010614705_1	PRJNA603289	SAMN13927445	GCA_010614705.1	TNW1(2019)
GCF_010614715_1	PRJNA603289	SAMN13927444	GCA_010614715.1	TNC3(2019)
GCF_010614785_1	PRJNA603289	SAMN13927442	GCA_010614785.1	TNC1(2019)
GCF_010634645_1	PRJNA380448	SAMN06643048	GCA_010634645.1	TS4
GCF_010912695_1	PRJNA421079	SAMN08131302	GCA_010912695.1	TV1
GCF_011317145_1	PRJNA593387	SAMN13476497	GCA_011317145.1	BTS-3
GCF_011765645_1	PRJNA563997	SAMN12697602	GCA_011765645.1	AMR1
GCF_011800745_1	PRJNA484196	SAMN09761081	GCA_011800745.1	EA-CB0575
GCF_012028945_1	PRJNA552168	SAMN12179489	GCA_012028945.1	FH1
GCF_012029855_1	PRJNA615382	SAMN14448132	GCA_012029855.1	S3B
GCF_012030395_1	PRJNA615382	SAMN14448131	GCA_012030395.1	CH311
GCF_012030675_1	PRJNA615188	SAMN14448286	GCA_012030675.1	SMY
GCF_012648205_1	PRJNA616328	SAMN14479758	GCA_012648205.1	UCMB5121
GCF_012648345_1	PRJNA616328	SAMN14479757	GCA_012648345.1	UCMB5021
GCF_012689465_1	PRJNA523301	SAMN10970130	GCA_012689465.1	3-31
GCF_012689485_1	PRJNA523307	SAMN10970816	GCA_012689485.1	14-22
GCF_012926045_1	PRJNA603152	SAMN13921480	GCA_012926045.1	JC1005
GCF_012931705_2	PRJNA626600	SAMN14645746	GCA_012931705.2	168
GCF_012935335_1	PRJNA623850	SAMN14558910	GCA_012935335.1	STRP31
GCF_013009385_1	PRJNA626600	SAMN14645747	GCA_013009385.1	168
GCF_013266935_1	PRJNA622881	SAMN14531568	GCA_013266935.1	CRN 16
GCF_013267025_1	PRJNA622881	SAMN14531563	GCA_013267025.1	CRN 7
GCF_013267115_1	PRJNA622881	SAMN14531560	GCA_013267115.1	CRN 1
GCF_013285325_1	PRJNA635218	SAMN15069579	GCA_013285325.1	JCL16
GCF_013332455_1	PRJNA634250	SAMN14987718	GCA_013332455.1	GR2.1
GCF_013342875_1	PRJNA635534	SAMN15042623	GCA_013342875.1	DNKAS
GCF_013388335_1	PRJNA641411	SAMN15352467	GCA_013388335.1	SP1
GCF_013620675_1	PRJNA515431	SAMN10845435	GCA_013620675.1	Mori2
GCF_013620725_1	PRJNA515431	SAMN10845505	GCA_013620725.1	C4
GCF_013867545_1	PRJNA647640	SAMN15579836	GCA_013867545.1	s-2
GCF_014046405_1	PRJNA478692	SAMN09521649	GCA_014046405.1	G11
GCF_014171535_1	PRJNA605861	SAMN14081047	GCA_014171535.1	So1b
GCF_014219005_1	PRJNA636601	SAMN15080915	GCA_014219005.1	ZIM3
GCF_014298115_1	PRJNA658161	SAMN15860571	GCA_014298115.1	ONU 559
GCF_014389245_2	PRJNA659394	SAMN15904628	GCA_014389245.2	DSM 10
GCF_014489275_1	PRJNA660353	SAMN15946990	GCA_014489275.1	170005
GCF_014498995_1	PRJNA650388	SAMN15703853	GCA_014498995.1	RS-D-2
GCF_014805495_1	PRJNA646528	SAMN15546529	GCA_014805495.1	PTA-271
GCF_014878105_1	PRJNA666566	SAMN16302825	GCA_014878105.1	MD32
GCF_014879275_1	PRJNA666880	SAMN16330026	GCA_014879275.1	CV16
GCF_014961985_1	PRJNA668852	SAMN16424893	GCA_014961985.1	CMIN-4
GCF_015070965_1	PRJNA669423	SAMN16453360	GCA_015070965.1	KO7
GCF_015070995_1	PRJNA670247	SAMN16490485	GCA_015070995.1	1A1
GCF_015535655_1	PRJNA594094	SAMN13503695	GCA_015535655.1	TR21
GCF_015602625_1	PRJNA594092	SAMN13503694	GCA_015602625.1	R31
GCF_015645605_1	PRJNA678363	SAMN16794163	GCA_015645605.1	DBS-15(rho11)
GCF_015645615_1	PRJNA678363	SAMN16794162	GCA_015645615.1	3610(phi3T)
GCF_015645655_1	PRJNA678363	SAMN16794161	GCA_015645655.1	168(rho14)
GCF_015645665_1	PRJNA678363	SAMN16794160	GCA_015645665.1	168(rho10)
GCF_015645705_1	PRJNA678363	SAMN16794159	GCA_015645705.1	168(rho6)
GCF_015645725_1	PRJNA678363	SAMN16794158	GCA_015645725.1	CU1065(Z)
GCF_015654205_1	PRJNA675018	SAMN16686676	GCA_015654205.1	SH1
GCF_015776795_1	PRJNA248325	SAMN02797764	GCA_015776795.1	G25-83
GCF_015844635_1	PRJNA283682	SAMN03654031	GCA_015844635.1	G25-61
GCF_015844655_1	PRJNA283681	SAMN03654030	GCA_015844655.1	G25-60
GCF_015845175_1	PRJNA283707	SAMN03654270	GCA_015845175.1	G25-90
GCF_015880865_1	PRJNA283518	SAMN03651926	GCA_015880865.1	G25-31
GCF_015881035_1	PRJNA283540	SAMN03652291	GCA_015881035.1	G25-40
GCF_016065415_1	PRJNA683031	SAMN17016247	GCA_016065415.1	LBUM979
GCF_016411905_1	PRJNA687030	SAMN17131857	GCA_016411905.1	TH016
GCF_016411915_1	PRJNA687030	SAMN17131858	GCA_016411915.1	TH035
GCF_016774345_1	PRJNA693507	SAMN17389609	GCA_016774345.1	RHF2
GCF_016894165_1	PRJNA700497	SAMN17832981	GCA_016894165.1	BIM B-569G
GCF_017352355_1	PRJNA598935	SAMN13734907	GCA_017352355.1	Dcl1
GCF_017592405_1	PRJNA715845	SAMN18385656	GCA_017592405.1	s2
GCF_017753785_1	PRJNA718352	SAMN18529738	GCA_017753785.1	YB-04
GCF_017817855_1	PRJNA707005	SAMN18155319	GCA_017817855.1	CBMAI 1302
GCF_017901775_1	PRJNA720287	SAMN18644984	GCA_017901775.1	MBF10_19J
GCF_018122435_1	PRJNA437002	SAMN08637082	GCA_018122435.1	PS-18
GCF_018122535_1	PRJNA437002	SAMN08637080	GCA_018122535.1	PS-13
GCF_018141065_1	PRJNA598403	SAMN06706665	GCA_018141065.1	PMB102
GCF_018223525_1	PRJNA724006	SAMN18839106	GCA_018223525.1	ACCC 11088
GCF_018224865_2	PRJNA723722	SAMN18826883	GCA_018224865.2	SC3.7
GCF_018394175_1	PRJNA726833	SAMN19091144	GCA_018394175.1	BYS2
GCF_018454405_1	PRJNA729632	SAMN19136531	GCA_018454405.1	A1 - Midalam
GCF_018530835_1	PRJNA730659	SAMN19238141	GCA_018530835.1	ACCC 11025
GCF_018603605_1	PRJNA336518	SAMN15078726	GCA_018603605.1	DS42_4
GCF_018603725_1	PRJNA336518	SAMN06464103	GCA_018603725.1	DS3_4
GCF_018603805_1	PRJNA336518	SAMN06464101	GCA_018603805.1	DS1_4
GCF_018884165_1	PRJNA668645	SAMN16416354	GCA_018884165.1	s-16
GCF_018986855_1	PRJNA736843	SAMN19667020	GCA_018986855.1	Miz-8
GCF_019037205_1	PRJNA728748	SAMN19102939	GCA_019037205.1	179-J 10A2 HS
GCF_019037305_1	PRJNA728748	SAMN19102937	GCA_019037305.1	179-I 6A2 HS
GCF_019037315_1	PRJNA728748	SAMN19102938	GCA_019037315.1	179-I 7B1 HS
GCF_019037405_1	PRJNA728748	SAMN19102936	GCA_019037405.1	179-I 4D1 HS
GCF_019037525_1	PRJNA728748	SAMN19102935	GCA_019037525.1	179-F 10A1 HS
GCF_019037645_1	PRJNA728748	SAMN19102934	GCA_019037645.1	179-F 1A1 HS
GCF_019037825_1	PRJNA728748	SAMN19102933	GCA_019037825.1	179-D 8B1 HS
GCF_019037905_1	PRJNA728748	SAMN19102932	GCA_019037905.1	179-D 3C1 HS
GCF_019037965_1	PRJNA728748	SAMN19102931	GCA_019037965.1	179-C6.1 HS
GCF_019038065_1	PRJNA728748	SAMN19102930	GCA_019038065.1	179-A4 HS
GCF_019464335_1	PRJNA750591	SAMN20474411	GCA_019464335.1	HD15
GCF_019583555_1	PRJNA437002	SAMN08637094	GCA_019583555.1	PS-209
GCF_019599105_1	PRJNA752499	SAMN20599517	GCA_019599105.1	YPS-32
GCF_019704335_1	PRJDB8028	SAMD00163109	GCA_019704335.1	BEST3095
GCF_019704355_1	PRJDB8028	SAMD00163110	GCA_019704355.1	BEST3096
GCF_019704375_1	PRJDB8028	SAMD00163111	GCA_019704375.1	BEST3102
GCF_019704395_1	PRJDB8028	SAMD00163112	GCA_019704395.1	BEST3106
GCF_019704415_1	PRJDB8028	SAMD00163113	GCA_019704415.1	BEST3109
GCF_019704435_1	PRJDB8028	SAMD00163114	GCA_019704435.1	BEST3125
GCF_019704455_1	PRJDB8028	SAMD00163115	GCA_019704455.1	BEST3136
GCF_019704475_1	PRJDB8028	SAMD00163116	GCA_019704475.1	BEST3145
GCF_019748415_1	PRJNA644637	SAMN15705249	GCA_019748415.1	R-06-OCP2
GCF_019748555_1	PRJNA644637	SAMN15705241	GCA_019748555.1	S/N-302-OC-B1
GCF_019931715_1	PRJNA760656	SAMN21220196	GCA_019931715.1	FJAT-4
GCF_019969135_1	PRJNA744031	SAMN20065942	GCA_019969135.1	EB1
GCF_020166055_1	PRJNA764550	SAMN21508260	GCA_020166055.1	S11Y
GCF_020176885_1	PRJNA764204	SAMN21479894	GCA_020176885.1	AM1002
GCF_020251265_1	PRJNA766719	SAMN21874022	GCA_020251265.1	BSY28
GCF_020311615_1	PRJNA701127	SAMN17848993	GCA_020311615.1	ELA2001105
GCF_020551885_1	PRJNA761700	SAMN21467678	GCA_020551885.1	4
GCF_020552025_1	PRJNA761700	SAMN21908411	GCA_020552025.1	7
GCF_020552665_1	PRJNA761700	SAMN21909380	GCA_020552665.1	10
GCF_020773035_1	PRJNA772879	SAMN22417850	GCA_020773035.1	SCP010-1
GCF_020859605_1	PRJNA775613	SAMN22603050	GCA_020859605.1	M3
GCF_021172185_1	PRJNA785077	SAMN23526796	GCA_021172185.1	NIB353
GCF_021398545_1	PRJNA788304	SAMN23961033	GCA_021398545.1	Bsi
GCF_021497525_1	PRJNA678455	SAMN16801779	GCA_021497525.1	JNFE1126
GCF_021497545_1	PRJNA678455	SAMN16801778	GCA_021497545.1	JNFE0126
GCF_021498185_1	PRJNA632537	SAMN14911298	GCA_021498185.1	A10
GCF_021555035_1	PRJNA787060	SAMN23768503	GCA_021555035.1	EVCu15
GCF_021728925_1	PRJNA800222	SAMN25236346	GCA_021728925.1	BTU4
GCF_021728955_1	PRJNA800225	SAMN25236356	GCA_021728955.1	BTU5
GCF_022097155_1	PRJNA642680	SAMN15395878	GCA_022097155.1	JS12
GCF_022370975_1	PRJNA807447	SAMN25982035	GCA_022370975.1	ZW
GCF_022453545_1	PRJNA808224	SAMN26037833	GCA_022453545.1	YB-15
GCF_022570515_1	PRJNA813638	SAMN26514128	GCA_022570515.1	ATC-3
GCF_022647025_1	PRJNA664669	SAMN16229794	GCA_022647025.1	FX-1
GCF_022654795_1	PRJNA813968	SAMN26533862	GCA_022654795.1	H2
GCF_022700895_1	PRJNA673053	SAMN16585431	GCA_022700895.1	N1142-3at
GCF_022700935_1	PRJNA673049	SAMN16585340	GCA_022700935.1	N1108-5at
GCF_022700955_1	PRJNA673050	SAMN16585349	GCA_022700955.1	N1303-2Ay
GCF_022700975_1	PRJNA673045	SAMN16585299	GCA_022700975.1	N1282-4at
GCF_022701095_1	PRJNA695238	SAMN17608139	GCA_022701095.1	BN0
GCF_022814905_1	PRJNA820196	SAMN26982665	GCA_022814905.1	BHUJPV-SS7
GCF_022832445_1	PRJNA548684	SAMN27023765	GCA_022832445.1	S2794
GCF_023078435_1	PRJNA826691	SAMN27578149	GCA_023078435.1	N4
GCF_023148545_1	PRJNA741708	SAMN19899792	GCA_023148545.1	EYE_54
GCF_023369715_1	PRJNA833922	SAMN28044975	GCA_023369715.1	S16
GCF_023509705_1	PRJNA835306	SAMN28099767	GCA_023509705.1	B72
GCF_023518255_2	PRJNA796512	SAMN24891510	GCA_023518255.2	YBS29
GCF_023520855_1	PRJNA398615	SAMN08362834	GCA_023520855.1	PK3_9
GCF_023521175_1	PRJNA398615	SAMN08362830	GCA_023521175.1	PK5_52
GCF_023521275_1	PRJNA398615	SAMN08362829	GCA_023521275.1	PK5_68
GCF_023521475_1	PRJNA398615	SAMN08362828	GCA_023521475.1	PK5_16
GCF_023521595_1	PRJNA398615	SAMN08362827	GCA_023521595.1	PK5_17
GCF_023521615_1	PRJNA398615	SAMN08362826	GCA_023521615.1	PK1_3
GCF_023521635_1	PRJNA398615	SAMN08362825	GCA_023521635.1	PK1_2
GCF_023612315_1	PRJNA694795	SAMN17574687	GCA_023612315.1	pb2441
GCF_023614045_1	PRJNA798255	SAMN25064062	GCA_023614045.1	QYCK 26
GCF_023650935_1	PRJNA843225	SAMN28724347	GCA_023650935.1	SPC-17-3
GCF_023702085_1	PRJNA844542	SAMN28827339	GCA_023702085.1	N2-10
GCF_023702515_1	PRJNA846091	SAMN28868087	GCA_023702515.1	NB205
GCF_023703335_1	PRJNA846537	SAMN28889718	GCA_023703335.1	PSM7
GCF_023712285_1	PRJNA832800	SAMN27922083	GCA_023712285.1	TA 104
GCF_023714065_1	PRJNA832800	SAMN27921990	GCA_023714065.1	MER 89
GCF_024128815_1	PRJNA852870	SAMN29354284	GCA_024128815.1	X0416
GCF_024220155_1	PRJNA855594	SAMN29498062	GCA_024220155.1	MEC_B298
GCF_024241215_1	PRJNA769239	SAMN28689866	GCA_024241215.1	CVTS6
GCF_024259785_1	PRJNA856254	SAMN29537102	GCA_024259785.1	RP16
GCF_024262185_1	PRJNA850612	SAMN29198484	GCA_024262185.1	S37
GCF_024507815_1	PRJNA607328	SAMN29939557	GCA_024507815.1	Bacillus subtilis 'natto'
GCF_024507835_1	PRJNA607328	SAMN29939554	GCA_024507835.1	BGSC 10A5
GCF_024507895_1	PRJNA607328	SAMN29939553	GCA_024507895.1	BGSC 10A5
GCF_024508095_1	PRJNA607328	SAMN29939555	GCA_024508095.1	RUB331
GCF_024508175_1	PRJNA607328	SAMN29939552	GCA_024508175.1	BGSC b98af
GCF_024508195_1	PRJNA607328	SAMN29939556	GCA_024508195.1	BGSC 27E1
GCF_024585045_1	PRJNA733820	SAMN19459936	GCA_024585045.1	ps4100
GCF_024623085_1	PRJNA856830	SAMN29593102	GCA_024623085.1	DSM 28592
GCF_024653105_1	PRJNA548684	SAMN30154153	GCA_024653105.1	2896
GCF_024653155_1	PRJNA548684	SAMN30152234	GCA_024653155.1	2796
GCF_024706255_1	PRJNA782740	SAMN24256086	GCA_024706255.1	Bs96
GCF_024733955_1	PRJNA824974	SAMN27488130	GCA_024733955.1	A-5
GCF_024752515_1	PRJNA871809	SAMN30429267	GCA_024752515.1	0137
GCF_024799885_1	PRJNA872770	SAMN30470311	GCA_024799885.1	SRCM117108
GCF_024800645_1	PRJNA872819	SAMN30470963	GCA_024800645.1	SRCM117508
GCF_024802585_1	PRJNA872815	SAMN30470340	GCA_024802585.1	SRCM115947
GCF_024917115_1	PRJNA846324	SAMN30494013	GCA_024917115.1	168
GCF_024917175_1	PRJNA846324	SAMN30494012	GCA_024917175.1	RO-NN-1
GCF_024918995_1	PRJNA872299	SAMN30450879	GCA_024918995.1	PN176 (HK176)
GCF_024972835_1	PRJNA796441	SAMN29620937	GCA_024972835.1	LjM2
GCF_025021505_1	PRJNA875553	SAMN30618680	GCA_025021505.1	SRCM117109
GCF_025061465_1	PRJNA875148	SAMN30604164	GCA_025061465.1	AB1
GCF_025161015_1	PRJNA877089	SAMN30680087	GCA_025161015.1	GL-4
GCF_025245215_1	PRJNA875560	SAMN30618819	GCA_025245215.1	SRCM117323
GCF_025367415_1	PRJNA873215	SAMN30864131	GCA_025367415.1	UV3-144
GCF_025367495_1	PRJNA873215	SAMN30864133	GCA_025367495.1	UV3-94
GCF_025426155_1	PRJNA881726	SAMN30914362	GCA_025426155.1	Z2
GCF_025449235_1	PRJNA881054	SAMN30885125	GCA_025449235.1	4ZT
GCF_025452155_1	PRJNA882357	SAMN30932898	GCA_025452155.1	SF106
GCF_025460705_1	PRJNA847267	SAMN28928350	GCA_025460705.1	MSC4
GCF_025502505_1	PRJNA883081	SAMN30959807	GCA_025502505.1	SRCM116268
GCF_025502545_1	PRJNA883075	SAMN30959580	GCA_025502545.1	SRCM116301
GCF_025642835_1	PRJNA875050	SAMN30594659	GCA_025642835.1	RIT-PI-W
GCF_900110305_1	PRJEB16928	SAMN04487778	GCA_900110305.1	BGSC 3A28
GCF_900156365_1	PRJEB18886	SAMN05878487	GCA_900156365.1	RU36A
GCF_900177305_1	PRJEB20425	SAMN02744787	GCA_900177305.1	CC120222-01
GCF_900215365_1	PRJEB22429	SAMN02744790	GCA_900215365.1	GL120224-02
GCF_900454375_1	PRJEB6403	SAMEA104318181	GCA_900454375.1	NCTC4744
GCF_902362345_1	PRJEB33885	SAMEA5849513	GCA_902362345.1	MGYG-HGUT-00012
GCF_905310975_1	PRJEB43128	SAMEA8103422	GCA_905310975.1	NRS6085
GCF_905310985_1	PRJEB43128	SAMEA8103426	GCA_905310985.1	NRS6099
GCF_905310995_1	PRJEB43128	SAMEA8103427	GCA_905310995.1	NRS6103
GCF_905311005_1	PRJEB43128	SAMEA8103423	GCA_905311005.1	NRS6092
GCF_905311015_1	PRJEB43128	SAMEA8103424	GCA_905311015.1	NRS6094
GCF_905311025_1	PRJEB43128	SAMEA8103421	GCA_905311025.1	NRS6084
GCF_905311035_1	PRJEB43128	SAMEA8103425	GCA_905311035.1	NRS6096
GCF_905311375_1	PRJEB43128	SAMEA8103432	GCA_905311375.1	NRS6111
GCF_905311385_1	PRJEB43128	SAMEA8103433	GCA_905311385.1	NRS6116
GCF_905311395_1	PRJEB43128	SAMEA8103430	GCA_905311395.1	NRS6108
GCF_905311405_1	PRJEB43128	SAMEA8103429	GCA_905311405.1	NRS6107
GCF_905311415_1	PRJEB43128	SAMEA8103431	GCA_905311415.1	NRS6110
GCF_905311425_1	PRJEB43128	SAMEA8103428	GCA_905311425.1	NRS6105
GCF_905311435_1	PRJEB43128	SAMEA8103434	GCA_905311435.1	NRS6118
GCF_905315015_1	PRJEB43128	SAMEA8103440	GCA_905315015.1	NRS6132
GCF_905315025_1	PRJEB43128	SAMEA8103439	GCA_905315025.1	NRS6131
GCF_905315035_1	PRJEB43128	SAMEA8103436	GCA_905315035.1	NRS6121
GCF_905315045_1	PRJEB43128	SAMEA8103437	GCA_905315045.1	NRS6127
GCF_905315055_1	PRJEB43128	SAMEA8103438	GCA_905315055.1	NRS6128
GCF_905315375_1	PRJEB43128	SAMEA8103443	GCA_905315375.1	NRS6141
GCF_905315385_1	PRJEB43128	SAMEA8103442	GCA_905315385.1	NRS6137
GCF_905315395_1	PRJEB43128	SAMEA8103441	GCA_905315395.1	NRS6134
GCF_905315685_1	PRJEB43128	SAMEA8103444	GCA_905315685.1	NRS6145
GCF_905315695_1	PRJEB43128	SAMEA8103445	GCA_905315695.1	NRS6148
GCF_905315705_1	PRJEB43128	SAMEA8103446	GCA_905315705.1	NRS6153
GCF_905315715_1	PRJEB43128	SAMEA8103447	GCA_905315715.1	NRS6160
GCF_905318255_1	PRJEB43128	SAMEA8103449	GCA_905318255.1	NRS6181
GCF_905319135_1	PRJEB43128	SAMEA8103452	GCA_905319135.1	NRS6186
GCF_905319145_1	PRJEB43128	SAMEA8103451	GCA_905319145.1	NRS6185
GCF_905319155_1	PRJEB43128	SAMEA8103450	GCA_905319155.1	NRS6183
GCF_905319535_1	PRJEB43128	SAMEA8103456	GCA_905319535.1	NRS6202
GCF_905319545_1	PRJEB43128	SAMEA8103453	GCA_905319545.1	NRS6187
GCF_905319565_1	PRJEB43128	SAMEA8103454	GCA_905319565.1	NRS6190
GCF_905319795_1	PRJEB43128	SAMEA8103457	GCA_905319795.1	NRS6204
GCF_905319815_1	PRJEB43128	SAMEA8103459	GCA_905319815.1	NRS6206
GCF_905319825_1	PRJEB43128	SAMEA8103458	GCA_905319825.1	NRS6205
