# Supplementary material for: Pan-genome-scale metabolic modeling of Bacillus subtilis reveals functionally distinct groups
Source: mSystems. 2024 Oct 4;9(11):e00923-24. doi: 10.1128/msystems.00923-24 (PMC11575223; doi:10.1128/msystems.00923-24)
Supplement: Table S4 — Reaction identifiers, formulas, and other metadata to reconstruct the pan-genome model and binary matrix indicating which strains have which reactions. [file msystems.00923-24-s0005.xlsx]

## Sheet: Sheet1
ID	Name	Formula	Subsystem	Genes	Lower Bound	Upper Bound
UAATAAL	UDP-N-acetylmuramoyl-tripeptide--D-alanyl-D-alanine ligase	alaala_c + atp_c + uamagl_c -> adp_c + h_c + pi_c + uamaglaa_c	Cell Wall/Membrane/Envelope Metabolism	x ( 987 )	0	1000
FRDO	FRDO	fdxrd_c + nadp_c -> fdxox_c + h_c + nadph_c	Other	x ( 958 )	0	1000
URATEt_1	Urate permease	h_e + urate_e -> h_c + urate_c	Transport	x ( 926 ) or x ( 3553 ) or x ( 3664 ) or x ( 3938 ) or x ( 4147 ) or x ( 7968 )	0	1000
ACACT10	3-ketoacyl-CoA thiolase	3oddcoa_c + coa_c -> accoa_c + dcacoa_c	Membrane Lipid metabolism	x ( 840 ) or x ( 14828 )	0	1000
ACACT11	3-ketoacyl-CoA thiolase	3ohcoa_c + coa_c -> accoa_c + btcoa_c	Membrane Lipid metabolism	x ( 840 ) or x ( 14828 )	0	1000
ACACT12	3-ketoacyl-CoA thiolase	3ohdcoa_c + coa_c -> accoa_c + tdcoa_c	Membrane Lipid metabolism	x ( 840 ) or x ( 14828 )	0	1000
ACACT13	3-ketoacyl-CoA thiolase	3odcoa_c + coa_c -> accoa_c + occoa_c	Membrane Lipid metabolism	x ( 840 ) or x ( 14828 )	0	1000
WTAGLCNACT	Poly(ribitol phosphate) teichoic acid alpha-O-GlcNAc transferase	WTA40r_c + 20 uacgam_c -> WTA40r_glcnac_c + h_c + 20 udp_c	Cell Wall/Membrane/Envelope Metabolism	x ( 7944 )	0	1000
HISTRS	Histidyl-tRNA synthetase	atp_c + his__L_c + trnahis_c -> amp_c + histrna_c + ppi_c	Amino Acid Metabolism	x ( 758 )	0	1000
ACCC	ACCC	co2_c + hexccoa_c -> chexccoa_c + h2o_c	Fatty Acid Metabolism	x ( 6104 )	0	1000
PGSA120	Phosphatidylglycerol synthase (n-C12:0)	cdpdddecg_c + glyc3p_c -> cmp_c + h_c + pgp120_c	Glycerophospholipid metabolism	x ( 608 ) or x ( 18699 )	0	1000
PGSA140	Phosphatidylglycerol synthase (n-C14:0)	cdpdtdecg_c + glyc3p_c -> cmp_c + h_c + pgp140_c	Glycerophospholipid metabolism	x ( 608 ) or x ( 18699 )	0	1000
PGSA141	Phosphatidylglycerol synthase (n-C14:1)	cdpdtdec7eg_c + glyc3p_c -> cmp_c + h_c + pgp141_c	Glycerophospholipid metabolism	x ( 608 ) or x ( 18699 )	0	1000
PGSA160	Phosphatidylglycerol synthase (n-C16:0)	cdpdhdecg_c + glyc3p_c -> cmp_c + h_c + pgp160_c	Glycerophospholipid metabolism	x ( 608 ) or x ( 18699 )	0	1000
PGSA160190	Phosphatidylglycerol synthase (C16:0,C19:0)	cdpc16c19g_c + glyc3p_c -> cmp_c + h_c + pgp160190_c	Glycerophospholipid metabolism	x ( 608 ) or x ( 18699 )	0	1000
PGSA161	Phosphatidylglycerol synthase (n-C16:1)	cdpdhdec9eg_c + glyc3p_c -> cmp_c + h_c + pgp161_c	Glycerophospholipid metabolism	x ( 608 ) or x ( 18699 )	0	1000
PGSA180	Phosphatidylglycerol synthase (n-C18:0)	cdpdodecg_c + glyc3p_c -> cmp_c + h_c + pgp180_c	Glycerophospholipid metabolism	x ( 608 ) or x ( 18699 )	0	1000
PGSA181	Phosphatidylglycerol synthase (n-C18:1)	cdpdodec11eg_c + glyc3p_c -> cmp_c + h_c + pgp181_c	Glycerophospholipid metabolism	x ( 608 ) or x ( 18699 )	0	1000
PGSA190	PGSA190	cdpc19c19g_c + glyc3p_c -> cmp_c + h_c + pgp190_c	Glycerophospholipid metabolism	x ( 608 ) or x ( 18699 )	0	1000
DARBt2r	D-arabinose transport via proton symport	arab__D_e + h_e <=> arab__D_c + h_c	Transport	x ( 5881 ) or x ( 6166 )	-1000	1000
ICITRED	Isocitrate:NADP+ oxidoreductase (decarboxylating)	icit_c + nadp_c <=> h_c + nadph_c + osuc_c	Citric Acid Cycle	x ( 545 )	-1000	1000
R04966	Enoyl-[acyl-carrier-protein] reductase [NADh] (EC 1.3.1.9);Enoyl-[acyl-carrier-protein] reductase [FMN] (EC 1.3.1.9) homolog(BSU... <Preview truncated at 128 characters>	h_c + nadh_c + tmrs2eACP_c -> nad_c + tetraACP_c	Fatty Acid Metabolism	x ( 530 )	0	1000
R04969	Enoyl-[acyl-carrier-protein] reductase [NADh] (EC 1.3.1.9);Enoyl-[acyl-carrier-protein] reductase [FMN] (EC 1.3.1.9) homolog(BSU... <Preview truncated at 128 characters>	h_c + nadh_c + tpalm2eACP_c -> hedACP_c + nad_c	Fatty Acid Metabolism	x ( 530 )	0	1000
rxn05433	Enoyl-[acyl-carrier-protein] reductase [NADh] (EC 1.3.1.9);Enoyl-[acyl-carrier-protein] reductase [FMN] (EC 1.3.1.9) homolog(BSU... <Preview truncated at 128 characters>	4methex2eACP_c + h_c + nadh_c -> 4methexACP_c + nad_c	Fatty Acid Metabolism	x ( 530 )	0	1000
rxn05434	Enoyl-[acyl-carrier-protein] reductase [NADh] (EC 1.3.1.9);Enoyl-[acyl-carrier-protein] reductase [FMN] (EC 1.3.1.9) homolog(BSU... <Preview truncated at 128 characters>	6mto2eACP_c + h_c + nadh_c -> 6moACP_c + nad_c	Fatty Acid Metabolism	x ( 530 )	0	1000
rxn05435	Enoyl-[acyl-carrier-protein] reductase [NADh] (EC 1.3.1.9);Enoyl-[acyl-carrier-protein] reductase [FMN] (EC 1.3.1.9) homolog(BSU... <Preview truncated at 128 characters>	8mtd2eACP_c + h_c + nadh_c -> 8mdACP_c + nad_c	Fatty Acid Metabolism	x ( 530 )	0	1000
rxn05436	Enoyl-[acyl-carrier-protein] reductase [NADh] (EC 1.3.1.9);Enoyl-[acyl-carrier-protein] reductase [FMN] (EC 1.3.1.9) homolog(BSU... <Preview truncated at 128 characters>	10mtd2eACP_c + h_c + nadh_c -> 10mdACP_c + nad_c	Fatty Acid Metabolism	x ( 530 )	0	1000
rxn05437	Enoyl-[acyl-carrier-protein] reductase [NADh] (EC 1.3.1.9);Enoyl-[acyl-carrier-protein] reductase [FMN] (EC 1.3.1.9) homolog(BSU... <Preview truncated at 128 characters>	12methtetdec2_c + h_c + nadh_c -> 12mdACP_c + nad_c	Fatty Acid Metabolism	x ( 530 )	0	1000
rxn05438	Enoyl-[acyl-carrier-protein] reductase [NADh] (EC 1.3.1.9);Enoyl-[acyl-carrier-protein] reductase [FMN] (EC 1.3.1.9) homolog(BSU... <Preview truncated at 128 characters>	14mthdeACP_c + h_c + nadh_c -> 14mhdACP_c + nad_c	Fatty Acid Metabolism	x ( 530 )	0	1000
rxn05439	Enoyl-[acyl-carrier-protein] reductase [NADh] (EC 1.3.1.9);Enoyl-[acyl-carrier-protein] reductase [FMN] (EC 1.3.1.9) homolog(BSU... <Preview truncated at 128 characters>	5mth2eACP_c + h_c + nadh_c -> 5mhACP_c + nad_c	Fatty Acid Metabolism	x ( 530 )	0	1000
rxn05440	Enoyl-[acyl-carrier-protein] reductase [NADh] (EC 1.3.1.9);Enoyl-[acyl-carrier-protein] reductase [FMN] (EC 1.3.1.9) homolog(BSU... <Preview truncated at 128 characters>	7mto2eACP_c + h_c + nadh_c -> 7moACP_c + nad_c	Fatty Acid Metabolism	x ( 530 )	0	1000
rxn05441	Enoyl-[acyl-carrier-protein] reductase [NADh] (EC 1.3.1.9);Enoyl-[acyl-carrier-protein] reductase [FMN] (EC 1.3.1.9) homolog(BSU... <Preview truncated at 128 characters>	9mtd2eACP_c + h_c + nadh_c -> 9mdACP_c + nad_c	Fatty Acid Metabolism	x ( 530 )	0	1000
rxn05442	Enoyl-[acyl-carrier-protein] reductase [NADh] (EC 1.3.1.9);Enoyl-[acyl-carrier-protein] reductase [FMN] (EC 1.3.1.9) homolog(BSU... <Preview truncated at 128 characters>	11mtdeACP_c + h_c + nadh_c -> 11mdACP_c + nad_c	Fatty Acid Metabolism	x ( 530 )	0	1000
rxn05443	Enoyl-[acyl-carrier-protein] reductase [NADh] (EC 1.3.1.9);Enoyl-[acyl-carrier-protein] reductase [FMN] (EC 1.3.1.9) homolog(BSU... <Preview truncated at 128 characters>	13mttd2eACP_c + h_c + nadh_c -> 13mtdACP_c + nad_c	Fatty Acid Metabolism	x ( 530 )	0	1000
rxn05444	Enoyl-[acyl-carrier-protein] reductase [NADh] (EC 1.3.1.9);Enoyl-[acyl-carrier-protein] reductase [FMN] (EC 1.3.1.9) homolog(BSU... <Preview truncated at 128 characters>	15methexeACP_c + h_c + nadh_c -> 15mhdACP_c + nad_c	Fatty Acid Metabolism	x ( 530 )	0	1000
rxn05445	Enoyl-[acyl-carrier-protein] reductase [NADh] (EC 1.3.1.9);Enoyl-[acyl-carrier-protein] reductase [FMN] (EC 1.3.1.9) homolog(BSU... <Preview truncated at 128 characters>	4mtpACP_c + h_c + nadh_c -> 4mpACP_c + nad_c	Fatty Acid Metabolism	x ( 530 )	0	1000
rxn05446	Enoyl-[acyl-carrier-protein] reductase [NADh] (EC 1.3.1.9);Enoyl-[acyl-carrier-protein] reductase [FMN] (EC 1.3.1.9) homolog(BSU... <Preview truncated at 128 characters>	6mth2eACP_c + h_c + nadh_c -> 6mhACP_c + nad_c	Fatty Acid Metabolism	x ( 530 )	0	1000
rxn05447	Enoyl-[acyl-carrier-protein] reductase [NADh] (EC 1.3.1.9);Enoyl-[acyl-carrier-protein] reductase [FMN] (EC 1.3.1.9) homolog(BSU... <Preview truncated at 128 characters>	8mtn2eACP_c + h_c + nadh_c -> 8mcACP_c + nad_c	Fatty Acid Metabolism	x ( 530 )	0	1000
rxn05448	Enoyl-[acyl-carrier-protein] reductase [NADh] (EC 1.3.1.9);Enoyl-[acyl-carrier-protein] reductase [FMN] (EC 1.3.1.9) homolog(BSU... <Preview truncated at 128 characters>	10mtu2eACP_c + h_c + nadh_c -> 10muACP_c + nad_c	Cell Wall/Membrane/Envelope Metabolism	x ( 530 )	0	1000
rxn05449	Enoyl-[acyl-carrier-protein] reductase [NADh] (EC 1.3.1.9);Enoyl-[acyl-carrier-protein] reductase [FMN] (EC 1.3.1.9) homolog(BSU... <Preview truncated at 128 characters>	12mtt2eACP_c + h_c + nadh_c -> 12mtACP_c + nad_c	Fatty Acid Metabolism	x ( 530 )	0	1000
rxn05450	Enoyl-[acyl-carrier-protein] reductase [NADh] (EC 1.3.1.9);Enoyl-[acyl-carrier-protein] reductase [FMN] (EC 1.3.1.9) homolog(BSU... <Preview truncated at 128 characters>	14mtp2eACP_c + h_c + nadh_c -> 14mpACP_c + nad_c	Fatty Acid Metabolism	x ( 530 )	0	1000
rxn05464	Enoyl-[acyl-carrier-protein] reductase [NADh] (EC 1.3.1.9);Enoyl-[acyl-carrier-protein] reductase [FMN] (EC 1.3.1.9) homolog(BSU... <Preview truncated at 128 characters>	h_c + nadh_c + to2eACP_c -> nad_c + octACP_c	Fatty Acid Metabolism	x ( 530 )	0	1000
GLNTRS	Glutaminyl-tRNA synthetase	atp_c + gln__L_c + trnagln_c -> amp_c + glntrna_c + ppi_c	Amino Acid Metabolism	x ( 516 ) and x ( 426 )	0	1000
TARTR_L_Et	L-tartrate transport	tartr__L_e <=> tartr__L_c	Transport	x ( 4456 )	-1000	1000
CYTBO3_4pp	Cytochrome oxidase bo3 (ubiquinol-8: 4 protons) (periplasm)	4 h_c + 0.5 o2_c + q8h2_c -> h2o_c + 4 oxphosH_e + q8_c	Oxidative Phosphorylation	x ( 428 ) and ( x ( 1416 ) or x ( 20051 )) and ( x ( 2260 ) or x ( 19720 )) and ( x ( 3423 ) or x ( 4465 )) or strain_GAP ( 5 ) or strain_GAP ( 355 ) or strain_GAP ( 489 )	0	1000
TGBPA	Tagatose-bisphosphate aldolase	tagdp__D_c -> dhap_c + g3p_c	Alternate Carbon Metabolism	x ( 398 )	0	1000
G3PT	Glycerol-3-phosphatase	glyc3p_c + h2o_c -> glyc_c + pi_c	Alternate Carbon Metabolism	x ( 359 )	0	1000
R5PP	Ribose 5-phosphate phosphatase	h2o_c + r5p_c -> pi_c + rib__D_c	Alternate Carbon Metabolism	x ( 359 )	0	1000
ACODA_1	Acetylornithine deacetylase	acorn_c + h2o_c -> ac_c + orn__L_c	Amino Acid Metabolism	x ( 3525 ) or x ( 4156 ) or x ( 13770 )	0	1000
3HAD100	3-hydroxyacyl-[acyl-carrier-protein] dehydratase (n-C10:0)	3hdecACP_c -> h2o_c + tdec2eACP_c	Cell Envelope Biosynthesis	x ( 348 ) or strain_GAP ( 482 ) or strain_GAP ( 483 ) or strain_GAP ( 484 ) or strain_GAP ( 485 ) or strain_GAP ( 486 ) or strain_GAP ( 487 ) or strain_GAP ( 488 ) or strain_GAP ( 490 ) or strain_GAP ( 491 ) or strain_GAP ( 492 ) or strain_GAP ( 493 ) or strain_GAP ( 494 ) or strain_GAP ( 495 ) or strain_GAP ( 496 ) or strain_GAP ( 497 ) or strain_GAP ( 498 ) or strain_GAP ( 499 ) or strain_GAP (…	0	1000
3HAD120	3-hydroxyacyl-[acyl-carrier-protein] dehydratase (n-C12:0)	3hddecACP_c -> h2o_c + tddec2eACP_c	Cell Envelope Biosynthesis	x ( 348 ) or strain_GAP ( 482 ) or strain_GAP ( 483 ) or strain_GAP ( 484 ) or strain_GAP ( 485 ) or strain_GAP ( 486 ) or strain_GAP ( 487 ) or strain_GAP ( 488 ) or strain_GAP ( 490 ) or strain_GAP ( 491 ) or strain_GAP ( 492 ) or strain_GAP ( 493 ) or strain_GAP ( 494 ) or strain_GAP ( 495 ) or strain_GAP ( 496 ) or strain_GAP ( 497 ) or strain_GAP ( 498 ) or strain_GAP ( 499 ) or strain_GAP (…	0	1000
3HAD121	3-hydroxyacyl-[acyl-carrier-protein] dehydratase (n-C12:1)	3hcddec5eACP_c -> h2o_c + t3c5ddeceACP_c	Cell Envelope Biosynthesis	x ( 348 ) or strain_GAP ( 482 ) or strain_GAP ( 483 ) or strain_GAP ( 484 ) or strain_GAP ( 485 ) or strain_GAP ( 486 ) or strain_GAP ( 487 ) or strain_GAP ( 488 ) or strain_GAP ( 490 ) or strain_GAP ( 491 ) or strain_GAP ( 492 ) or strain_GAP ( 493 ) or strain_GAP ( 494 ) or strain_GAP ( 495 ) or strain_GAP ( 496 ) or strain_GAP ( 497 ) or strain_GAP ( 498 ) or strain_GAP ( 499 ) or strain_GAP (…	0	1000
3HAD140	3-hydroxyacyl-[acyl-carrier-protein] dehydratase (n-C14:0)	3hmrsACP_c -> h2o_c + tmrs2eACP_c	Cell Envelope Biosynthesis	x ( 348 ) or strain_GAP ( 482 ) or strain_GAP ( 483 ) or strain_GAP ( 484 ) or strain_GAP ( 485 ) or strain_GAP ( 486 ) or strain_GAP ( 487 ) or strain_GAP ( 488 ) or strain_GAP ( 490 ) or strain_GAP ( 491 ) or strain_GAP ( 492 ) or strain_GAP ( 493 ) or strain_GAP ( 494 ) or strain_GAP ( 495 ) or strain_GAP ( 496 ) or strain_GAP ( 497 ) or strain_GAP ( 498 ) or strain_GAP ( 499 ) or strain_GAP (…	0	1000
3HAD141	3-hydroxyacyl-[acyl-carrier-protein] dehydratase (n-C14:1)	3hcmrs7eACP_c -> h2o_c + t3c7mrseACP_c	Cell Envelope Biosynthesis	x ( 348 ) or strain_GAP ( 482 ) or strain_GAP ( 483 ) or strain_GAP ( 484 ) or strain_GAP ( 485 ) or strain_GAP ( 486 ) or strain_GAP ( 487 ) or strain_GAP ( 488 ) or strain_GAP ( 490 ) or strain_GAP ( 491 ) or strain_GAP ( 492 ) or strain_GAP ( 493 ) or strain_GAP ( 494 ) or strain_GAP ( 495 ) or strain_GAP ( 496 ) or strain_GAP ( 497 ) or strain_GAP ( 498 ) or strain_GAP ( 499 ) or strain_GAP (…	0	1000
3HAD160	3-hydroxyacyl-[acyl-carrier-protein] dehydratase (n-C16:0)	3hpalmACP_c -> h2o_c + tpalm2eACP_c	Cell Envelope Biosynthesis	x ( 348 ) or strain_GAP ( 482 ) or strain_GAP ( 483 ) or strain_GAP ( 484 ) or strain_GAP ( 485 ) or strain_GAP ( 486 ) or strain_GAP ( 487 ) or strain_GAP ( 488 ) or strain_GAP ( 490 ) or strain_GAP ( 491 ) or strain_GAP ( 492 ) or strain_GAP ( 493 ) or strain_GAP ( 494 ) or strain_GAP ( 495 ) or strain_GAP ( 496 ) or strain_GAP ( 497 ) or strain_GAP ( 498 ) or strain_GAP ( 499 ) or strain_GAP (…	0	1000
3HAD161	3-hydroxyacyl-[acyl-carrier-protein] dehydratase (n-C16:1)	3hcpalm9eACP_c -> h2o_c + t3c9palmeACP_c	Cell Envelope Biosynthesis	x ( 348 ) or strain_GAP ( 482 ) or strain_GAP ( 483 ) or strain_GAP ( 484 ) or strain_GAP ( 485 ) or strain_GAP ( 486 ) or strain_GAP ( 487 ) or strain_GAP ( 488 ) or strain_GAP ( 490 ) or strain_GAP ( 491 ) or strain_GAP ( 492 ) or strain_GAP ( 493 ) or strain_GAP ( 494 ) or strain_GAP ( 495 ) or strain_GAP ( 496 ) or strain_GAP ( 497 ) or strain_GAP ( 498 ) or strain_GAP ( 499 ) or strain_GAP (…	0	1000
3HAD180	3-hydroxyacyl-[acyl-carrier-protein] dehydratase (n-C18:0)	3hoctaACP_c -> h2o_c + toctd2eACP_c	Cell Envelope Biosynthesis	x ( 348 ) or strain_GAP ( 482 ) or strain_GAP ( 483 ) or strain_GAP ( 484 ) or strain_GAP ( 485 ) or strain_GAP ( 486 ) or strain_GAP ( 487 ) or strain_GAP ( 488 ) or strain_GAP ( 490 ) or strain_GAP ( 491 ) or strain_GAP ( 492 ) or strain_GAP ( 493 ) or strain_GAP ( 494 ) or strain_GAP ( 495 ) or strain_GAP ( 496 ) or strain_GAP ( 497 ) or strain_GAP ( 498 ) or strain_GAP ( 499 ) or strain_GAP (…	0	1000
3HAD181	3-hydroxyacyl-[acyl-carrier-protein] dehydratase (n-C18:1)	3hcvac11eACP_c -> h2o_c + t3c11vaceACP_c	Cell Envelope Biosynthesis	x ( 348 ) or strain_GAP ( 482 ) or strain_GAP ( 483 ) or strain_GAP ( 484 ) or strain_GAP ( 485 ) or strain_GAP ( 486 ) or strain_GAP ( 487 ) or strain_GAP ( 488 ) or strain_GAP ( 490 ) or strain_GAP ( 491 ) or strain_GAP ( 492 ) or strain_GAP ( 493 ) or strain_GAP ( 494 ) or strain_GAP ( 495 ) or strain_GAP ( 496 ) or strain_GAP ( 497 ) or strain_GAP ( 498 ) or strain_GAP ( 499 ) or strain_GAP (…	0	1000
3HAD40	3-hydroxyacyl-[acyl-carrier-protein] dehydratase (n-C4:0)	3haACP_c -> but2eACP_c + h2o_c	Cell Envelope Biosynthesis	x ( 348 ) or strain_GAP ( 482 ) or strain_GAP ( 483 ) or strain_GAP ( 484 ) or strain_GAP ( 485 ) or strain_GAP ( 486 ) or strain_GAP ( 487 ) or strain_GAP ( 488 ) or strain_GAP ( 490 ) or strain_GAP ( 491 ) or strain_GAP ( 492 ) or strain_GAP ( 493 ) or strain_GAP ( 494 ) or strain_GAP ( 495 ) or strain_GAP ( 496 ) or strain_GAP ( 497 ) or strain_GAP ( 498 ) or strain_GAP ( 499 ) or strain_GAP (…	0	1000
3HAD60	3-hydroxyacyl-[acyl-carrier-protein] dehydratase (n-C6:0)	3hhexACP_c -> h2o_c + thex2eACP_c	Cell Envelope Biosynthesis	x ( 348 ) or strain_GAP ( 482 ) or strain_GAP ( 483 ) or strain_GAP ( 484 ) or strain_GAP ( 485 ) or strain_GAP ( 486 ) or strain_GAP ( 487 ) or strain_GAP ( 488 ) or strain_GAP ( 490 ) or strain_GAP ( 491 ) or strain_GAP ( 492 ) or strain_GAP ( 493 ) or strain_GAP ( 494 ) or strain_GAP ( 495 ) or strain_GAP ( 496 ) or strain_GAP ( 497 ) or strain_GAP ( 498 ) or strain_GAP ( 499 ) or strain_GAP (…	0	1000
3HAD80	3-hydroxyacyl-[acyl-carrier-protein] dehydratase (n-C8:0)	3hoctACP_c -> h2o_c + toct2eACP_c	Cell Envelope Biosynthesis	x ( 348 ) or strain_GAP ( 482 ) or strain_GAP ( 483 ) or strain_GAP ( 484 ) or strain_GAP ( 485 ) or strain_GAP ( 486 ) or strain_GAP ( 487 ) or strain_GAP ( 488 ) or strain_GAP ( 490 ) or strain_GAP ( 491 ) or strain_GAP ( 492 ) or strain_GAP ( 493 ) or strain_GAP ( 494 ) or strain_GAP ( 495 ) or strain_GAP ( 496 ) or strain_GAP ( 497 ) or strain_GAP ( 498 ) or strain_GAP ( 499 ) or strain_GAP (…	0	1000
OAAt2_2	Oxaloacetate transport via proton symport 2 H	2 h_e + oaa_e -> 2 h_c + oaa_c	Transport	x ( 344 )	0	1000
ACGS	N-acetylglutamate synthase	accoa_c + glu__L_c -> acglu_c + coa_c + h_c	Amino Acid Metabolism	x ( 3285 ) or x ( 4996 )	0	1000
SURFt	Surfactin transport	surfactin_c -> surfactin_e	Transport	x ( 3214 ) or x ( 5577 ) or x ( 15829 )	0	1000
GLUSfx	Glutamate synthase (ferredoxin)	akg_c + 2 fdxrd_c + gln__L_c + 2 h_c -> 2 fdxox_c + 2 glu__L_c	Cofactors, Vitamins, Prosthetic Groups, Pigments	x ( 3055 )	0	1000
GAL6PI	Galactose-6-phosphate isomerase	dgal6p_c <=> tag6p__D_c	Alternate Carbon Metabolism	x ( 304 )	-1000	1000
CD2t3	Cadmium (Cd+2) transport out via proton antiport	cd2_c + h_e -> cd2_e + h_c	Inorganic Ion Transport and Metabolism	x ( 3013 ) or x ( 7145 )	0	1000
CD2t4	Cadminum transport out via antiport	cd2_c + h_e + k_e -> cd2_e + h_c + k_c	Transport	x ( 3013 ) or x ( 7145 )	0	1000
CHOLD	Choline dehydrogenase	chol_c + nad_c -> betald_c + h_c + nadh_c	Other	x ( 2972 ) or x ( 6382 ) or x ( 15080 ) or x ( 16229 )	0	1000
NARK	Nitrite transport, extracellular	no2_c -> no2_e	Transport	x ( 2962 ) or x ( 8471 )	0	1000
NADH10	NADH dehydrogenase (menaquinone-8 & 0 protons)	h_c + mqn8_c + nadh_c -> mql8_c + nad_c	Oxidative Phosphorylation	x ( 264 ) or x ( 535 )	0	1000
ARABDI	ARABDI	arab__D_c <=> rbl__D_c	Carbohydrate Metabolism	x ( 2615 ) or x ( 7742 )	-1000	1000
NMNHYD	Nicotinamide ribonucleotide phosphohydrolase	h2o_c + nmn_c <=> pi_c + rnam_c	Cofactors, Vitamins, Prosthetic Groups, Pigments	x ( 2323 ) or x ( 9830 )	-1000	1000
NTPP7	Nucleoside triphosphate pyrophosphorylase (dttp)	dttp_c + h2o_c -> dtmp_c + h_c + ppi_c	Nucleotide Salvage Pathway	x ( 223 )	0	1000
NTPP8	Nucleoside triphosphate pyrophosphorylase (utp)	h2o_c + utp_c -> h_c + ppi_c + ump_c	Nucleotide Salvage Pathway	x ( 223 )	0	1000
MDDCP1	Murein D,D-carboxypeptidase (murein5px4p)	h2o_c + murein5px4p_c -> ala__D_c + murein4px4p_c	Murein Biosynthesis	x ( 2083 )	0	1000
MDDCP2	Murein D,D-carboxypeptidase (murein5px4px4p)	h2o_c + murein5px4px4p_c -> ala__D_c + murein4px4px4p_c	Murein Biosynthesis	x ( 2083 )	0	1000
MDDCP3	Murein D,D-carboxypeptidase (murein5p5p)	h2o_c + murein5p5p_c -> ala__D_c + murein5p4p_c	Murein Biosynthesis	x ( 2083 )	0	1000
MDDCP4	Murein D,D-carboxypeptidase (murein5p4p)	h2o_c + murein5p4p_c -> ala__D_c + murein4p4p_c	Murein Biosynthesis	x ( 2083 )	0	1000
MDDCP5	Murein D,D-carboxypeptidase (murein5p3p)	h2o_c + murein5p3p_c -> ala__D_c + murein4p3p_c	Murein Biosynthesis	x ( 2083 )	0	1000
UPPRT	Uracil phosphoribosyltransferase	prpp_c + ura_c -> ppi_c + ump_c	Cofactors, Vitamins, Prosthetic Groups, Pigments	x ( 2072 )	0	1000
ACGAMT	UDP-N-acetylglucosamine:undecaprenylphosphate N-acetylglucosamine -1-phosphate transferase	uacgam_c + udcpp_c -> ump_c + unaga_c	Cell Envelope Biosynthesis	x ( 2005 )	0	1000
COBALT2abc	Cobalt (Co+2) ABC transporter	atp_c + cobalt2_c + h2o_c -> adp_c + cobalt2_e + h_c + pi_c	Inorganic Ion Transport and Metabolism	x ( 1880 )	0	1000
FADE51	MNXR76950	coa_c + ocholc8coa_c -> cholc5coa_c + ppcoa_c	Cholesterol degradation	x ( 1835 ) or x ( 2716 ) or x ( 11058 )	0	1000
FADE52	MNXR22325	coa_c + ocholc5coa_c -> accoa_c + cholc3coa_c	Cholesterol degradation	x ( 1835 ) or x ( 2716 ) or x ( 11058 )	0	1000
KAT1	3-ketoacyl-CoA thiolase	aacoa_c + coa_c -> 2 accoa_c	Membrane Lipid metabolism	x ( 1835 )	0	1000
TRPt2r	L tryptophan reversible transport via proton symport	h_e + trp__L_e -> h_c + trp__L_c	Transport	x ( 1744 ) or x ( 18601 )	0	1000
NTRIRx	Nitrite reductase (NADH)	4 h_c + 3 nadh_c + no2_c -> h2o_c + 3 nad_c + nh4oh_c	Cofactors, Vitamins, Prosthetic Groups, Pigments	x ( 1681 ) or x ( 12186 )	0	1000
NTRIRy	Nitrite reductase (NADPH)	4 h_c + 3 nadph_c + no2_c -> h2o_c + 3 nadp_c + nh4oh_c	Other	x ( 1681 ) or x ( 12186 )	0	1000
HPYRRx	Hydroxypyruvate reductase (NADH)	h_c + hpyr_c + nadh_c -> glyc__R_c + nad_c	Alternate Carbon Metabolism	x ( 1633 )	0	1000
HPYRRy	Hydroxypyruvate reductase (NADPH)	h_c + hpyr_c + nadph_c -> glyc__R_c + nadp_c	Alternate Carbon Metabolism	x ( 1633 )	0	1000
HCO3E	HCO3 equilibration reaction	co2_c + h2o_c <=> h_c + hco3_c	Other	x ( 15826 ) or x ( 251 ) or x ( 281 )	-1000	1000
EDD	6-phosphogluconate dehydratase	6pgc_c -> 2ddg6p_c + h2o_c	Pentose Phosphate Pathway	x ( 15712 )	0	1000
PPND	Prephenate dehydratase	nad_c + pphn_c -> 34hpp_c + co2_c + nadh_c	Amino Acid Metabolism	x ( 1562 )	0	1000
13PPDH	1,3-propanediol dehydrogenase	3hppnl_c + h_c + nadh_c <=> 13ppd_c + nad_c	Alternate Carbon Metabolism	x ( 15080 )	-1000	1000
13PPDH2	1,3-propanediol dehydrogenase	3hppnl_c + h_c + nadph_c <=> 13ppd_c + nadp_c	Alternate Carbon Metabolism	x ( 15080 )	-1000	1000
3OAR100	3-oxoacyl-[acyl-carrier-protein] reductase (n-C10:0)	3odecACP_c + h_c + nadph_c <=> 3hdecACP_c + nadp_c	Cell Envelope Biosynthesis	x ( 148 ) or x ( 1549 ) or x ( 2881 ) or x ( 3370 ) or x ( 3481 ) or x ( 4454 ) or x ( 8216 ) or x ( 10102 ) or x ( 12669 )	-1000	1000
3OAR120	3-oxoacyl-[acyl-carrier-protein] reductase (n-C12:0)	3oddecACP_c + h_c + nadph_c <=> 3hddecACP_c + nadp_c	Cell Envelope Biosynthesis	x ( 148 ) or x ( 1549 ) or x ( 2881 ) or x ( 3370 ) or x ( 3481 ) or x ( 4454 ) or x ( 8216 ) or x ( 10102 ) or x ( 12669 )	-1000	1000
3OAR121	3-oxoacyl-[acyl-carrier-protein] reductase (n-C12:1)	3ocddec5eACP_c + h_c + nadph_c -> 3hcddec5eACP_c + nadp_c	Cell Envelope Biosynthesis	x ( 148 ) or x ( 1549 ) or x ( 2881 ) or x ( 3370 ) or x ( 3481 ) or x ( 4454 ) or x ( 8216 ) or x ( 10102 ) or x ( 12669 )	0	1000
3OAR140	3-oxoacyl-[acyl-carrier-protein] reductase (n-C14:0)	3omrsACP_c + h_c + nadph_c <=> 3hmrsACP_c + nadp_c	Cell Envelope Biosynthesis	x ( 148 ) or x ( 1549 ) or x ( 2881 ) or x ( 3370 ) or x ( 3481 ) or x ( 4454 ) or x ( 8216 ) or x ( 10102 ) or x ( 12669 )	-1000	1000
3OAR141	3-oxoacyl-[acyl-carrier-protein] reductase (n-C14:1)	3ocmrs7eACP_c + h_c + nadph_c -> 3hcmrs7eACP_c + nadp_c	Cell Envelope Biosynthesis	x ( 148 ) or x ( 1549 ) or x ( 2881 ) or x ( 3370 ) or x ( 3481 ) or x ( 4454 ) or x ( 8216 ) or x ( 10102 ) or x ( 12669 )	0	1000
3OAR160	3-oxoacyl-[acyl-carrier-protein] reductase (n-C16:0)	3opalmACP_c + h_c + nadph_c <=> 3hpalmACP_c + nadp_c	Cell Envelope Biosynthesis	x ( 148 ) or x ( 1549 ) or x ( 2881 ) or x ( 3370 ) or x ( 3481 ) or x ( 4454 ) or x ( 8216 ) or x ( 10102 ) or x ( 12669 )	-1000	1000
3OAR161	3-oxoacyl-[acyl-carrier-protein] reductase (n-C16:1)	3ocpalm9eACP_c + h_c + nadph_c -> 3hcpalm9eACP_c + nadp_c	Cell Envelope Biosynthesis	x ( 148 ) or x ( 1549 ) or x ( 2881 ) or x ( 3370 ) or x ( 3481 ) or x ( 4454 ) or x ( 8216 ) or x ( 10102 ) or x ( 12669 )	0	1000
3OAR180	3-oxoacyl-[acyl-carrier-protein] reductase (n-C18:0)	3ooctdACP_c + h_c + nadph_c <=> 3hoctaACP_c + nadp_c	Cell Envelope Biosynthesis	x ( 148 ) or x ( 1549 ) or x ( 2881 ) or x ( 3370 ) or x ( 3481 ) or x ( 4454 ) or x ( 8216 ) or x ( 10102 ) or x ( 12669 )	-1000	1000
3OAR181	3-oxoacyl-[acyl-carrier-protein] reductase (n-C18:1)	3ocvac11eACP_c + h_c + nadph_c -> 3hcvac11eACP_c + nadp_c	Cell Envelope Biosynthesis	x ( 148 ) or x ( 1549 ) or x ( 2881 ) or x ( 3370 ) or x ( 3481 ) or x ( 4454 ) or x ( 8216 ) or x ( 10102 ) or x ( 12669 )	0	1000
3OAR40	3-oxoacyl-[acyl-carrier-protein] reductase (n-C4:0)	actACP_c + h_c + nadph_c <=> 3haACP_c + nadp_c	Cell Envelope Biosynthesis	x ( 148 ) or x ( 1549 ) or x ( 2881 ) or x ( 3370 ) or x ( 3481 ) or x ( 4454 ) or x ( 8216 ) or x ( 10102 ) or x ( 12669 )	-1000	1000
3OAR60	3-oxoacyl-[acyl-carrier-protein] reductase (n-C6:0)	3ohexACP_c + h_c + nadph_c <=> 3hhexACP_c + nadp_c	Cell Envelope Biosynthesis	x ( 148 ) or x ( 1549 ) or x ( 2881 ) or x ( 3370 ) or x ( 3481 ) or x ( 4454 ) or x ( 8216 ) or x ( 10102 ) or x ( 12669 )	-1000	1000
3OAR80	3-oxoacyl-[acyl-carrier-protein] reductase (n-C8:0)	3ooctACP_c + h_c + nadph_c <=> 3hoctACP_c + nadp_c	Cell Envelope Biosynthesis	x ( 148 ) or x ( 1549 ) or x ( 2881 ) or x ( 3370 ) or x ( 3481 ) or x ( 4454 ) or x ( 8216 ) or x ( 10102 ) or x ( 12669 )	-1000	1000
10M3OUO	10-methyl-3-oxo-undecanoyl-ACP NADP oxidoreductase	10m3ouACP_c + h_c + nadph_c <=> 10m3uACP_c + nadp_c	Lipid metabolism	x ( 148 ) or x ( 1549 ) or x ( 2437 ) or x ( 2881 ) or x ( 3370 ) or x ( 3481 ) or x ( 4330 ) or x ( 4454 ) or x ( 4638 ) or x ( 7486 ) or x ( 10102 ) or x ( 10215 ) or x ( 12234 ) or x ( 12646 ) or x ( 12669 ) or x ( 13946 ) or x ( 16237 ) or x ( 17167 ) or x ( 17586 ) or x ( 19587 )	-1000	1000
11M3ODO	11-methyl-3-oxo-dodecanoyl-ACP NADP oxidoreductase	11m3odACP_c + h_c + nadph_c <=> 11m3hdACP_c + nadp_c	Lipid metabolism	x ( 148 ) or x ( 1549 ) or x ( 2437 ) or x ( 2881 ) or x ( 3370 ) or x ( 3481 ) or x ( 4330 ) or x ( 4454 ) or x ( 4638 ) or x ( 7486 ) or x ( 10102 ) or x ( 10215 ) or x ( 12234 ) or x ( 12646 ) or x ( 12669 ) or x ( 13946 ) or x ( 16237 ) or x ( 17167 ) or x ( 17586 ) or x ( 19587 )	-1000	1000
12M3OXOT	12-methyl-3-oxo-tridecanoyl-ACP NADP oxidoreductase	12m3otACP_c + h_c + nadph_c <=> 12mdhtACP_c + nadp_c	Lipid metabolism	x ( 148 ) or x ( 1549 ) or x ( 2437 ) or x ( 2881 ) or x ( 3370 ) or x ( 3481 ) or x ( 4330 ) or x ( 4454 ) or x ( 4638 ) or x ( 7486 ) or x ( 10102 ) or x ( 10215 ) or x ( 12234 ) or x ( 12646 ) or x ( 12669 ) or x ( 13946 ) or x ( 16237 ) or x ( 17167 ) or x ( 17586 ) or x ( 19587 )	-1000	1000
12M3TDA	12-methyl-3-oxo-tetra-decanoyl-ACP NADP oxidoreductase	123oxtACP_c + h_c + nadph_c <=> 12m3htdACP_c + nadp_c	Lipid metabolism	x ( 148 ) or x ( 1549 ) or x ( 2437 ) or x ( 2881 ) or x ( 3370 ) or x ( 3481 ) or x ( 4330 ) or x ( 4454 ) or x ( 4638 ) or x ( 7486 ) or x ( 10102 ) or x ( 10215 ) or x ( 12234 ) or x ( 12646 ) or x ( 12669 ) or x ( 13946 ) or x ( 16237 ) or x ( 17167 ) or x ( 17586 ) or x ( 19587 )	-1000	1000
13M3OTDAO	13-methyl-3-oxo-tetra-decanoyl-ACP NADP oxidoreductase	13m3otdACP_c + h_c + nadph_c <=> 13m3htdACP_c + nadp_c	Lipid metabolism	x ( 148 ) or x ( 1549 ) or x ( 2437 ) or x ( 2881 ) or x ( 3370 ) or x ( 3481 ) or x ( 4330 ) or x ( 4454 ) or x ( 4638 ) or x ( 7486 ) or x ( 10102 ) or x ( 10215 ) or x ( 12234 ) or x ( 12646 ) or x ( 12669 ) or x ( 13946 ) or x ( 16237 ) or x ( 17167 ) or x ( 17586 ) or x ( 19587 )	-1000	1000
14M3OHO	14-methyl-3-oxo-hexa-decanoyl-ACP NADP oxidoreductase	14m3ohdACP_c + h_c + nadph_c <=> 14m3hdACP_c + nadp_c	Lipid metabolism	x ( 148 ) or x ( 1549 ) or x ( 2437 ) or x ( 2881 ) or x ( 3370 ) or x ( 3481 ) or x ( 4330 ) or x ( 4454 ) or x ( 4638 ) or x ( 7486 ) or x ( 10102 ) or x ( 10215 ) or x ( 12234 ) or x ( 12646 ) or x ( 12669 ) or x ( 13946 ) or x ( 16237 ) or x ( 17167 ) or x ( 17586 ) or x ( 19587 )	-1000	1000
14M3OP	14-methyl-3-oxo-pentadecanoyl-ACP NADP oxidoreductase	14m3opACP_c + h_c + nadph_c <=> 14m3hpACP_c + nadp_c	Lipid metabolism	x ( 148 ) or x ( 1549 ) or x ( 2437 ) or x ( 2881 ) or x ( 3370 ) or x ( 3481 ) or x ( 4330 ) or x ( 4454 ) or x ( 4638 ) or x ( 7486 ) or x ( 10102 ) or x ( 10215 ) or x ( 12234 ) or x ( 12646 ) or x ( 12669 ) or x ( 13946 ) or x ( 16237 ) or x ( 17167 ) or x ( 17586 ) or x ( 19587 )	-1000	1000
15M3OHAO	15-methyl-3-oxo-hexa-decanoyl-ACP NADP oxidoreductase	15m3ohdACP_c + h_c + nadph_c <=> 15m3hdACP_c + nadp_c	Lipid metabolism	x ( 148 ) or x ( 1549 ) or x ( 2437 ) or x ( 2881 ) or x ( 3370 ) or x ( 3481 ) or x ( 4330 ) or x ( 4454 ) or x ( 4638 ) or x ( 7486 ) or x ( 10102 ) or x ( 10215 ) or x ( 12234 ) or x ( 12646 ) or x ( 12669 ) or x ( 13946 ) or x ( 16237 ) or x ( 17167 ) or x ( 17586 ) or x ( 19587 )	-1000	1000
16M3OHO	16-methyl-3-hydroxy-hexa-decanoyl-ACP hydro-lyase	16m3ohdACP_c + h_c + nadph_c -> 16m3hdACP_c + nadp_c	Lipid metabolism	x ( 148 ) or x ( 1549 ) or x ( 2437 ) or x ( 2881 ) or x ( 3370 ) or x ( 3481 ) or x ( 4330 ) or x ( 4454 ) or x ( 4638 ) or x ( 7486 ) or x ( 10102 ) or x ( 10215 ) or x ( 12234 ) or x ( 12646 ) or x ( 12669 ) or x ( 13946 ) or x ( 16237 ) or x ( 17167 ) or x ( 17586 ) or x ( 19587 )	0	1000
16M3OP	16-methyl-3-oxo-pentadecanoyl-ACP NADP oxidoreductase	16m3opACP_c + h_c + nadph_c -> 16m3hpACP_c + nadp_c	Lipid metabolism	x ( 148 ) or x ( 1549 ) or x ( 2437 ) or x ( 2881 ) or x ( 3370 ) or x ( 3481 ) or x ( 4330 ) or x ( 4454 ) or x ( 4638 ) or x ( 7486 ) or x ( 10102 ) or x ( 10215 ) or x ( 12234 ) or x ( 12646 ) or x ( 12669 ) or x ( 13946 ) or x ( 16237 ) or x ( 17167 ) or x ( 17586 ) or x ( 19587 )	0	1000
3HAOR	3-Hydroxyoctodecanoyl-ACP NADP oxidoreductase	3oodACP_c + h_c + nadph_c <=> 3hodACP_c + nadp_c	Lipid metabolism	x ( 148 ) or x ( 1549 ) or x ( 2437 ) or x ( 2881 ) or x ( 3370 ) or x ( 3481 ) or x ( 4330 ) or x ( 4454 ) or x ( 4638 ) or x ( 7486 ) or x ( 10102 ) or x ( 10215 ) or x ( 12234 ) or x ( 12646 ) or x ( 12669 ) or x ( 13946 ) or x ( 16237 ) or x ( 17167 ) or x ( 17586 ) or x ( 19587 )	-1000	1000
3OAR200	3-Hydroxydodecanoyl-ACP NADP oxidoreductase	3ovegACP_c + h_c + nadph_c -> 3hvegACP_c + nadp_c	Lipid metabolism	x ( 148 ) or x ( 1549 ) or x ( 2437 ) or x ( 2881 ) or x ( 3370 ) or x ( 3481 ) or x ( 4330 ) or x ( 4454 ) or x ( 4638 ) or x ( 7486 ) or x ( 10102 ) or x ( 10215 ) or x ( 12234 ) or x ( 12646 ) or x ( 12669 ) or x ( 13946 ) or x ( 16237 ) or x ( 17167 ) or x ( 17586 ) or x ( 19587 )	0	1000
3OAR80_2	3-oxoacyl-[acyl-carrier-protein] reductase (n-C8:0)	3hocACP_c + nadp_c <=> 3oxocACP_c + h_c + nadph_c	Lipid metabolism	x ( 148 ) or x ( 1549 ) or x ( 2437 ) or x ( 2881 ) or x ( 3370 ) or x ( 3481 ) or x ( 4330 ) or x ( 4454 ) or x ( 4638 ) or x ( 7486 ) or x ( 10102 ) or x ( 10215 ) or x ( 12234 ) or x ( 12646 ) or x ( 12669 ) or x ( 13946 ) or x ( 16237 ) or x ( 17167 ) or x ( 17586 ) or x ( 19587 )	-1000	1000
4M3OPAO	4-methyl-3-oxo-pentanoyl-ACP NADP oxidoreductase	4m3opACP_c + h_c + nadph_c <=> 4m3hpAPC_c + nadp_c	Lipid metabolism	x ( 148 ) or x ( 1549 ) or x ( 2437 ) or x ( 2881 ) or x ( 3370 ) or x ( 3481 ) or x ( 4330 ) or x ( 4454 ) or x ( 4638 ) or x ( 7486 ) or x ( 10102 ) or x ( 10215 ) or x ( 12234 ) or x ( 12646 ) or x ( 12669 ) or x ( 13946 ) or x ( 16237 ) or x ( 17167 ) or x ( 17586 ) or x ( 19587 )	-1000	1000
4M3OXHA	4-methyl-3-oxo-hexanoyl-ACP NADP oxidoreductase	4m3ohexACP_c + h_c + nadph_c <=> 4m3hhexACP_c + nadp_c	Lipid metabolism	x ( 148 ) or x ( 1549 ) or x ( 2437 ) or x ( 2881 ) or x ( 3370 ) or x ( 3481 ) or x ( 4330 ) or x ( 4454 ) or x ( 4638 ) or x ( 7486 ) or x ( 10102 ) or x ( 10215 ) or x ( 12234 ) or x ( 12646 ) or x ( 12669 ) or x ( 13946 ) or x ( 16237 ) or x ( 17167 ) or x ( 17586 ) or x ( 19587 )	-1000	1000
5MET3OH	5-methyl-3-oxo-hexanoyl-ACP NADP oxidoreductase	5m3hhACP_c + h_c + nadph_c <=> 5m3hACP_c + nadp_c	Lipid metabolism	x ( 148 ) or x ( 1549 ) or x ( 2437 ) or x ( 2881 ) or x ( 3370 ) or x ( 3481 ) or x ( 4330 ) or x ( 4454 ) or x ( 4638 ) or x ( 7486 ) or x ( 10102 ) or x ( 10215 ) or x ( 12234 ) or x ( 12646 ) or x ( 12669 ) or x ( 13946 ) or x ( 16237 ) or x ( 17167 ) or x ( 17586 ) or x ( 19587 )	-1000	1000
6M3OHAO	6-methyl-3-oxo-heptanoyl-ACP NADP oxidoreductase	6m3ohACP_c + h_c + nadph_c <=> 6m3hhACP_c + nadp_c	Lipid metabolism	x ( 148 ) or x ( 1549 ) or x ( 2437 ) or x ( 2881 ) or x ( 3370 ) or x ( 3481 ) or x ( 4330 ) or x ( 4454 ) or x ( 4638 ) or x ( 7486 ) or x ( 10102 ) or x ( 10215 ) or x ( 12234 ) or x ( 12646 ) or x ( 12669 ) or x ( 13946 ) or x ( 16237 ) or x ( 17167 ) or x ( 17586 ) or x ( 19587 )	-1000	1000
6M3OXO	6-methyl-3-oxo-octanoyl-ACP NADP oxidoreductase	6m3oACP_c + h_c + nadph_c <=> 6m3hoACP_c + nadp_c	Lipid metabolism	x ( 148 ) or x ( 1549 ) or x ( 2437 ) or x ( 2881 ) or x ( 3370 ) or x ( 3481 ) or x ( 4330 ) or x ( 4454 ) or x ( 4638 ) or x ( 7486 ) or x ( 10102 ) or x ( 10215 ) or x ( 12234 ) or x ( 12646 ) or x ( 12669 ) or x ( 13946 ) or x ( 16237 ) or x ( 17167 ) or x ( 17586 ) or x ( 19587 )	-1000	1000
7M3ODO	7-methyl-3-oxo-octanoyl-ACP NADP oxidoreductase	7me3oxoacp_c + h_c + nadph_c <=> 7m3hoACP_c + nadp_c	Lipid metabolism	x ( 148 ) or x ( 1549 ) or x ( 2437 ) or x ( 2881 ) or x ( 3370 ) or x ( 3481 ) or x ( 4330 ) or x ( 4454 ) or x ( 4638 ) or x ( 7486 ) or x ( 10102 ) or x ( 10215 ) or x ( 12234 ) or x ( 12646 ) or x ( 12669 ) or x ( 13946 ) or x ( 16237 ) or x ( 17167 ) or x ( 17586 ) or x ( 19587 )	-1000	1000
8M3OAO	8-methyl-3-oxo-decanoyl-ACP NADP oxidoreductase	8m3odACP_c + h_c + nadph_c <=> 8m3hdACP_c + nadp_c	Lipid metabolism	x ( 148 ) or x ( 1549 ) or x ( 2437 ) or x ( 2881 ) or x ( 3370 ) or x ( 3481 ) or x ( 4330 ) or x ( 4454 ) or x ( 4638 ) or x ( 7486 ) or x ( 10102 ) or x ( 10215 ) or x ( 12234 ) or x ( 12646 ) or x ( 12669 ) or x ( 13946 ) or x ( 16237 ) or x ( 17167 ) or x ( 17586 ) or x ( 19587 )	-1000	1000
8M3ONO	8-methyl-3-oxo-nonanoyl-ACP NADP oxidoreductase	8m3oxACP_c + h_c + nadph_c <=> 8m3hnACP_c + nadp_c	Lipid metabolism	x ( 148 ) or x ( 1549 ) or x ( 2437 ) or x ( 2881 ) or x ( 3370 ) or x ( 3481 ) or x ( 4330 ) or x ( 4454 ) or x ( 4638 ) or x ( 7486 ) or x ( 10102 ) or x ( 10215 ) or x ( 12234 ) or x ( 12646 ) or x ( 12669 ) or x ( 13946 ) or x ( 16237 ) or x ( 17167 ) or x ( 17586 ) or x ( 19587 )	-1000	1000
9M3OXPA	9-methyl-3-oxo-decanoyl-ACP NADP oxidoreductase	9m3odACP_c + h_c + nadph_c <=> 9m3hdACP_c + nadp_c	Lipid metabolism	x ( 148 ) or x ( 1549 ) or x ( 2437 ) or x ( 2881 ) or x ( 3370 ) or x ( 3481 ) or x ( 4330 ) or x ( 4454 ) or x ( 4638 ) or x ( 7486 ) or x ( 10102 ) or x ( 10215 ) or x ( 12234 ) or x ( 12646 ) or x ( 12669 ) or x ( 13946 ) or x ( 16237 ) or x ( 17167 ) or x ( 17586 ) or x ( 19587 )	-1000	1000
HBUR1	3R 3 Hydroxybutanoyl acyl carrier proteinNADP oxidoreductase	aaacp_c + h_c + nadph_c -> 3hbacp_c + nadp_c	Exchange	x ( 148 ) or x ( 1549 ) or x ( 2437 ) or x ( 2881 ) or x ( 3370 ) or x ( 3481 ) or x ( 4330 ) or x ( 4454 ) or x ( 4638 ) or x ( 7486 ) or x ( 10102 ) or x ( 10215 ) or x ( 12234 ) or x ( 12646 ) or x ( 12669 ) or x ( 13946 ) or x ( 16237 ) or x ( 17167 ) or x ( 17586 ) or x ( 19587 )	0	1000
HDDR5	3R 3 Hydroxydodecanoyl acyl carrier proteinNADP oxidoreductase	3oxddacp_c + h_c + nadph_c -> 3hddacp_c + nadp_c	Exchange	x ( 148 ) or x ( 1549 ) or x ( 2437 ) or x ( 2881 ) or x ( 3370 ) or x ( 3481 ) or x ( 4330 ) or x ( 4454 ) or x ( 4638 ) or x ( 7486 ) or x ( 10102 ) or x ( 10215 ) or x ( 12234 ) or x ( 12646 ) or x ( 12669 ) or x ( 13946 ) or x ( 16237 ) or x ( 17167 ) or x ( 17586 ) or x ( 19587 )	0	1000
HDER4	3R 3 Hydroxydecanoyl acyl carrier proteinNADP oxidoreductase	3oxdeacp_c + h_c + nadph_c -> 3hdeacp_c + nadp_c	Exchange	x ( 148 ) or x ( 1549 ) or x ( 2437 ) or x ( 2881 ) or x ( 3370 ) or x ( 3481 ) or x ( 4330 ) or x ( 4454 ) or x ( 4638 ) or x ( 7486 ) or x ( 10102 ) or x ( 10215 ) or x ( 12234 ) or x ( 12646 ) or x ( 12669 ) or x ( 13946 ) or x ( 16237 ) or x ( 17167 ) or x ( 17586 ) or x ( 19587 )	0	1000
HHDR7	3R 3 Hydroxypalmitoyl acyl carrier proteinNADP oxidoreductase	3oxhdacp_c + h_c + nadph_c -> 3hpaacp_c + nadp_c	Exchange	x ( 148 ) or x ( 1549 ) or x ( 2437 ) or x ( 2881 ) or x ( 3370 ) or x ( 3481 ) or x ( 4330 ) or x ( 4454 ) or x ( 4638 ) or x ( 7486 ) or x ( 10102 ) or x ( 10215 ) or x ( 12234 ) or x ( 12646 ) or x ( 12669 ) or x ( 13946 ) or x ( 16237 ) or x ( 17167 ) or x ( 17586 ) or x ( 19587 )	0	1000
HHYR2	3R 3 Hydroxyhexanoyl acyl carrier proteinNADP oxidoreductase	3oxhacp_c + h_c + nadph_c -> 3hhacp_c + nadp_c	Exchange	x ( 148 ) or x ( 1549 ) or x ( 2437 ) or x ( 2881 ) or x ( 3370 ) or x ( 3481 ) or x ( 4330 ) or x ( 4454 ) or x ( 4638 ) or x ( 7486 ) or x ( 10102 ) or x ( 10215 ) or x ( 12234 ) or x ( 12646 ) or x ( 12669 ) or x ( 13946 ) or x ( 16237 ) or x ( 17167 ) or x ( 17586 ) or x ( 19587 )	0	1000
HOCR3	3R 3 Hydroxyoctanoyl acyl carrier proteinNADP oxidoreductase	3oxocACP_c + h_c + nadph_c -> 3hocACP_c + nadp_c	Exchange	x ( 148 ) or x ( 1549 ) or x ( 2437 ) or x ( 2881 ) or x ( 3370 ) or x ( 3481 ) or x ( 4330 ) or x ( 4454 ) or x ( 4638 ) or x ( 7486 ) or x ( 10102 ) or x ( 10215 ) or x ( 12234 ) or x ( 12646 ) or x ( 12669 ) or x ( 13946 ) or x ( 16237 ) or x ( 17167 ) or x ( 17586 ) or x ( 19587 )	0	1000
HODR8	3R 3 Hydroxyoctadecanoyl acyl carrier proteinNADP oxidoreductase	3oxocdacp_c + h_c + nadph_c -> 3hocdacp_c + nadp_c	Exchange	x ( 148 ) or x ( 1549 ) or x ( 2437 ) or x ( 2881 ) or x ( 3370 ) or x ( 3481 ) or x ( 4330 ) or x ( 4454 ) or x ( 4638 ) or x ( 7486 ) or x ( 10102 ) or x ( 10215 ) or x ( 12234 ) or x ( 12646 ) or x ( 12669 ) or x ( 13946 ) or x ( 16237 ) or x ( 17167 ) or x ( 17586 ) or x ( 19587 )	0	1000
HTDR6	3R 3 Hydroxytetradecanoyl acyl carrier proteinNADP oxidoreductase	3oxtdacp_c + h_c + nadph_c -> 3htdacp_c + nadp_c	Exchange	x ( 148 ) or x ( 1549 ) or x ( 2437 ) or x ( 2881 ) or x ( 3370 ) or x ( 3481 ) or x ( 4330 ) or x ( 4454 ) or x ( 4638 ) or x ( 7486 ) or x ( 10102 ) or x ( 10215 ) or x ( 12234 ) or x ( 12646 ) or x ( 12669 ) or x ( 13946 ) or x ( 16237 ) or x ( 17167 ) or x ( 17586 ) or x ( 19587 )	0	1000
HISt2r	L histidine reversible transport via proton symport	h_e + his__L_e -> h_c + his__L_c	Transport	x ( 1459 ) or x ( 2519 )	0	1000
F6PP	D-fructose 6-phosphate phosphatase	f6p_c + h2o_c -> fru_c + pi_c	Alternate Carbon Metabolism	x ( 1420 )	0	1000
G1PP	Glucose-1-phosphatase	g1p_c + h2o_c -> glc__D_c + pi_c	Glycolysis/Gluconeogenesis	x ( 1420 )	0	1000
MN6PP	Mannose 6-phosphate phosphatase	h2o_c + man6p_c -> man_c + pi_c	Alternate Carbon Metabolism	x ( 1420 )	0	1000
AMPTASECG	Alanyl aminopeptidase (cys-gly)	cgly_c + h2o_c -> cys__L_c + gly_c	Amino Acid Metabolism	x ( 1399 )	0	1000
AMPTASEPG	Aminopeptidase (pro-gly)	h2o_c + progly_c -> gly_c + pro__L_c	Amino Acid Metabolism	x ( 1399 )	0	1000
AMID	GUANIDINOBUTANAMIDE-NH3-RXN	4gudbd_c + h2o_c -> 4gudbutn_c + nh4_c	Amino Acid Metabolism	x ( 1337 )	0	1000
AMID3	Amidase	h2o_c + iad_c -> ind3ac_c + nh4_c	Amino Acid Metabolism	x ( 1337 )	0	1000
AMID4	Amidase	ad_c + h2o_c -> ac_c + nh4_c	Amino Acid Metabolism	x ( 1337 )	0	1000
SURFACTIN	Surfactin synthesis; unclear/pooled rxn	asp__L_c + fa3coa_c + glu__L_c + 4 leu__L_c + val__L_c -> coa_c + 6 h2o_c + surfactin_c	Cofactors, Vitamins, Prosthetic Groups, Pigments	x ( 1198 ) and ( x ( 3486 ) or x ( 7697 )) and ( x ( 3117 ) or x ( 7126 ) or x ( 13235 ) or x ( 16028 )) and x ( 3403 ) and ( x ( 1057 ) or x ( 8340 ) or x ( 13407 ))	0	1000
CYSDS	Cysteine Desulfhydrase	cys__L_c + h2o_c -> h2s_c + nh4_c + pyr_c	Amino Acid Metabolism	x ( 1067 ) or x ( 13930 )	0	1000
BIOMASS_BS_10	B subtilis biomass demand	0.000367 10fthf_c + 0.266902 ala__L_c + 0.00467 amp_c + 0.193021 arg__L_c + 0.147987 asn__L_c + 0.148014 asp__L_c + 105.053 atp_c + 0.003205 ca2_c + 5e-06 cdlp_BS_c + 0.000251 cdp_c + 0.001042 cmp_c + 0.038902 ctp_c + 0.05699 cys__L_c + 0.00011 d12dg_BS_c + 0.022982 datp_c + 0.01738 dctp_c + 0.017398 dgtp_c + 0.022899 dttp_c + 0.00345 fe3_c + 0.00018 gdp_c + 0.260335 gln__L_c + 0.260378 glu__L_c …	Biomass and maintenance functions	SPONT	0	1000
H2St1	H2s transport (diffusion)	h2s_c <=> h2s_e	Transport	SPONT	-1000	1000
2HXMPt6	2 hydroxymethyl phenol transport inout via proton symport	2hxmp_e + h_e <=> 2hxmp_c + h_c	Transport	GAP	-1000	1000
2PGLYCt6	2 Phosphoglycolate transport inout via proton symport	2pglyc_e + h_e <=> 2pglyc_c + h_c	Transport	GAP	-1000	1000
2PGt6	D Glycerate 2 phosphate transport inout via proton symport	2pg_e + h_e <=> 2pg_c + h_c	Transport	GAP	-1000	1000
3AMPt6	3 AMP transport inout via proton symport	3amp_e + h_e <=> 3amp_c + h_c	Transport	GAP	-1000	1000
3CMPt6	3 CMP transport in via proton symport	3cmp_e + h_e <=> 3cmp_c + h_c	Transport	GAP	-1000	1000
3GMPt6	Guanosine 3 phsophate transport inout via proton symport	3gmp_e + h_e <=> 3gmp_c + h_c	Transport	GAP	-1000	1000
3PGt6	3 Phospho D glycerate transport inout via proton symport	3pg_e + h_e <=> 3pg_c + h_c	Transport	GAP	-1000	1000
3UMPt6	3 UMP transport in via proton symport	3ump_e + h_e <=> 3ump_c + h_c	Transport	GAP	-1000	1000
5MTRt2	5 Methylthio D ribose transport inout via proton symport	5mtr_e + h_e <=> 5mtr_c + h_c	Transport	GAP	-1000	1000
6PGCt6	6 Phospho D gluconate transport inout via proton symport	6pgc_e + h_e <=> 6pgc_c + h_c	Transport	GAP	-1000	1000
ABTt_1	L arabinitol transport via passive diffusion	abt__L_e <=> abt__L_c	Transport	GAP	-1000	1000
ACACt2	Acetoacetate transport via proton symport	acac_e + h_e <=> acac_c + h_c	Transport	GAP	-1000	1000
ACNAMt2	N-acetylneuraminate proton symport	acnam_e + h_e -> acnam_c + h_c	Transport	GAP	0	1000
ACNPLYS	N-Acetylneuraminate pyruvate-lyase	acmana_c + h2o_c + pep_c <=> acnam_c + pi_c	Carbohydrate Metabolism	GAP	-1000	1000
ACt2r	Acetate reversible transport via proton symport	ac_e + h_e <=> ac_c + h_c	Transport	x ( 1009 ) or ( 495 ) or x ( 2564 ) or x ( 15079 )	-1000	1000
ADEt2	Adenine transport in via proton symport	ade_e + h_e -> ade_c + h_c	Transport	GAP	0	1000
ALLTAHr	Allantoate amidinohydrolase reversible	alltt_c + h2o_c <=> urdglyc_c + urea_c	Nucleosides and Nucleotides	x ( 927 ) or x ( 19172 ) or x ( 19173 ) or x ( 19174 ) or x ( 19175 )	-1000	1000
ALLTNt2r	Allantoin transport in via proton symport	alltn_e + h_e -> alltn_c + h_c	Transport	x ( 319 ) or x ( 3210 ) or x ( 5275 )	0	1000
AMPt6	AMP transport inout via proton symport	amp_e + h_e <=> amp_c + h_c	Transport	GAP	-1000	1000
ARGKr	ATPL arginine N phosphotransferase	arg__L_c + atp_c <=> adp_c + argp_c + h_c	Amino Acid Metabolism	x ( 1788 ) or x ( 13733 )	-1000	1000
ARGPt6	L arginine phosphate transport inout via proton symport	argp_e + h_e <=> argp_c + h_c	Transport	GAP	-1000	1000
ATPM	ATP maintenance requirement	atp_c + h2o_c -> adp_c + h_c + pi_c	Biomass and maintenance functions	SPONT	4.15	1000
CHORt2	Chorismate transport inout via proton symport	chor_e + h_e <=> chor_c + h_c	Transport	GAP	-1000	1000
CITRt2r	Citrulline reversible transport via proton symport	citr__L_e + h_e -> citr__L_c + h_c	Transport	GAP	0	1000
CMPt6	CMP transport inout via proton symport	cmp_e + h_e <=> cmp_c + h_c	Transport	GAP	-1000	1000
CO2t	CO2 transporter via diffusion	co2_e <=> co2_c	Transport	GAP	-1000	1000
CYSGLYt2ir	Cys Gly transport in via symport	cgly_e + h_e -> cgly_c + h_c	Transport	x ( 540 ) or x ( 1998 )	0	1000
CYSTabc	L cystine transport via ABC system	atp_c + cyst__L_e + h2o_c -> adp_c + cyst__L_c + h_c + pi_c	Transport	x ( 1694 )	0	1000
DEXTRINt2	Dextrin transport in via proton symport	dextrin_e + h_e -> dextrin_c + h_c	Transport	GAP	0	1000
DHAt	Dihydroxyacetone transport via facilitated diffusion	dha_e <=> dha_c	Transport	x ( 688 )	-1000	1000
DJENKabc	Djenkolate transporter via ABC system	atp_c + djenk_e + h2o_c -> adp_c + djenk_c + h_c + pi_c	Transport	GAP	0	1000
DTMPt6	DTMP transport inout via proton symport	dtmp_e + h_e <=> dtmp_c + h_c	Transport	GAP	-1000	1000
ETHAAL	Ethanolamine ammonia-lyase	etha_c -> acald_c + nh4_c	Carbohydrate Metabolism	GAP	0	1000
ETOHt3	Ethanol transport out via proton antiport	etoh_c + h_e -> etoh_e + h_c	Transport	GAP	0	1000
FOLt	Folate transport via proton simport	fol_e + h_e <=> fol_c + h_c	Transport	GAP	-1000	1000
FRTT	Farnesyltranstransferase	frdp_c + ipdp_c -> ggdp_c + ppi_c	Fatty Acid Metabolism	x ( 1578 )	0	1000
G3POA_BS	Glycerol 3 phosphate O acyltransferase	0.07 fa11coa_c + 0.17 fa12coa_c + 0.01 fa1coa_c + 0.2 fa3coa_c + 0.34 fa4coa_c + 0.05 fa6coa_c + glyc3p_c + 0.1 pmtcoa_c + 0.03 strcoa_c + 0.03 tdcoa_c -> 0.01 1ag3p_BS_c + coa_c	Fatty Acid Metabolism	x ( 11165 ) or x ( 2287 )	0	1000
G5SADs	L-glutamate 5-semialdehyde dehydratase (spontaneous)	glu5sa_c -> 1pyr5c_c + h2o_c + h_c	Amino Acid Metabolism	GAP	0	1000
G6Pt6_2	Glucose-6-phosphate transport via phosphate antiport	g6p_e + 2 pi_c -> g6p_c + 2 pi_e	Transport	x ( 7482 )	0	1000
GAM6Pt	D glucosamine 6 phosphate reversible uniport	gam6p_e <=> gam6p_c	Transport	GAP	-1000	1000
GGTT	Geranylgeranyltranstransferase	ggdp_c + ipdp_c -> pendp_c + ppi_c	Fatty Acid Metabolism	x ( 1578 )	0	1000
GLCRAL_1	5 dehydro 4 deoxyglucarate aldolase	5d4dglcr_c -> 2h3opp_c + pyr_c	Carbohydrate Metabolism	GAP	0	1000
GLU_Dt2	D glutamate transport in via proton symport	glu__D_e + h_e -> glu__D_c + h_c	Transport	GAP	0	1000
GLYCOGENt	Glycogen transport in	glycogen_e -> glycogen_c	Transport	GAP	0	1000
GMPt6	GMP transport inout via proton symport	gmp_e + h_e <=> gmp_c + h_c	Transport	GAP	-1000	1000
H2Ot	H2O transport via diffusion	h2o_e <=> h2o_c	Transport	GAP	-1000	1000
HEMECS	Heme C synthase	2 cys__L_c + pheme_c -> 3 h_c + hemeC_c	Cofactors, Vitamins, Prosthetic Groups, Pigments	GAP	0	1000
HEMEDS	Heme D synthase	2 h2o_c + pheme_c -> 5 h_c + hemeD_c	Cofactors, Vitamins, Prosthetic Groups, Pigments	GAP	0	1000
HIBHr	3 hydroxyisobutyryl CoA hydrolase	h2o_c + hibcoa_c -> 3hmp_c + coa_c + 2 h_c	Amino Acid Metabolism	x ( 1866 ) or x ( 14055 )	0	1000
HQNt6	Hydroquinone transport inout via proton symport	h_e + hqn_e <=> h_c + hqn_c	Transport	GAP	-1000	1000
ISOMS	Isomaltulose synthase	sucr_c <=> pala_c	Carbohydrate Metabolism	GAP	-1000	1000
LANTHabc	Lanthionine transport via ABC system	atp_c + h2o_c + lanth_e -> adp_c + h_c + lanth_c + pi_c	Transport	GAP	0	1000
LIPO1S24_BS	Lipoteichoic acid synthesis n24 linked glucose substituted	2400 cdpglyc_c + d12dg_BS_c + 2400 udpg_c -> 2400 cmp_c + 4800 h_c + lipo1_24_BS_c + 2400 udp_c	Cell Wall/Membrane/Envelope Metabolism	GAP	0	1000
LIPO2S24_BS	Lipoteichoic acid synthesis n24 linked N acetylglucosamine substituted	2400 cdpglyc_c + d12dg_BS_c + 2400 uacgam_c -> 2400 cmp_c + 4800 h_c + lipo2_24_BS_c + 2400 udp_c	Cell Wall/Membrane/Envelope Metabolism	GAP	0	1000
LIPO4S24_BS	Lipoteichoic acid synthesis n24 linked unsubstituted	2400 cdpglyc_c + d12dg_BS_c -> 2400 cmp_c + 2400 h_c + lipo4_24_BS_c	Cell Wall/Membrane/Envelope Metabolism	GAP	0	1000
LIPTabc	Lipoic acid transport via ABC system	atp_c + h2o_c + lipt_e -> adp_c + h_c + lipt_c + pi_c	Transport	GAP	0	1000
LYSLG_BS	Lysylphosphatidylglycerol synthesis	atp_c + lys__L_c + 0.01 pgly_BS_c -> amp_c + h_c + 0.01 lysylpgly_BS_c + ppi_c	Fatty Acid Metabolism	GAP	0	1000
MALTTRabc	Maltotriose transport via ABC system	atp_c + h2o_c + malttr_e -> adp_c + h_c + malttr_c + pi_c	Transport	x ( 278 ) or x ( 1040 )	0	1000
MAN1Pt6	MAN1P transport inout via proton symport	h_e + man1p_e <=> h_c + man1p_c	Transport	GAP	-1000	1000
MAN6Pt6	MAN6P transport inout via proton symport	h_e + man6p_e <=> h_c + man6p_c	Transport	GAP	-1000	1000
MANAO	Mannonate oxidoreductase	mana_c + nad_c <=> fruur_c + h_c + nadh_c	Carbohydrate Metabolism	GAP	-1000	1000
MELIBt2	Melibiose transport in via symport	h_e + melib_e -> h_c + melib_c	Transport	GAP	0	1000
METt3	L methionine transport out via proton antiport	h_e + met__L_c -> h_c + met__L_e	Transport	x ( 169 ) or x ( 6750 ) or x ( 2995 )	0	1000
NACt	Nicotinic acid transport	nac_e -> nac_c	Transport	GAP	0	1000
O2t	O2 transport diffusion	o2_e <=> o2_c	Transport	GAP	-1000	1000
OMCDC	2-Oxo-4-methyl-3-carboxypentanoate decarboxylation	3c4mop_c + h_c -> 4mop_c + co2_c	Nucleosides and Nucleotides	GAP	0	1000
PALAt2	Palatinose transport in via proton symport	h_e + pala_e -> h_c + pala_c	Transport	x ( 407 ) or x ( 2983 ) or x ( 7482 ) or x ( 7873 )	0	1000
PAP_BS	Phosphatidic acid phosphatase	0.01 12dag3p_BS_c + h2o_c -> 0.01 12dgr_BS_c + pi_c	Fatty Acid Metabolism	GAP	0	1000
PEPt6	Phosphoenolpyruvate transport in via proton symport	h_e + pep_e <=> h_c + pep_c	Transport	x ( 492 )	-1000	1000
PGL	6-phosphogluconolactonase	6pgl_c + h2o_c -> 6pgc_c + h_c	Carbohydrate Metabolism	x ( 1215 ) or x ( 19805 )	0	1000
PGPPH_BS	Phosphatidylglycerophosphate phosphohydrolase	h2o_c + 0.01 pglyp_BS_c -> 0.01 pgly_BS_c + pi_c	Fatty Acid Metabolism	GAP	0	1000
PHEt2r	L phenylalanine reversible transport via proton symport	h_e + phe__L_e <=> h_c + phe__L_c	Transport	x ( 3793 ) or x ( 4077 ) or x ( 9342 )	-1000	1000
PMDPHT	Pyrimidine phosphatase	5aprbu_c + h2o_c -> 4r5au_c + pi_c	Cofactors, Vitamins, Prosthetic Groups, Pigments	GAP	0	1000
PPAt6	Propionate transport inout via proton symport	h_e + ppa_e <=> h_c + ppa_c	Transport	GAP	-1000	1000
PPIabc	Diphosphate transport in via ABC system	atp_c + h2o_c + ppi_e -> adp_c + h_c + pi_c + ppi_c	Transport	GAP	0	1000
PPTGS_BS	Peptidoglycan subunit synthesis	uaagmda_c -> h_c + peptido_BS_c + udcpdp_c	Cell Wall/Membrane/Envelope Metabolism	GAP	0	1000
PPTT	Trans pentaprenyltranstransferase	ipdp_c + pendp_c -> hexdp_c + ppi_c	Fatty Acid Metabolism	GAP	0	1000
PSER_Dt6	D O Phosphoserine transport inout via proton symport	h_e + pser__D_e <=> h_c + pser__D_c	Transport	GAP	-1000	1000
PSER_Lt6	O Phospho L serine transport in via proton symport	h_e + pser__L_e <=> h_c + pser__L_c	Transport	GAP	-1000	1000
r0871	Pyridoxal 5-phosphate transport	pydx5p_c -> pydx5p_e	Transport	GAP	0	1000
PYRt2	Pyruvate transport in via proton symport	h_e + pyr_e <=> h_c + pyr_c	Transport	GAP	-1000	1000
RAFFINt2	Raffinose transport in via proton symport	h_e + raffin_e -> h_c + raffin_c	Transport	x ( 19472 )	0	1000
RHCYS	5 deoxyribos 5 ylhomocysteinase	h2o_c + rhcys_c -> hcys__L_c + rib__D_c	Amino Acid Metabolism	GAP	0	1000
RIBFLVt2	Riboflavin transport in via proton symport	h_e + ribflv_e <=> h_c + ribflv_c	Transport	x ( 180 ) or x ( 2053 ) or x ( 3233 ) or x ( 3831 ) or x ( 4198 ) or x ( 4467 ) or x ( 5255 ) or x ( 8807 ) or x ( 19023 ) or x ( 19025 )	-1000	1000
RMNt	L-rhamnose transport via proton symport	h_e + rmn_e -> h_c + rmn_c	Transport	GAP	0	1000
RMPA	Rhamnulose-1-phosphate aldolase	rml1p_c <=> dhap_c + lald__L_c	Carbohydrate Metabolism	GAP	-1000	1000
SALADC2	Sulfinoalanine decarboxylase	Lcyst_c -> co2_c + taur_c	Amino Acid Metabolism	GAP	0	1000
SORD_D	D sorbitol dehydrogenase	fad_c + sbt__D_c <=> fadh2_c + srb__L_c	Carbohydrate Metabolism	x ( 959 ) or x ( 19259 )	-1000	1000
SRB_Lt	L sorbose reversible transport	srb__L_e <=> srb__L_c	Transport	GAP	-1000	1000
THIOGabc	Thioglycolate transport via ABC system	atp_c + h2o_c + thiog_e -> adp_c + h_c + pi_c + thiog_c	Transport	GAP	0	1000
THMt6	Thymine transport inout via proton symport	h_e + thym_e <=> h_c + thym_c	Transport	x ( 2759 ) or x ( 7759 )	-1000	1000
THRt2r	L threonine reversible transport via proton symport	h_e + thr__L_e -> h_c + thr__L_c	Transport	x ( 3273 ) or x ( 5276 ) or x ( 8717 )	0	1000
TMPHi	Trimetaphosphate hydrolase	h2o_c + tmp_c -> h_c + pppi_c	Cofactors, Vitamins, Prosthetic Groups, Pigments	GAP	0	1000
TMPt6	TMP transport inout via proton symport	h_e + tmp_e <=> h_c + tmp_c	Transport	x ( 2759 ) or x ( 7759 )	-1000	1000
TYRt2r	L tyrosine reversible transport via proton symport	h_e + tyr__L_e <=> h_c + tyr__L_c	Transport	x ( 3273 ) or x ( 5276 ) or x ( 8717 )	-1000	1000
UMPt6	UMP transport in via proton symport	h_e + ump_e <=> h_c + ump_c	Transport	GAP	-1000	1000
UREAt	Urea transport via facilitate diffusion	urea_e <=> urea_c	Transport	GAP	-1000	1000
X00002	Lumped reaction for synthesis of pime	2 h2o_c + h_c + oaa_c + pyr_c -> 3 o2_c + pime_c	Cofactors, Vitamins, Prosthetic Groups, Pigments	GAP	0	1000
BACILLAENEt	Bacillaene transport out	bacillaene_c -> bacillaene_e	Transport	GAP	0	1000
FENGYCINt	Fengycin transport out	fengycin_c -> fengycin_e	Transport	GAP	0	1000
ITURINAt	Iturin A transport out	iturinA_c -> iturinA_e	Transport	GAP	0	1000
EX_15dap_e	1,5-Diaminopentane exchange	15dap_e ->	Extracellular exchange	EX	0	1000
EX_23camp_e	2,3-Cyclic AMP exchange	23camp_e ->	Extracellular exchange	EX	0	1000
EX_23ccmp_e	2,3-Cyclic CMP exchange	23ccmp_e ->	Extracellular exchange	EX	0	1000
EX_23cgmp_e	2,3-Cyclic GMP exchange	23cgmp_e ->	Extracellular exchange	EX	0	1000
EX_23cump_e	2,3-Cyclic UMP exchange	23cump_e ->	Extracellular exchange	EX	0	1000
EX_23dappa_e	2,3-diaminopropionate exchange	23dappa_e ->	Extracellular exchange	EX	0	1000
EX_26dap__M_e	Meso-2,6-Diaminoheptanedioate exchange	26dap__M_e ->	Extracellular exchange	EX	0	1000
EX_2dmmq7_e	2dmmq7|2-Demethylmenaquinone 7|2-demethyl menaquinone|2-Demethylmenaquinone exchange	2dmmq7_e ->	Extracellular exchange	EX	0	1000
EX_ala_L_thr__L_e	Ala-L-Thr-L exchange	ala_L_thr__L_e ->	Extracellular exchange	EX	0	1000
EX_gly_leu_e	Gly-Leu exchange	gly_leu_e ->	Extracellular exchange	EX	0	1000
EX_glyglygln_e	Glycine-glycine-glutamine tripeptide exchange	glyglygln_e ->	Extracellular exchange	EX	0	1000
EX_lysglugly_e	Lysine-glutamine-glycine tripeptide exchange	lysglugly_e ->	Extracellular exchange	EX	0	1000
EX_prohisglu_e	Proline-histidine-glutamine tripeptide exchange	prohisglu_e ->	Extracellular exchange	EX	0	1000
EX_serglugly_e	Serine-glutamine-glycine tripeptide exchange	serglugly_e ->	Extracellular exchange	EX	0	1000
EX_2ddglcn_e	2-Dehydro-3-deoxy-D-gluconate exchange	2ddglcn_e ->	Extracellular exchange	EX	0	1000
EX_2hxmp_e	2 Hydroxymethyl phenol exchange	2hxmp_e ->	Extracellular exchange	EX	0	1000
EX_2obut_e	2-Oxobutanoate exchange	2obut_e ->	Extracellular exchange	EX	0	1000
EX_2pg_e	D Glycerate 2 phosphate exchange	2pg_e ->	Extracellular exchange	EX	0	1000
EX_2pglyc_e	2 Phosphoglycolate exchange	2pglyc_e ->	Extracellular exchange	EX	0	1000
EX_3amba_e	3 aminobutanoic acid exchange	3amba_e ->	Extracellular exchange	EX	0	1000
EX_3amp_e	3-AMP exchange	3amp_e ->	Extracellular exchange	EX	0	1000
EX_3cmp_e	3-cmp exchange	3cmp_e ->	Extracellular exchange	EX	0	1000
EX_3gmp_e	3-GMP exchange	3gmp_e ->	Extracellular exchange	EX	0	1000
EX_3pg_e	3 Phospho D glycerate exchange	3pg_e ->	Extracellular exchange	EX	0	1000
EX_3ump_e	3-UMP exchange	3ump_e ->	Extracellular exchange	EX	0	1000
EX_4abut_e	4-Aminobutanoate exchange	4abut_e ->	Extracellular exchange	EX	0	1000
EX_4abz_e	4 Aminobenzoate exchange	4abz_e ->	Extracellular exchange	EX	0	1000
EX_4hba_e	4-Hydroxy-benzyl alcohol exchange	4hba_e ->	Extracellular exchange	EX	0	1000
EX_4hbz_e	EX 4hbz LPAREN e RPAREN	4hbz_e ->	Extracellular exchange	EX	0	1000
EX_4hoxpac_e	4 hydroxy phenylacetic acid exhcnage	4hoxpac_e ->	Extracellular exchange	EX	0	1000
EX_4hthr_e	4-Hydroxy-L-threonine Exchange	4hthr_e ->	Extracellular exchange	EX	0	1000
EX_5dglcn_e	5-Dehydro-D-gluconate exchange	5dglcn_e ->	Extracellular exchange	EX	0	1000
EX_5mtr_e	5-Methylthio-D-ribose exchange	5mtr_e ->	Extracellular exchange	EX	0	1000
EX_6pgc_e	6 Phospho D gluconate exchange	6pgc_e ->	Extracellular exchange	EX	0	1000
EX_LalaDglu_e	L-alanine-D-glutamate exchange	LalaDglu_e ->	Extracellular exchange	EX	0	1000
EX_LalaLglu_e	L-alanine-L-glutamate exchange	LalaLglu_e ->	Extracellular exchange	EX	0	1000
EX_Larab_e	Alpha L Arabinan exchange	Larab_e ->	Extracellular exchange	EX	0	1000
EX_Lcyst_e	L-Cysteate exchange	Lcyst_e ->	Extracellular exchange	EX	0	1000
EX_abt__L_e	L Arabinitol exchange	abt__L_e ->	Extracellular exchange	EX	0	1000
EX_ac_e	Acetate exchange	ac_e ->	Extracellular exchange	EX	0	1000
EX_acac_e	Acetoacetate exchange	acac_e ->	Extracellular exchange	EX	0	1000
EX_acald_e	Acetaldehyde exchange	acald_e ->	Extracellular exchange	EX	0	1000
EX_acgam1p_e	N-Acetyl-D-glucosamine 1-phosphate exchange	acgam1p_e ->	Extracellular exchange	EX	0	1000
EX_acgam_e	N-Acetyl-D-glucosamine exchange	acgam_e ->	Extracellular exchange	EX	0	1000
EX_acnam_e	N-Acetylneuraminate exchange	acnam_e ->	Extracellular exchange	EX	0	1000
EX_acon_C_e	Cisaconitate exchange	acon_C_e ->	Extracellular exchange	EX	0	1000
EX_acser_e	O-Acetyl-L-serine exchange	acser_e ->	Extracellular exchange	EX	0	1000
EX_actn__R_e	EX actn R LPAREN e RPAREN	actn__R_e ->	Extracellular exchange	EX	0	1000
EX_ad_e	EX ad LPAREN e RPAREN	ad_e ->	Extracellular exchange	EX	0	1000
EX_ade_e	Adenine exchange	ade_e ->	Extracellular exchange	EX	0	1000
EX_adn_e	Adenosine exchange	adn_e ->	Extracellular exchange	EX	0	1000
EX_agm_e	Agmatine exchange	agm_e ->	Extracellular exchange	EX	0	1000
EX_ala_B_e	Beta-Alanine exchange	ala_B_e ->	Extracellular exchange	EX	0	1000
EX_ala_L_asp__L_e	Ala L asp L exchange	ala_L_asp__L_e ->	Extracellular exchange	EX	0	1000
EX_ala_L_glu__L_e	Ala L glu L exchange	ala_L_glu__L_e ->	Extracellular exchange	EX	0	1000
EX_ala__D_e	D-Alanine exchange	ala__D_e ->	Extracellular exchange	EX	0	1000
EX_ala__L_e	L-Alanine exchange	ala__L_e ->	Extracellular exchange	EX	0	1000
EX_alaala_e	D-Alanyl-D-alanine exchange	alaala_e ->	Extracellular exchange	EX	0	1000
EX_alltn_e	Allantoin exchange	alltn_e ->	Extracellular exchange	EX	0	1000
EX_amp_e	AMP exchange	amp_e ->	Extracellular exchange	EX	0	1000
EX_amylase_e	Mature Bacillus subtilis amylase exchange	amylase_e ->	Extracellular exchange	EX	0	1000
EX_antim_e	Antimonite exchange	antim_e ->	Extracellular exchange	EX	0	1000
EX_arab__D_e	D Arabinose exchange	arab__D_e ->	Extracellular exchange	EX	0	1000
EX_arab__L_e	L-Arabinose exchange	arab__L_e ->	Extracellular exchange	EX	0	1000
EX_arbt_e	Arbutin exchange	arbt_e ->	Extracellular exchange	EX	0	1000
EX_arg__L_e	L-Arginine exchange	arg__L_e ->	Extracellular exchange	EX	0	1000
EX_argp_e	L Arginine phosphate exchange	argp_e ->	Extracellular exchange	EX	0	1000
EX_arsenb_e	ARSENOBETAINE exchange	arsenb_e ->	Extracellular exchange	EX	0	1000
EX_asn__L_e	L-Asparagine exchange	asn__L_e ->	Extracellular exchange	EX	0	1000
EX_aso3_e	Arsenite exchange	aso3_e ->	Extracellular exchange	EX	0	1000
EX_aso4_e	Arsenate exchange	aso4_e ->	Extracellular exchange	EX	0	1000
EX_asp__D_e	D-Aspartate exchange	asp__D_e ->	Extracellular exchange	EX	0	1000
EX_asp__L_e	L-Aspartate exchange	asp__L_e ->	Extracellular exchange	EX	0	1000
EX_atp_e	EX atp LPAREN e RPAREN	atp_e ->	Extracellular exchange	EX	0	1000
EX_bilea_e	Bile acid exchange	bilea_e ->	Extracellular exchange	EX	0	1000
EX_btn_e	Biotin exchange	btn_e ->	Extracellular exchange	EX	0	1000
EX_but_e	Butyrate (n-C4:0) exchange	but_e ->	Extracellular exchange	EX	0	1000
EX_buts_e	Butanesulfonate exchange	buts_e ->	Extracellular exchange	EX	0	1000
EX_butso3_e	Butanesulfonate exchange	butso3_e ->	Extracellular exchange	EX	0	1000
EX_bz_e	Benzoate exchange	bz_e ->	Extracellular exchange	EX	0	1000
EX_ca2_e	Calcium exchange	ca2_e <=>	Extracellular exchange	EX	-100	1000
EX_cbl2_e	Cob II alamin exchange	cbl2_e ->	Extracellular exchange	EX	0	1000
EX_cd2_e	Cadmium exchange	cd2_e ->	Extracellular exchange	EX	0	1000
EX_cellb_e	Cellobiose exchange	cellb_e ->	Extracellular exchange	EX	0	1000
EX_cgly_e	Cys-Gly exchange	cgly_e ->	Extracellular exchange	EX	0	1000
EX_chitob_e	Chitobiose exchange	chitob_e ->	Extracellular exchange	EX	0	1000
EX_chol_e	Choline exchange	chol_e ->	Extracellular exchange	EX	0	1000
EX_chols_e	EX chols LPAREN e RPAREN	chols_e ->	Extracellular exchange	EX	0	1000
EX_chor_e	Chorismate exchange	chor_e ->	Extracellular exchange	EX	0	1000
EX_cit_e	Citrate exchange	cit_e ->	Extracellular exchange	EX	0	1000
EX_citr__L_e	L-Citrulline exchange	citr__L_e ->	Extracellular exchange	EX	0	1000
EX_cmp_e	CMP exchange	cmp_e ->	Extracellular exchange	EX	0	1000
EX_co2_e	CO2 exchange	co2_e <=>	Extracellular exchange	EX	-100	1000
EX_co_e	EX co LPAREN e RPAREN	co_e ->	Extracellular exchange	EX	0	1000
EX_coa_e	EX coa LPAREN e RPAREN	coa_e ->	Extracellular exchange	EX	0	1000
EX_cobalt2_e	Co2+ exchange	cobalt2_e ->	Extracellular exchange	EX	0	1000
EX_crn__D_e	D-carnitine exchange	crn__D_e ->	Extracellular exchange	EX	0	1000
EX_crn_e	L-Carnitine exchange	crn_e ->	Extracellular exchange	EX	0	1000
EX_cro4_e	Chromate exchange	cro4_e ->	Extracellular exchange	EX	0	1000
EX_csn_e	Cytosine exchange	csn_e ->	Extracellular exchange	EX	0	1000
EX_ctbt_e	Crotonobetaine exchange	ctbt_e ->	Extracellular exchange	EX	0	1000
EX_cu2_e	Cu2+ exchange	cu2_e ->	Extracellular exchange	EX	0	1000
EX_cu_e	Cu+ exchange	cu_e ->	Extracellular exchange	EX	0	1000
EX_cys__L_e	L-Cysteine exchange	cys__L_e ->	Extracellular exchange	EX	0	1000
EX_cysi__L_e	L Cystine exchange	cysi__L_e ->	Extracellular exchange	EX	0	1000
EX_cyst__L_e	L Cystine exchange	cyst__L_e ->	Extracellular exchange	EX	0	1000
EX_cytd_e	Cytidine exchange	cytd_e ->	Extracellular exchange	EX	0	1000
EX_damp_e	DAMP exchange	damp_e ->	Extracellular exchange	EX	0	1000
EX_dca_e	Decanoate (n-C10:0) exchange	dca_e ->	Extracellular exchange	EX	0	1000
EX_dcmp_e	DCMP exchange	dcmp_e ->	Extracellular exchange	EX	0	1000
EX_dcyt_e	Deoxycytidine exchange	dcyt_e ->	Extracellular exchange	EX	0	1000
EX_ddca_e	Dodecanoate (n-C12:0) exchange	ddca_e ->	Extracellular exchange	EX	0	1000
EX_dextrin_e	Dextrin exchange	dextrin_e ->	Extracellular exchange	EX	0	1000
EX_dgmp_e	DGMP exchange	dgmp_e ->	Extracellular exchange	EX	0	1000
EX_dgsn_e	Deoxyguanosine exchange	dgsn_e ->	Extracellular exchange	EX	0	1000
EX_dha_e	Dihydroxyacetone exchange	dha_e ->	Extracellular exchange	EX	0	1000
EX_dimp_e	DIMP exchange	dimp_e ->	Extracellular exchange	EX	0	1000
EX_din_e	Deoxyinosine exchange	din_e ->	Extracellular exchange	EX	0	1000
EX_djenk_e	Djenkolate exchange	djenk_e ->	Extracellular exchange	EX	0	1000
EX_drib_e	Deoxy D Ribose exchange	drib_e ->	Extracellular exchange	EX	0	1000
EX_dtmp_e	DTMP exchange	dtmp_e ->	Extracellular exchange	EX	0	1000
EX_dump_e	DUMP exchange	dump_e ->	Extracellular exchange	EX	0	1000
EX_duri_e	Deoxyuridine exchange	duri_e ->	Extracellular exchange	EX	0	1000
EX_dxyl_e	1-deoxy-D-xylulose Exchange	dxyl_e ->	Extracellular exchange	EX	0	1000
EX_ectoine_e	Ectoine exchange	ectoine_e ->	Extracellular exchange	EX	0	1000
EX_etha_e	Ethanolamine exchange	etha_e ->	Extracellular exchange	EX	0	1000
EX_eths_e	Ethanesulfonate exchange	eths_e ->	Extracellular exchange	EX	0	1000
EX_ethso3_e	Ethanesulfonate exchange	ethso3_e ->	Extracellular exchange	EX	0	1000
EX_etoh_e	Ethanol exchange	etoh_e ->	Extracellular exchange	EX	0	1000
EX_fad_e	Exchange of Flavin adenine dinucleotide oxidized	fad_e ->	Extracellular exchange	EX	0	1000
EX_fald_e	Formaldehyde exchange	fald_e ->	Extracellular exchange	EX	0	1000
EX_fe2_e	Fe2+ exchange	fe2_e ->	Extracellular exchange	EX	0	1000
EX_fe3_e	Fe3+ exchange	fe3_e <=>	Extracellular exchange	EX	-100	1000
EX_ferrich_e	Ferrichrome exchange	ferrich_e ->	Extracellular exchange	EX	0	1000
EX_ferxa_e	Ferroxamine exchange	ferxa_e ->	Extracellular exchange	EX	0	1000
EX_fmn_e	FMN exchange	fmn_e ->	Extracellular exchange	EX	0	1000
EX_fol_e	EX fol LPAREN e RPAREN	fol_e ->	Extracellular exchange	EX	0	1000
EX_for_e	Formate exchange	for_e ->	Extracellular exchange	EX	0	1000
EX_frmd_e	Formamide exchange	frmd_e ->	Extracellular exchange	EX	0	1000
EX_fru_e	D-Fructose exchange	fru_e ->	Extracellular exchange	EX	0	1000
EX_fruur_e	D-Fructuronate exchange	fruur_e ->	Extracellular exchange	EX	0	1000
EX_fum_e	Fumarate exchange	fum_e ->	Extracellular exchange	EX	0	1000
EX_g3pc_e	Sn-Glycero-3-phosphocholine exchange	g3pc_e ->	Extracellular exchange	EX	0	1000
EX_g3pe_e	Sn-Glycero-3-phosphoethanolamine exchange	g3pe_e ->	Extracellular exchange	EX	0	1000
EX_g3pg_e	Glycerophosphoglycerol exchange	g3pg_e ->	Extracellular exchange	EX	0	1000
EX_g3pi_e	Sn-Glycero-3-phospho-1-inositol exchange	g3pi_e ->	Extracellular exchange	EX	0	1000
EX_g3ps_e	Glycerophosphoserine exchange	g3ps_e ->	Extracellular exchange	EX	0	1000
EX_g6p_e	D-Glucose 6-phosphate exchange	g6p_e ->	Extracellular exchange	EX	0	1000
EX_gal1p_e	Alpha-D-Galactose 1-phosphate exchange	gal1p_e ->	Extracellular exchange	EX	0	1000
EX_galctr__D_e	D-Galactarate exchange	galctr__D_e ->	Extracellular exchange	EX	0	1000
EX_galur_e	D-Galacturonate exchange	galur_e ->	Extracellular exchange	EX	0	1000
EX_gam6p_e	D-Glucosamine 6-phosphate exchange	gam6p_e ->	Extracellular exchange	EX	0	1000
EX_gam_e	D-Glucosamine exchange	gam_e ->	Extracellular exchange	EX	0	1000
EX_gbbtn_e	Gamma-butyrobetaine exchange	gbbtn_e ->	Extracellular exchange	EX	0	1000
EX_gdp_e	GDP exchange	gdp_e ->	Extracellular exchange	EX	0	1000
EX_glc__D_e	D-Glucose exchange	glc__D_e <=>	Extracellular exchange	EX	-8.7	1000
EX_glcn_e	D-Gluconate exchange	glcn_e ->	Extracellular exchange	EX	0	1000
EX_glcr_e	D-Glucarate exchange	glcr_e ->	Extracellular exchange	EX	0	1000
EX_glcur_e	D-Glucuronate exchange	glcur_e ->	Extracellular exchange	EX	0	1000
EX_gln__L_e	L-Glutamine exchange	gln__L_e ->	Extracellular exchange	EX	0	1000
EX_glu__D_e	D Glutamate exchange	glu__D_e ->	Extracellular exchange	EX	0	1000
EX_glu__L_e	L-Glutamate exchange	glu__L_e ->	Extracellular exchange	EX	0	1000
EX_gly_asn__L_e	Gly asn L exchange	gly_asn__L_e ->	Extracellular exchange	EX	0	1000
EX_gly_asp__L_e	Gly asp L exchange	gly_asp__L_e ->	Extracellular exchange	EX	0	1000
EX_gly_e	Glycine exchange	gly_e ->	Extracellular exchange	EX	0	1000
EX_gly_gln_e	Gly Gln exchange	gly_gln_e ->	Extracellular exchange	EX	0	1000
EX_gly_glu__L_e	Gly glu L exchange	gly_glu__L_e ->	Extracellular exchange	EX	0	1000
EX_gly_pro__L_e	Gly pro L exchange	gly_pro__L_e ->	Extracellular exchange	EX	0	1000
EX_glyald_e	D-Glyceraldehyde exchange	glyald_e ->	Extracellular exchange	EX	0	1000
EX_glyb_e	Glycine betaine exchange	glyb_e ->	Extracellular exchange	EX	0	1000
EX_glyc3p_e	Glycerol 3-phosphate exchange	glyc3p_e ->	Extracellular exchange	EX	0	1000
EX_glyc__R_e	(R)-Glycerate exchange	glyc__R_e ->	Extracellular exchange	EX	0	1000
EX_glyc_e	Glycerol exchange	glyc_e ->	Extracellular exchange	EX	0	1000
EX_glyclt_e	Glycolate exchange	glyclt_e ->	Extracellular exchange	EX	0	1000
EX_glycogen_e	Glycogen exchange	glycogen_e ->	Extracellular exchange	EX	0	1000
EX_gmp_e	GMP exchange	gmp_e ->	Extracellular exchange	EX	0	1000
EX_gsn_e	Guanosine exchange	gsn_e ->	Extracellular exchange	EX	0	1000
EX_gthox_e	Oxidized glutathione exchange	gthox_e ->	Extracellular exchange	EX	0	1000
EX_gthrd_e	Reduced glutathione exchange	gthrd_e ->	Extracellular exchange	EX	0	1000
EX_gtp_e	GTP exchange	gtp_e ->	Extracellular exchange	EX	0	1000
EX_gua_e	Guanine exchange	gua_e ->	Extracellular exchange	EX	0	1000
EX_h2_e	H2 exchange	h2_e ->	Extracellular exchange	EX	0	1000
EX_h2o2_e	Hydrogen peroxide exchange	h2o2_e ->	Extracellular exchange	EX	0	1000
EX_h2o_e	H2O exchange	h2o_e <=>	Extracellular exchange	EX	-100	1000
EX_h2s_e	Hydrogen sulfide exchange	h2s_e ->	Extracellular exchange	EX	0	1000
EX_h_e	H+ exchange	h_e ->	Extracellular exchange	EX	0	1000
EX_hdca_e	Hexadecanoate (n-C16:0) exchange	hdca_e ->	Extracellular exchange	EX	0	1000
EX_hdcea_e	Hexadecenoate (n-C16:1) exchange	hdcea_e ->	Extracellular exchange	EX	0	1000
EX_hexs_e	Hexanesulfonate exchange	hexs_e ->	Extracellular exchange	EX	0	1000
EX_hg2_e	Hg2+ exchange	hg2_e ->	Extracellular exchange	EX	0	1000
EX_his__L_e	L-Histidine exchange	his__L_e ->	Extracellular exchange	EX	0	1000
EX_hom__L_e	L-Homoserine exchange	hom__L_e ->	Extracellular exchange	EX	0	1000
EX_hqn_e	Hydroquinone exchange	hqn_e ->	Extracellular exchange	EX	0	1000
EX_hxa_e	Hexanoate (n-C6:0) exchange	hxa_e ->	Extracellular exchange	EX	0	1000
EX_hxan_e	Hypoxanthine exchange	hxan_e ->	Extracellular exchange	EX	0	1000
EX_icit_e	Isocitrate exchange	icit_e ->	Extracellular exchange	EX	0	1000
EX_idon__L_e	L-Idonate exchange	idon__L_e ->	Extracellular exchange	EX	0	1000
EX_ile__L_e	L-Isoleucine exchange	ile__L_e ->	Extracellular exchange	EX	0	1000
EX_imp_e	IMP exchange	imp_e ->	Extracellular exchange	EX	0	1000
EX_indole_e	Indole exchange	indole_e ->	Extracellular exchange	EX	0	1000
EX_inost_e	Myo-Inositol exchange	inost_e ->	Extracellular exchange	EX	0	1000
EX_ins_e	Inosine exchange	ins_e ->	Extracellular exchange	EX	0	1000
EX_isetac_e	Isethionic acid exchange	isetac_e ->	Extracellular exchange	EX	0	1000
EX_istnt_e	Isethionate exchange	istnt_e ->	Extracellular exchange	EX	0	1000
EX_k_e	K+ exchange	k_e <=>	Extracellular exchange	EX	-100	1000
EX_lac__D_e	D-lactate exchange	lac__D_e ->	Extracellular exchange	EX	0	1000
EX_lac__L_e	L-Lactate exchange	lac__L_e ->	Extracellular exchange	EX	0	1000
EX_lanth_e	Lanthionine exchange	lanth_e ->	Extracellular exchange	EX	0	1000
EX_lcts_e	Lactose exchange	lcts_e ->	Extracellular exchange	EX	0	1000
EX_leu__L_e	L-Leucine exchange	leu__L_e ->	Extracellular exchange	EX	0	1000
EX_lipoate_e	Lipoate exchange	lipoate_e ->	Extracellular exchange	EX	0	1000
EX_lipt_e	Lipoate exchange	lipt_e ->	Extracellular exchange	EX	0	1000
EX_lys__L_e	L-Lysine exchange	lys__L_e ->	Extracellular exchange	EX	0	1000
EX_lyx__L_e	L-Lyxose exchange	lyx__L_e ->	Extracellular exchange	EX	0	1000
EX_madg_e	Alpha Methyl D glucoside exchange	madg_e ->	Extracellular exchange	EX	0	1000
EX_mal__L_e	L-Malate exchange	mal__L_e ->	Extracellular exchange	EX	0	1000
EX_malt_e	Maltose exchange	malt_e ->	Extracellular exchange	EX	0	1000
EX_malthp_e	EX malthp LPAREN e RPAREN	malthp_e ->	Extracellular exchange	EX	0	1000
EX_malthx_e	Maltohexaose exchange	malthx_e ->	Extracellular exchange	EX	0	1000
EX_maltpt_e	Maltopentaose exchange	maltpt_e ->	Extracellular exchange	EX	0	1000
EX_malttr_e	Maltotriose exchange	malttr_e ->	Extracellular exchange	EX	0	1000
EX_maltttr_e	Maltotetraose exchange	maltttr_e ->	Extracellular exchange	EX	0	1000
EX_man1p_e	D Mannose 1 phosphate exchange	man1p_e ->	Extracellular exchange	EX	0	1000
EX_man6p_e	D-Mannose 6-phosphate exchange	man6p_e ->	Extracellular exchange	EX	0	1000
EX_man_e	D-Mannose exchange	man_e ->	Extracellular exchange	EX	0	1000
EX_mbdg_e	Beta Methylglucoside exchange	mbdg_e ->	Extracellular exchange	EX	0	1000
EX_melib_e	Melibiose exchange	melib_e ->	Extracellular exchange	EX	0	1000
EX_meoh_e	Methanol exchange	meoh_e ->	Extracellular exchange	EX	0	1000
EX_met_L_ala__L_e	Met L ala L exchange	met_L_ala__L_e ->	Extracellular exchange	EX	0	1000
EX_met__D_e	D-Methionine exchange	met__D_e ->	Extracellular exchange	EX	0	1000
EX_met__L_e	L-Methionine exchange	met__L_e ->	Extracellular exchange	EX	0	1000
EX_metox__R_e	L methionine R oxide exchange	metox__R_e ->	Extracellular exchange	EX	0	1000
EX_metox_e	L Methionine S oxide exchange	metox_e ->	Extracellular exchange	EX	0	1000
EX_metsox_R__L_e	L-methionine-R-sulfoxide exchange	metsox_R__L_e ->	Extracellular exchange	EX	0	1000
EX_metsox_S__L_e	L-Methionine S-oxide exchange	metsox_S__L_e ->	Extracellular exchange	EX	0	1000
EX_mg2_e	Mg exchange	mg2_e <=>	Extracellular exchange	EX	-100	1000
EX_mmet_e	S-Methyl-L-methionine exchange	mmet_e ->	Extracellular exchange	EX	0	1000
EX_mn2_e	Mn2+ exchange	mn2_e ->	Extracellular exchange	EX	0	1000
EX_mnl_e	D-Mannitol exchange	mnl_e ->	Extracellular exchange	EX	0	1000
EX_mobd_e	Molybdate exchange	mobd_e ->	Extracellular exchange	EX	0	1000
EX_mops_e	MOPS exchange	mops_e ->	Extracellular exchange	EX	0	1000
EX_mso3_e	Methanesulfonate exchange	mso3_e ->	Extracellular exchange	EX	0	1000
EX_na1_e	Sodium exchange	na1_e <=>	Extracellular exchange	EX	-100	1000
EX_nac_e	Nicotinate exchange	nac_e ->	Extracellular exchange	EX	0	1000
EX_nh4_e	Ammonia exchange	nh4_e <=>	Extracellular exchange	EX	-100	1000
EX_ni2_e	Ni2+ exchange	ni2_e ->	Extracellular exchange	EX	0	1000
EX_nmn_e	NMN exchange	nmn_e ->	Extracellular exchange	EX	0	1000
EX_no2_e	Nitrite exchange	no2_e ->	Extracellular exchange	EX	0	1000
EX_no3_e	Nitrate exchange	no3_e ->	Extracellular exchange	EX	0	1000
EX_no_e	Nitric oxide exchange	no_e ->	Extracellular exchange	EX	0	1000
EX_o2_e	O2 exchange	o2_e <=>	Extracellular exchange	EX	-18	1000
EX_o2s_e	Superoxide anion exchange	o2s_e ->	Extracellular exchange	EX	0	1000
EX_oaa_e	Oxaloacetate exchange	oaa_e ->	Extracellular exchange	EX	0	1000
EX_ocdca_e	Octadecanoate (n-C18:0) exchange	ocdca_e ->	Extracellular exchange	EX	0	1000
EX_ocdcea_e	Octadecenoate (n-C18:1) exchange	ocdcea_e ->	Extracellular exchange	EX	0	1000
EX_octa_e	Octanoate (n-C8:0) exchange	octa_e ->	Extracellular exchange	EX	0	1000
EX_orn__L_e	Ornithine exchange	orn__L_e ->	Extracellular exchange	EX	0	1000
EX_orot_e	Orotate exchange	orot_e ->	Extracellular exchange	EX	0	1000
EX_oxa_e	Oxalate exchange	oxa_e ->	Extracellular exchange	EX	0	1000
EX_pac_e	Phenylacetic acid exchange	pac_e ->	Extracellular exchange	EX	0	1000
EX_pala_e	Palatinose exchange	pala_e ->	Extracellular exchange	EX	0	1000
EX_pep_e	Phosphoenolpyruvate exchange	pep_e ->	Extracellular exchange	EX	0	1000
EX_phe__L_e	L-Phenylalanine exchange	phe__L_e ->	Extracellular exchange	EX	0	1000
EX_pi_e	Phosphate exchange	pi_e <=>	Extracellular exchange	EX	-100	1000
EX_pnto__R_e	(R)-Pantothenate exchange	pnto__R_e ->	Extracellular exchange	EX	0	1000
EX_ppa_e	Propionate exchange	ppa_e ->	Extracellular exchange	EX	0	1000
EX_ppi_e	Diphosphate exchange	ppi_e ->	Extracellular exchange	EX	0	1000
EX_pro__L_e	L-Proline exchange	pro__L_e ->	Extracellular exchange	EX	0	1000
EX_prolb_e	Proline betaine exchange	prolb_e ->	Extracellular exchange	EX	0	1000
EX_pser__D_e	D O Phosphoserine exchange	pser__D_e ->	Extracellular exchange	EX	0	1000
EX_pser__L_e	O-Phospho-L-serine exchange	pser__L_e ->	Extracellular exchange	EX	0	1000
EX_pur_e	Puromycin exchange	pur_e ->	Extracellular exchange	EX	0	1000
EX_pyr_e	Pyruvate exchange	pyr_e ->	Extracellular exchange	EX	0	1000
EX_raffin_e	Raffinose exchange	raffin_e ->	Extracellular exchange	EX	0	1000
EX_rib__D_e	D-Ribose exchange	rib__D_e ->	Extracellular exchange	EX	0	1000
EX_ribflv_e	Riboflavin exchange	ribflv_e ->	Extracellular exchange	EX	0	1000
EX_rmn_e	L-Rhamnose exchange	rmn_e ->	Extracellular exchange	EX	0	1000
EX_salcn_e	Salicin exchange	salcn_e ->	Extracellular exchange	EX	0	1000
EX_sbt__D_e	D-Sorbitol exchange	sbt__D_e ->	Extracellular exchange	EX	0	1000
EX_ser__L_e	L-Serine exchange	ser__L_e ->	Extracellular exchange	EX	0	1000
EX_so4_e	Sulfate exchange	so4_e <=>	Extracellular exchange	EX	-100	1000
EX_spmd_e	Spermidine exchange	spmd_e ->	Extracellular exchange	EX	0	1000
EX_srb__L_e	L Sorbose exchange	srb__L_e ->	Extracellular exchange	EX	0	1000
EX_starch_e	Starch exchange	starch_e ->	Extracellular exchange	EX	0	1000
EX_succ_e	Succinate exchange	succ_e ->	Extracellular exchange	EX	0	1000
EX_sucr_e	Sucrose exchange	sucr_e ->	Extracellular exchange	EX	0	1000
EX_sula_e	Sulfoacetate exchange	sula_e ->	Extracellular exchange	EX	0	1000
EX_sulfac_e	Sulfoacetate exchange	sulfac_e ->	Extracellular exchange	EX	0	1000
EX_tartr__L_e	L-tartrate exchange	tartr__L_e ->	Extracellular exchange	EX	0	1000
EX_taur_e	Taurine exchange	taur_e ->	Extracellular exchange	EX	0	1000
EX_thiog_e	Thioglycolate exchange	thiog_e ->	Extracellular exchange	EX	0	1000
EX_thmpp_e	Thiamin diphosphate exchange	thmpp_e ->	Extracellular exchange	EX	0	1000
EX_thr__L_e	L-Threonine exchange	thr__L_e ->	Extracellular exchange	EX	0	1000
EX_thym_e	Thymine exchange	thym_e ->	Extracellular exchange	EX	0	1000
EX_thymd_e	Thymidine exchange	thymd_e ->	Extracellular exchange	EX	0	1000
EX_tmp_e	Trimetaphosphate exchange	tmp_e ->	Extracellular exchange	EX	0	1000
EX_tre_e	Trehalose exchange	tre_e ->	Extracellular exchange	EX	0	1000
EX_trp__L_e	L-Tryptophan exchange	trp__L_e ->	Extracellular exchange	EX	0	1000
EX_ttdca_e	Tetradecanoate (n-C14:0) exchange	ttdca_e ->	Extracellular exchange	EX	0	1000
EX_ttdcea_e	Tetradecenoate (n-C14:1) exchange	ttdcea_e ->	Extracellular exchange	EX	0	1000
EX_ttrcyc_e	Tetracycline exchange	ttrcyc_e ->	Extracellular exchange	EX	0	1000
EX_tyr__L_e	L-Tyrosine exchange	tyr__L_e ->	Extracellular exchange	EX	0	1000
EX_ump_e	UMP exchange	ump_e ->	Extracellular exchange	EX	0	1000
EX_ura_e	Uracil exchange	ura_e ->	Extracellular exchange	EX	0	1000
EX_urate_e	Urate exchange	urate_e ->	Extracellular exchange	EX	0	1000
EX_urea_e	Urea exchange	urea_e ->	Extracellular exchange	EX	0	1000
EX_uri_e	Uridine exchange	uri_e ->	Extracellular exchange	EX	0	1000
EX_val__L_e	L-Valine exchange	val__L_e ->	Extracellular exchange	EX	0	1000
EX_xan_e	Xanthine exchange	xan_e ->	Extracellular exchange	EX	0	1000
EX_xtsn_e	Xanthosine exchange	xtsn_e ->	Extracellular exchange	EX	0	1000
EX_xyl__D_e	D-Xylose exchange	xyl__D_e ->	Extracellular exchange	EX	0	1000
EX_zn2_e	Zinc exchange	zn2_e ->	Extracellular exchange	EX	0	1000
EX_pydx5p_e	Pyridoxal 5-phosphate exchange	pydx5p_e ->	Extracellular exchange	EX	0	1000
DM_4hba_c	Sink needed to allow 4-hydroxy-benzoate to leave system	4hba_c ->	Intracellular demand	EX	0	1000
DM_amob_c	Sink needed to allow S-Adenosyl-4-methylthio-2-oxobutanoate to leave system	amob_c ->	Intracellular demand	EX	0	1000
EX_14mpACP_e	14-methyl-pentadecanoyl-ACP exchange	14mpACP_e ->	Extracellular exchange	EX	0	1000
EX_15mhdACP_e	15-methyl-hexa-decanoyl-ACP exchange	15mhdACP_e ->	Extracellular exchange	EX	0	1000
EX_16mhdACP_e	16-methyl-hexa-decanoyl-ACP exchange	16mhdACP_e ->	Extracellular exchange	EX	0	1000
EX_16mpACP_e	16-methyl-pentadecanoyl-ACP exchange	16mpACP_e ->	Extracellular exchange	EX	0	1000
EX_17mhdACP_e	17-methyl-hexa-decanoyl-ACP exchange	17mhdACP_e ->	Extracellular exchange	EX	0	1000
EX_4abutn_e	Exchange of 4-ammoniobutanal	4abutn_e ->	Extracellular exchange	EX	0	1000
EX_4ahmmp_e	4-Amino-5-hydroxymethyl-2-methylpyrimidin e exchange	4ahmmp_e ->	Extracellular exchange	EX	0	1000
EX_Cit_Mg_e	Citrate-Mg exchange	Cit_Mg_e ->	Extracellular exchange	EX	0	1000
EX_acglu_e	Exchange of N-Acetyl-L-Glutamate	acglu_e ->	Extracellular exchange	EX	0	1000
EX_ala_gln_e	Ala-gln exchange	ala_gln_e ->	Extracellular exchange	EX	0	1000
EX_ala_his_e	Ala-His exchange	ala_his_e ->	Extracellular exchange	EX	0	1000
EX_ala_leu_e	Ala-leu exchange	ala_leu_e ->	Extracellular exchange	EX	0	1000
EX_alagly_e	L-alanylglycine exchange	alagly_e ->	Extracellular exchange	EX	0	1000
EX_amdglc_e	4-Hydroxy-benzyl alcohol exchange	amdglc_e ->	Extracellular exchange	EX	0	1000
EX_arbt6p_e	4-Hydroxy-benzyl alcohol exchange	arbt6p_e ->	Extracellular exchange	EX	0	1000
EX_butACP_e	Butyryl-ACP (n-C4:0ACP) exchange	butACP_e ->	Extracellular exchange	EX	0	1000
EX_ch4s_e	EX ch4s LPAREN e RPAREN	ch4s_e ->	Extracellular exchange	EX	0	1000
EX_dcaACP_e	4-Hydroxy-benzyl alcohol exchange	dcaACP_e ->	Extracellular exchange	EX	0	1000
EX_dhap_e	Exchange of glycerone phosphate(2-)	dhap_e ->	Extracellular exchange	EX	0	1000
EX_forglu_e	Exchange of N-Formimidoyl-L-Glutamate	forglu_e ->	Extracellular exchange	EX	0	1000
EX_g6p_B_e	4-Hydroxy-benzyl alcohol exchange	g6p_B_e ->	Extracellular exchange	EX	0	1000
EX_gcald_e	Glycolaldehyde exchange	gcald_e ->	Extracellular exchange	EX	0	1000
EX_gly_cys_e	Gly-cys exchange	gly_cys_e ->	Extracellular exchange	EX	0	1000
EX_gly_met_e	Gly-met exchange	gly_met_e ->	Extracellular exchange	EX	0	1000
EX_gly_phe_e	Gly-Phe exchange	gly_phe_e ->	Extracellular exchange	EX	0	1000
EX_gly_tyr_e	Gly-tyr exchange	gly_tyr_e ->	Extracellular exchange	EX	0	1000
EX_hedACP_e	Hexadecanoyl-acp exchange	hedACP_e ->	Extracellular exchange	EX	0	1000
EX_mnl1p_e	D-Mannitol 1-phosphate exchange	mnl1p_e ->	Extracellular exchange	EX	0	1000
EX_myrsACP_e	Myristoyl-ACP (n-C14:0ACP) exchange	myrsACP_e ->	Extracellular exchange	EX	0	1000
EX_ncam_e	Nicotinamide exchange	ncam_e ->	Extracellular exchange	EX	0	1000
EX_octACP_e	Octodecanoyl-ACP exchange	octACP_e ->	Extracellular exchange	EX	0	1000
EX_ppap_e	Propanoyl phosphate exchange	ppap_e ->	Extracellular exchange	EX	0	1000
EX_salc_e	4-Hydroxy-benzyl alcohol exchange	salc_e ->	Extracellular exchange	EX	0	1000
EX_surfactin_e	Surfactin exchange	surfactin_e ->	Extracellular exchange	EX	0	1000
EX_bacillaene_e	Bacillaene exchange	bacillaene_e ->	Extracellular exchange	EX	0	1000
EX_fengycin_e	Fengycin exchange	fengycin_e ->	Extracellular exchange	EX	0	1000
EX_iturinA_e	Iturin A exchange	iturinA_e ->	Extracellular exchange	EX	0	1000
FENGYCIN	Fengycin synthesis (unclear/pooled rxn)	ala__L_c + fa3coa_c + gln__L_c + 2 glu__L_c + ile__L_c + orn__L_c + pro__L_c + thr__L_c + 2 tyr__L_c -> coa_c + fengycin_c + 9 h2o_c	Cofactors, Vitamins, Prosthetic Groups, Pigments	( x ( 9388 ) or x ( 4682 ) or x ( 5060 ) or x ( 4566 ) or x ( 4062 ) or x ( 19674 ) or x ( 3117 ) or x ( 7259 ) or x ( 3486 ) or x ( 4675 ) or x ( 4476 ) or x ( 4792 ) or x ( 12102 ) or x ( 6169 ) or x ( 4060 ) or x ( 4036 ) or x ( 6982 ) or x ( 14007 ) or x ( 10455 ) or x ( 17859 ) or x ( 4337 ) or x ( 3818 ) or x ( 7697 ) or x ( 8155 ) or x ( 7439 ) or x ( 13233 ) or x ( 11132 ) or x ( 8987 ) o…	0	1000
ITURINA	Iturin A synthesis (pooled/unclear rxn)	3 asn__L_c + fa3coa_c + gln__L_c + nadp_c + nh4_c + pro__L_c + ser__L_c + tyr__L_c -> coa_c + 7 h2o_c + iturinA_c + nadph_c	Cofactors, Vitamins, Prosthetic Groups, Pigments	( x ( 4062 ) or x ( 3486 ) or x ( 9388 ) or x ( 5060 ) or x ( 4566 ) or x ( 4682 ) or x ( 7697 ) or x ( 4675 ) or x ( 17859 ) or x ( 3117 ) or x ( 11132 ) or x ( 8155 ) or x ( 11131 ) or x ( 15684 ) or x ( 16028 ) or x ( 10882 ) or x ( 10880 ) or x ( 7695 ) or x ( 13233 ) or x ( 4036 ) or x ( 4060 ) or x ( 6169 ) or x ( 15285 ) or x ( 4476 ) or x ( 7259 ) or x ( 3818 ) or x ( 4337 ) or x ( 7439 )…	0	1000
BACILLAENE	Bacillaene biosynthesis (lumped/unclear reaction)	4mop_c + 10 accoa_c + ala__L_c + 3 amet_c + atp_c + gly_c + 9 nadph_c -> 3 ahcys_c + amp_c + bacillaene_c + 10 coa_c + 10 h2o_c + 9 nadp_c + ppi_c	Cofactors, Vitamins, Prosthetic Groups, Pigments	( x ( 3523 ) or x ( 18737 ) or x ( 5484 ) or x ( 13716 ) or x ( 3572 ) or x ( 10946 ) or x ( 18455 ) or x ( 5516 ) or x ( 18544 ) or x ( 3446 ) or x ( 14827 ) or x ( 14830 ) or x ( 8665 ) or x ( 11929 )) and ( x ( 11929 ) or x ( 3446 ) or x ( 8665 ) or x ( 14828 ) or x ( 5650 )) and ( x ( 13716 ) or x ( 3572 ) or x ( 9765 ) or x ( 5650 ) or x ( 5516 ) or x ( 18544 ) or x ( 3523 ) or x ( 5484 ) or…	0	1000
THMPPabc	Thiamine diphosphate transport	atp_c + h2o_c + thmpp_c -> adp_c + pi_c + thmpp_e	Transport	( x ( 2409 ) or x ( 9903 )) and ( x ( 2319 ) or x ( 10361 )) and ( x ( 1824 )) and ( x ( 1702 ))	0	1000
ATPS4rpp	ATP synthase (four protons for one ATP)	adp_c + 4 oxphosH_e + pi_c <=> atp_c + h2o_c + 3 h_c	Oxidative Phosphorylation	( x ( 2055 ) or x ( 2865 ) or x ( 7182 ) or x ( 14106 )) and ( x ( 453 ) or x ( 495 )) and ( x ( 649 ) or x ( 2864 ) or x ( 7173 )) and ( x ( 1641 ))	-1000	1000
R00014	Pyruvate dehydrogenase E1 component alpha subunit (EC 1.2.4.1);Pyruvate dehydrogenase E1 component beta subunit (EC 1.2.4.1)(BSU... <Preview truncated at 128 characters>	h_c + pyr_c + thmpp_c -> co2_c + hethmpp_c	Carbohydrate Metabolism	((( x ( 508 )) and ( x ( 559 ))) or (( x ( 1601 ) or x ( 20271 )) and ( x ( 801 ) or x ( 18719 ))) or ( x ( 704 )))	0	1000
rxn05167	Unspecified monosaccharide ABC transport system, ATP-binding protein;Multiple sugar ABC transporter, ATP-binding protein(BSU3255... <Preview truncated at 128 characters>	atp_c + h2o_c + xyl__D_e -> adp_c + h_c + pi_c + xyl__D_c	Transport	((( x ( 2225 )) and ( x ( 1619 )) and ( x ( 2516 ) or x ( 8708 )) and ( x ( 1620 ))) or (( x ( 2932 ) or x ( 6673 )) and ( x ( 2923 ) or x ( 6773 )) and ( x ( 2245 ) or x ( 10442 ))) or (( x ( 2983 ) or x ( 19500 )) and ( x ( 3006 ) or x ( 5500 ) or x ( 11094 ) or x ( 13984 )) and ( x ( 2783 )) and ( x ( 3171 ) or x ( 4961 ) or x ( 18000 ))))	0	1000
R03050	Acetolactate synthase small subunit (EC 2.2.1.6);Acetolactate synthase large subunit (EC 2.2.1.6)(BSU28310);Acetolactate synthas... <Preview truncated at 128 characters>	alac__S_c + thmpp_c <=> hethmpp_c + pyr_c	Amino Acid Metabolism	((( x ( 1601 ) or x ( 20271 )) and ( x ( 801 ) or x ( 18719 ))) or ( x ( 704 )))	-1000	1000
R02767	(3R)-3-hydroxyacyl-[acyl-carrier-protein]:NADP+oxidoreductase	3oxaACP_c + h_c + nadph_c -> 3haACP_c + nadp_c	Fatty Acid Metabolism	((( x ( 148 )) and ( x ( 1549 ) or x ( 20243 )) and ( x ( 3370 ) or x ( 4638 ))) or ( x ( 148 )))	0	1000
R10120	3-hydroxypimeloyl-[acp]-methyl-ester:NADP+oxidoreductase	h_c + nadph_c + skpmeACP_c <=> 3hpmeACP_c + nadp_c	Cofactors, Vitamins, Prosthetic Groups, Pigments	((( x ( 148 )) and ( x ( 1549 ) or x ( 20243 )) and ( x ( 3370 ) or x ( 4638 ))) or ( x ( 148 )))	-1000	1000
rxn05372	3-oxoacyl-[acyl-carrier protein] reductase (EC 1.1.1.100);3-oxoacyl-[acyl-carrier protein] reductase(BSU16870);3-oxoacyl-[acyl-c... <Preview truncated at 128 characters>	10m3odACP_c + h_c + nadph_c <=> 3hoddecACP_c + nadp_c	Fatty Acid Metabolism	((( x ( 148 )) and ( x ( 1549 ) or x ( 20243 )) and ( x ( 3370 ) or x ( 4638 ))) or ( x ( 148 )))	-1000	1000
rxn05385	3-oxoacyl-[acyl-carrier protein] reductase (EC 1.1.1.100);3-oxoacyl-[acyl-carrier protein] reductase(BSU16870);3-oxoacyl-[acyl-c... <Preview truncated at 128 characters>	5m3ohACP_c + h_c + nadph_c -> 5m3hhACP_c + nadp_c	Fatty Acid Metabolism	((( x ( 148 )) and ( x ( 1549 ) or x ( 20243 )) and ( x ( 3370 ) or x ( 4638 ))) or ( x ( 148 )))	0	1000
R01624	3-oxoacyl-[acyl-carrier-protein] synthase III (EC 2.3.1.41);3-oxoacyl-[acyl-carrier-protein] synthase, KASIII (EC 2.3.1.41)(BSU1... <Preview truncated at 128 characters>	ACP_c + accoa_c <=> acACP_c + coa_c	Fatty Acid Metabolism	((( x ( 100 )) and ( x ( 438 ))) or (( x ( 11034 ) or x ( 11035 )) and ( x ( 438 ))))	-1000	1000
R04968	3-oxoacyl-[acyl-carrier-protein] synthase III (EC 2.3.1.41);3-oxoacyl-[acyl-carrier-protein] synthase, KASIII (EC 2.3.1.41)(BSU1... <Preview truncated at 128 characters>	h_c + malACP_c + tetraACP_c -> 3opalmACP_c + ACP_c + co2_c	Fatty Acid Metabolism	((( x ( 100 )) and ( x ( 438 ))) or (( x ( 11034 ) or x ( 11035 )) and ( x ( 438 ))))	0	1000
rxn05359	3-oxoacyl-[acyl-carrier-protein] synthase III (EC 2.3.1.41);3-oxoacyl-[acyl-carrier-protein] synthase, KASIII (EC 2.3.1.41)(BSU1... <Preview truncated at 128 characters>	2metACP_c + h_c + malACP_c -> 4m3ohexACP_c + ACP_c + co2_c	Fatty Acid Metabolism	((( x ( 100 )) and ( x ( 438 ))) or (( x ( 11034 ) or x ( 11035 )) and ( x ( 438 ))))	0	1000
rxn05371	3-oxoacyl-[acyl-carrier-protein] synthase III (EC 2.3.1.41);3-oxoacyl-[acyl-carrier-protein] synthase, KASIII (EC 2.3.1.41)(BSU1... <Preview truncated at 128 characters>	8mdACP_c + h_c + malACP_c -> 10m3odACP_c + ACP_c + co2_c	Fatty Acid Metabolism	((( x ( 100 )) and ( x ( 438 ))) or (( x ( 11034 ) or x ( 11035 )) and ( x ( 438 ))))	0	1000
rxn05379	3-oxoacyl-[acyl-carrier-protein] synthase III (EC 2.3.1.41);3-oxoacyl-[acyl-carrier-protein] synthase, KASIII (EC 2.3.1.41)(BSU1... <Preview truncated at 128 characters>	12mdACP_c + h_c + malACP_c -> 14m3ohdACP_c + ACP_c + co2_c	Fatty Acid Metabolism	((( x ( 100 )) and ( x ( 438 ))) or (( x ( 11034 ) or x ( 11035 )) and ( x ( 438 ))))	0	1000
rxn05384	3-oxoacyl-[acyl-carrier-protein] synthase III (EC 2.3.1.41);3-oxoacyl-[acyl-carrier-protein] synthase, KASIII (EC 2.3.1.41)(BSU1... <Preview truncated at 128 characters>	3mebACP_c + h_c + malACP_c -> 5m3hhACP_c + ACP_c + co2_c	Fatty Acid Metabolism	((( x ( 100 )) and ( x ( 438 ))) or (( x ( 11034 ) or x ( 11035 )) and ( x ( 438 ))))	0	1000
rxn05388	3-oxoacyl-[acyl-carrier-protein] synthase III (EC 2.3.1.41);3-oxoacyl-[acyl-carrier-protein] synthase, KASIII (EC 2.3.1.41)(BSU1... <Preview truncated at 128 characters>	5mhACP_c + h_c + malACP_c -> 7me3oxoacp_c + ACP_c + co2_c	Fatty Acid Metabolism	((( x ( 100 )) and ( x ( 438 ))) or (( x ( 11034 ) or x ( 11035 )) and ( x ( 438 ))))	0	1000
rxn05409	3-oxoacyl-[acyl-carrier-protein] synthase III (EC 2.3.1.41);3-oxoacyl-[acyl-carrier-protein] synthase, KASIII (EC 2.3.1.41)(BSU1... <Preview truncated at 128 characters>	2meyACP_c + h_c + malACP_c -> 4m3opACP_c + ACP_c + co2_c	Fatty Acid Metabolism	((( x ( 100 )) and ( x ( 438 ))) or (( x ( 11034 ) or x ( 11035 )) and ( x ( 438 ))))	0	1000
FNOR	Ferredoxin:NADP+oxidoreductase	nadph_c + 2 o_fer_c -> h_c + nadp_c + 2 r_fer_c	Cofactors, Vitamins, Prosthetic Groups, Pigments	(( x ( 958 )) or ( x ( 263 )))	0	1000
ARSENBabc	Arsenobetaine transport in via ABC system	arsenb_e + atp_c + h2o_c -> adp_c + arsenb_c + h_c + pi_c	Transport	(( x ( 9 ) or x ( 248 ) or x ( 320 ) or x ( 707 ) or x ( 805 ) or x ( 814 ) or x ( 1693 ) or x ( 1761 ) or x ( 2429 ) or x ( 2626 ) or x ( 2685 ) or x ( 2989 ) or x ( 3083 ) or x ( 3201 ) or x ( 3256 ) or x ( 3342 ) or x ( 3357 ) or x ( 3398 ) or x ( 3430 ) or x ( 4519 ) or x ( 4828 ) or x ( 5128 ) or x ( 5356 ) or x ( 5517 ) or x ( 5852 ) or x ( 6303 ) or x ( 7482 ) or x ( 8174 ) or x ( 8480 ) o…	0	1000
CHLabc	Choline transport via ABC system	atp_c + chol_e + h2o_c -> adp_c + chol_c + h_c + pi_c	Transport	(( x ( 9 ) or x ( 248 ) or x ( 320 ) or x ( 707 ) or x ( 805 ) or x ( 814 ) or x ( 1693 ) or x ( 1761 ) or x ( 2429 ) or x ( 2626 ) or x ( 2685 ) or x ( 2989 ) or x ( 3083 ) or x ( 3201 ) or x ( 3256 ) or x ( 3342 ) or x ( 3357 ) or x ( 3398 ) or x ( 3430 ) or x ( 4519 ) or x ( 4828 ) or x ( 4986 ) or x ( 5356 ) or x ( 5517 ) or x ( 5852 ) or x ( 6303 ) or x ( 7482 ) or x ( 8174 ) or x ( 8480 ) o…	0	1000
GLNabc	L-glutamine transport via ABC system	atp_c + gln__L_e + h2o_c -> adp_c + gln__L_c + h_c + pi_c	Transport	(( x ( 9 ) or x ( 247 ) or x ( 248 ) or x ( 320 ) or x ( 707 ) or x ( 805 ) or x ( 1693 ) or x ( 1761 ) or x ( 2429 ) or x ( 2626 ) or x ( 2685 ) or x ( 2989 ) or x ( 3430 ) or x ( 5385 ) or x ( 6303 ) or x ( 7917 ) or x ( 8480 ) or x ( 9197 ) or x ( 12549 ) or x ( 12822 ) or x ( 12962 )) and ( x ( 1 ) or x ( 190 ) or x ( 1694 ) or x ( 1765 ) or x ( 2666 ) or x ( 3431 ) or x ( 3435 )) and ( x ( 1…	0	1000
R00245	Delta-1-pyrroline-5-carboxylate dehydrogenase (EC 1.5.1.12)	glu5sa_c + h2o_c + nad_c <=> glu__L_c + 2 h_c + nadh_c	Amino Acid Metabolism	(( x ( 829 )) or ( x ( 3067 ) or x ( 6009 )))	-1000	1000
R05051	Delta-1-pyrroline-5-carboxylate dehydrogenase (EC 1.5.1.12)	4hglu_c + 2 h_c + nadh_c <=> h2o_c + l4hyse_c + nad_c	Amino Acid Metabolism	(( x ( 829 )) or ( x ( 3067 ) or x ( 6009 )))	-1000	1000
ilvg	Isoleucine biosynthesi step i	2obut_c + hethmpp_c -> 2ahbut_c + thmpp_c	Amino Acid Metabolism	(( x ( 801 ) or x ( 18719 ))) or (( x ( 801 ) or x ( 18719 )) and ( x ( 1601 ) or x ( 20271 ))) or (( x ( 801 ) or x ( 18719 )))	0	1000
ACLS	Acetolactate synthase	h_c + 2 pyr_c -> alac__S_c + co2_c	Amino Acid Metabolism	(( x ( 801 ) or x ( 18719 )) and ( x ( 1601 ) or x ( 20271 ))) or ( x ( 704 ))	0	1000
NFORGLUAH	Peptide deformylase (EC 3.5.1.88)	h2o_c + nflgl_c <=> for_c + glu__L_c	Carbohydrate Metabolism	(( x ( 750 )) or ( x ( 1345 )))	-1000	1000
R00526	Peptide deformylase (EC 3.5.1.88)	h2o_c + nflas_c <=> asp__L_c + for_c	Carbohydrate Metabolism	(( x ( 750 )) or ( x ( 1345 )))	-1000	1000
ACCOAC	Acetyl-CoA carboxylase	accoa_c + atp_c + hco3_c -> adp_c + h_c + malcoa_c + pi_c	Fatty Acid Metabolism	(( x ( 701 )) and ( x ( 231 ))) and ( x ( 630 )) and ( x ( 1580 ) or x ( 1920 )) and ( x ( 1235 ) or x ( 19827 )) or strain_GAP ( 482 ) or strain_GAP ( 483 ) or strain_GAP ( 484 ) or strain_GAP ( 485 ) or strain_GAP ( 486 ) or strain_GAP ( 487 ) or strain_GAP ( 488 ) or strain_GAP ( 489 ) or strain_GAP ( 490 ) or strain_GAP ( 491 ) or strain_GAP ( 492 ) or strain_GAP ( 493 ) or strain_GAP ( 494 )…	0	1000
r0120	GTP cyclohydrolase I (EC 3.5.4.16) type 1;GTP cyclohydrolase I (EC 3.5.4.16) type 2(BSU03340)	gtp_c + h2o_c -> forntrp_c	Cofactors, Vitamins, Prosthetic Groups, Pigments	(( x ( 681 )) or ( x ( 3488 ) or x ( 4255 )))	0	1000
r0708	GTP cyclohydrolase I (EC 3.5.4.16) type 1;GTP cyclohydrolase I (EC 3.5.4.16) type 2(BSU03340)	d6a4ox_c -> ahdt_c + h2o_c	Cofactors, Vitamins, Prosthetic Groups, Pigments	(( x ( 681 )) or ( x ( 3488 ) or x ( 4255 )))	0	1000
r0775	GTP cyclohydrolase I (EC 3.5.4.16) type 1;GTP cyclohydrolase I (EC 3.5.4.16) type 2(BSU03340)	forntrp_c + h2o_c -> 25diantp_c + for_c	Cofactors, Vitamins, Prosthetic Groups, Pigments	(( x ( 681 )) or ( x ( 3488 ) or x ( 4255 )))	0	1000
r0777	GTP cyclohydrolase I (EC 3.5.4.16) type 1;GTP cyclohydrolase I (EC 3.5.4.16) type 2(BSU03340)	25diantp_c -> d6a4ox_c	Cofactors, Vitamins, Prosthetic Groups, Pigments	(( x ( 681 )) or ( x ( 3488 ) or x ( 4255 )))	0	1000
rxn10192	CDP-glycerol:poly(glycerophosphate) glycerophosphotransferase (EC 2.7.8.12);CDP-glycerol: N-acetyl-beta-D-mannosaminyl-1,4-N-ace... <Preview truncated at 128 characters>	45 cdpglyc_c + nacglu_c -> 45 cmp_c + p45n_teh_c	Cell Wall/Membrane/Envelope Metabolism	(( x ( 6545 )) and ( x ( 3963 )))	0	1000
BTNC	Biotin operon repressor|Biotin-protein ligase (EC 6.3.4.15);Biotin carboxylase of acetyl-CoA carboxylase (EC 6.3.4.14)(BSU24340)... <Preview truncated at 128 characters>	atp_c + hco3_c + holc_c -> adp_c + car_p_c + h_c + pi_c	Cofactors, Vitamins, Prosthetic Groups, Pigments	(( x ( 630 )) and ( x ( 1580 )) and ( x ( 1235 ) or x ( 19827 )))	0	1000
CBPS	Carbamoyl-phosphate synthase (glutamine-hydrolysing)	2 atp_c + gln__L_c + h2o_c + hco3_c -> 2 adp_c + cbp_c + glu__L_c + 2 h_c + pi_c	Amino Acid Metabolism	(( x ( 618 ) or x ( 1496 )) and ( x ( 412 ) or x ( 2253 ) or x ( 11088 ) or x ( 19667 ))) or (( x ( 618 ) or x ( 1496 )) and ( x ( 412 ) or x ( 2253 ) or x ( 11088 )))	0	1000
PPA	Inorganic diphosphatase	h2o_c + ppi_c -> h_c + 2 pi_c	Other	(( x ( 599 )) or ( x ( 1273 )))	0	1000
R01404	acyl-[acyl-carrierprotein]:NADP+oxidoreductase	h_c + nadph_c + t23dehyACP_c -> AcylCP_c + nadp_c	Fatty Acid Metabolism	(( x ( 530 )) or ( x ( 528 )))	0	1000
R03270	Pyruvate dehydrogenase E1 component alpha subunit (EC 1.2.4.1);Pyruvate dehydrogenase E1 component beta subunit (EC 1.2.4.1)(BSU... <Preview truncated at 128 characters>	hethmpp_c + lpam_c <=> adhlam_c + thmpp_c	Carbohydrate Metabolism	(( x ( 508 )) and ( x ( 559 )))	-1000	1000
PDH	Pyruvate dehydrogenase	coa_c + nad_c + pyr_c -> accoa_c + co2_c + nadh_c	Carbohydrate Metabolism	(( x ( 508 ) or x ( 1577 ) or x ( 2832 ) or x ( 7390 )) and ( x ( 192 ) or x ( 559 ) or x ( 1483 ))) and ( x ( 1308 ) or x ( 1723 ) or x ( 2821 ) or x ( 2887 ) or x ( 7091 ) or x ( 7228 )) and ( x ( 529 ) or x ( 2256 ) or x ( 3620 ) or x ( 4310 ) or x ( 4988 ) or x ( 11092 ) or x ( 14446 ))	0	1000
R10221	6-phospho-D-gluconate:NAD+2-oxidoreductase(decarboxylating)	6pgc_c + nad_c -> co2_c + h_c + nadh_c + ru5p__D_c	Pentose Phosphate Pathway	(( x ( 418 )) or ( x ( 3950 )) or ( x ( 1720 )))	0	1000
rxn09978	6-phospho-beta-glucosidase (EC 3.2.1.86)|Beta-glucosidase (EC 3.2.1.21)	amdglc_c + h2o_c <=> glc__D_c + meoh_c	Carbohydrate Metabolism	(( x ( 3967 ) or x ( 3970 ) or x ( 4489 )) or ( x ( 3412 ) or x ( 4887 ) or x ( 5976 ) or x ( 8674 )))	-1000	1000
rxn09979	6-phospho-beta-glucosidase (EC 3.2.1.86)|Beta-glucosidase (EC 3.2.1.21)	h2o_c + mbdg_e <=> glc__D_c + meoh_c	Carbohydrate Metabolism	(( x ( 3967 ) or x ( 3970 ) or x ( 4489 )) or ( x ( 3412 ) or x ( 4887 ) or x ( 5976 ) or x ( 8674 )))	-1000	1000
rxn05506	Arsenic efflux pump protein;Arsenical-resistance protein ACR3(BSU25790);Arsenical pump membrane protein(BSU36030)	aso4_e -> aso4_c	Transport	(( x ( 3921 ) or x ( 5991 ) or x ( 6865 ) or x ( 9907 ) or x ( 19842 )) or ( x ( 2968 )) or ( x ( 3199 ) or x ( 5349 )))	0	1000
rxn05507	Arsenic efflux pump protein;Arsenical-resistance protein ACR3(BSU25790);Arsenical pump membrane protein(BSU36030)	aso3_c <=> aso3_e	Transport	(( x ( 3921 ) or x ( 5991 ) or x ( 6865 ) or x ( 9907 ) or x ( 19842 )) or ( x ( 2968 )) or ( x ( 3199 ) or x ( 5349 )))	-1000	1000
rxn09988	Alpha-N-arabinofuranosidase 2 (EC 3.2.1.55);Alpha-N-arabinofuranosidase (EC 3.2.1.55)(BSU28720)	aplar_c + 2 h2o_c <=> 3 arab__L_c	Carbohydrate Metabolism	(( x ( 3650 ) or x ( 3958 )) or ( x ( 1999 ) or x ( 20034 )))	-1000	1000
LEUt2r	L leucine reversible transport via proton symport	h_e + leu__L_e <=> h_c + leu__L_c	Transport	(( x ( 3618 ) or x ( 4023 ) or x ( 13848 )) and ( x ( 2656 ))) or ( x ( 2664 ) or x ( 3978 ) or x ( 4086 ) or x ( 4656 ) or x ( 5373 ) or x ( 8135 ) or x ( 18787 ) or x ( 18788 )) or ( x ( 2664 ) or x ( 3978 ) or x ( 4086 ) or x ( 4656 ) or x ( 5373 ) or x ( 8135 ) or x ( 18787 ) or x ( 18788 ))	-1000	1000
METDabc	D-methionine transport via ABC system	atp_c + h2o_c + met__D_e -> adp_c + h_c + met__D_c + pi_c	Transport	(( x ( 3434 ) or x ( 3447 ) or x ( 10996 ) or x ( 11961 )) and ( x ( 3434 ) or x ( 3447 ) or x ( 11961 )) and ( x ( 1 ) or x ( 190 ) or x ( 1694 ) or x ( 1765 ) or x ( 3431 ) or x ( 3435 )) and ( x ( 190 ) or x ( 1694 ) or x ( 1765 ) or x ( 3431 ) or x ( 3435 )) and ( x ( 247 ) or x ( 320 ) or x ( 707 ) or x ( 805 ) or x ( 1693 ) or x ( 1761 ) or x ( 2429 ) or x ( 2626 ) or x ( 2685 ) or x ( 2725…	0	1000
rxn05164	histidine ABC transporter, ATP-binding protein hisP (TC 3.A.1.3.1);Probable amino-acid ABC transporter permease protein ytmM(BSU... <Preview truncated at 128 characters>	atp_c + h2o_c + his__L_e -> adp_c + h_c + his__L_c + pi_c	Transport	(( x ( 3430 )) and ( x ( 3435 )) and ( x ( 3431 )) and ( x ( 3447 ) or x ( 10996 )))	0	1000
R08551	cytochromeP-450reductase	h_c + nadph_c + onadph_c -> nadp_c + rnadph_c	Cofactors, Vitamins, Prosthetic Groups, Pigments	(( x ( 3312 ) or x ( 4899 )) or ( x ( 3167 ) or x ( 5853 ) or x ( 6756 ) or x ( 9857 )))	0	1000
R05133	6-phospho-beta-glucosidase (EC 3.2.1.86)	arbt6p_c + h2o_c -> g6p_B_c + hqn_c	Carbohydrate Metabolism	(( x ( 3245 ) or x ( 5156 )) or ( x ( 3789 ) or x ( 3951 ) or x ( 19474 )))	0	1000
R05134	6-phospho-beta-glucosidase (EC 3.2.1.86)	h2o_c + salcn6p_c -> 2hxmp_c + g6p_B_c	Carbohydrate Metabolism	(( x ( 3245 ) or x ( 5156 )) or ( x ( 3789 ) or x ( 3951 ) or x ( 19474 )))	0	1000
R04928	ATP:adenylylsulfate3-phosphotransferase	adsel_c + atp_c <=> 3padsel_c + adp_c	Cofactors, Vitamins, Prosthetic Groups, Pigments	(( x ( 3244 ) or x ( 7494 )) or ( x ( 138 )))	-1000	1000
R03355	beta-D-Galactosyl-1,4-beta-D-glucosylceramidegalactohydrolase	bdgla_c + h2o_c -> gal_c + glucslmd_c	Fatty Acid Metabolism	(( x ( 3215 ) or x ( 5580 ) or x ( 7835 )) or ( x ( 3489 ) or x ( 4289 )))	0	1000
rxn05304	amino acid ABC transporter, ATP-binding protein;amino acid ABC transporter, permease protein(BSU39490);Cysteine ABC transporter,... <Preview truncated at 128 characters>	atp_c + cysi__L_e + h2o_c -> adp_c + cysi__L_c + h_c + pi_c	Transport	(( x ( 320 )) and ( x ( 1765 )) and ( x ( 363 )))	0	1000
rxn05223	Substrate-specific component BioY of biotin ECF transporter	atp_c + btn_e + h2o_c -> adp_c + btn_c + h_c + pi_c	Transport	(( x ( 3169 ) or x ( 5623 ) or x ( 11067 )) or ( x ( 1397 )))	0	1000
rxn05223r	Substrate-specific component BioY of biotin ECF transporter	atp_c + btn_c + h2o_c -> adp_c + btn_e + h_c + pi_c	Transport	(( x ( 3169 ) or x ( 5623 ) or x ( 11067 )) or ( x ( 1397 )))	0	1000
rxn10191	D-alanine--poly(phosphoribitol) ligase subunit 1 (EC 6.1.1.13);D-alanine--poly(phosphoribitol) ligase subunit 2 (EC 6.1.1.13)(BS... <Preview truncated at 128 characters>	45 ala__D_c + 45 atp_c + p45n_teh_c -> 45 amp_c + p45n_tehas_c + 45 ppi_c	Cell Wall/Membrane/Envelope Metabolism	(( x ( 316 )) and ( x ( 629 )) and ( x ( 571 )) and ( x ( 1655 )))	0	1000
rxn05594	Alkanesulfonates ABC transporter ATP-binding protein;Alkanesulfonates-binding protein(BSU08840);Alkanesulfonates transport syste... <Preview truncated at 128 characters>	atp_c + h2o_c + isetac_e -> adp_c + h_c + isetac_c + pi_c	Transport	(( x ( 3083 ) or x ( 5852 )) and ( x ( 1190 )) and ( x ( 1981 ) or x ( 12107 )))	0	1000
rxn05656	Alkanesulfonates ABC transporter ATP-binding protein;Alkanesulfonates-binding protein(BSU08840);Alkanesulfonates transport syste... <Preview truncated at 128 characters>	atp_c + h2o_c + sulfac_e -> adp_c + h_c + pi_c + sulfac_c	Transport	(( x ( 3083 ) or x ( 5852 )) and ( x ( 1190 )) and ( x ( 1981 ) or x ( 12107 )))	0	1000
R01521	beta-D-Glucose:NADP+1-oxoreductase	glc__D_c + nadp_c <=> g15lac_c + h_c + nadph_c	Pentose Phosphate Pathway	(( x ( 3043 ) or x ( 6073 )) or ( x ( 1464 )))	-1000	1000
R09497	nitrite:quinoneoxidoreductase	hqn_c + no3_c -> h2o_c + no2_c + quino_c	Other	(( x ( 2850 )) and ( x ( 2855 ) or x ( 13822 )) and ( x ( 2874 ) or x ( 8199 )))	0	1000
MALTabc	Maltose transport via ABC system	atp_c + h2o_c + malt_e -> adp_c + h_c + malt_c + pi_c	Transport	(( x ( 2751 ) or x ( 3556 ) or x ( 4223 ) or x ( 7476 ) or x ( 8447 ) or x ( 19592 )) and ( x ( 2450 ) or x ( 2826 ) or x ( 7071 ) or x ( 8432 ) or x ( 19412 )) and ( x ( 225 ) or x ( 278 ) or x ( 1040 ))) or (( x ( 2751 ) or x ( 3556 ) or x ( 4223 ) or x ( 7476 ) or x ( 8447 )) and ( x ( 2450 ) or x ( 2826 ) or x ( 7071 ) or x ( 8432 ) or x ( 19412 )) and ( x ( 278 ) or x ( 1040 ))) or (( x ( 22…	0	1000
rxn10334	Cardiolipin synthetase (EC 2.7.8.-)	2 pg160_c <=> glyc_c + palmclpin_c	Fatty Acid Metabolism	(( x ( 2733 ) or x ( 8049 )) or ( x ( 2866 ) or x ( 14107 )))	-1000	1000
rxn10335	Cardiolipin synthetase (EC 2.7.8.-)	2 pg140_c <=> glyc_c + myriclpin_c	Fatty Acid Metabolism	(( x ( 2733 ) or x ( 8049 )) or ( x ( 2866 ) or x ( 14107 )))	-1000	1000
rxn10336	Cardiolipin synthetase (EC 2.7.8.-)	2 pg180_c <=> glyc_c + steaclpin_c	Fatty Acid Metabolism	(( x ( 2733 ) or x ( 8049 )) or ( x ( 2866 ) or x ( 14107 )))	-1000	1000
rxn10337	Cardiolipin synthetase (EC 2.7.8.-)	2 disophgly7_c <=> glyc_c + isoheplpin_c	Fatty Acid Metabolism	(( x ( 2733 ) or x ( 8049 )) or ( x ( 2866 ) or x ( 14107 )))	-1000	1000
rxn10338	Cardiolipin synthetase (EC 2.7.8.-)	2 disophgly8_c <=> anteplpin_c + glyc_c	Fatty Acid Metabolism	(( x ( 2733 ) or x ( 8049 )) or ( x ( 2866 ) or x ( 14107 )))	-1000	1000
rxn10340	Cardiolipin synthetase (EC 2.7.8.-)	2 disophglya_c <=> glyc_c + isoptelpin_c	Fatty Acid Metabolism	(( x ( 2733 ) or x ( 8049 )) or ( x ( 2866 ) or x ( 14107 )))	-1000	1000
rxn10341	Cardiolipin synthetase (EC 2.7.8.-)	2 disophglyb_c <=> antpenlpin_c + glyc_c	Fatty Acid Metabolism	(( x ( 2733 ) or x ( 8049 )) or ( x ( 2866 ) or x ( 14107 )))	-1000	1000
rxn10342	Cardiolipin synthetase (EC 2.7.8.-)	2 disophglyc_c <=> glyc_c + isohelpin_c	Fatty Acid Metabolism	(( x ( 2733 ) or x ( 8049 )) or ( x ( 2866 ) or x ( 14107 )))	-1000	1000
R01238	4-hydroxybenzoatecarboxy-lyase(phenol-forming)	4hbz_c -> co2_c + phenol_c	Cofactors, Vitamins, Prosthetic Groups, Pigments	(( x ( 2683 ) or x ( 19980 )) or ( x ( 2695 )))	0	1000
METSRabc	L methionine R oxide transport via ABC system	atp_c + h2o_c + metox__R_e -> adp_c + h_c + metox__R_c + pi_c	Transport	(( x ( 268 )) and ( x ( 472 )) and ( x ( 248 ) or x ( 269 ) or x ( 320 ) or x ( 636 ) or x ( 707 ) or x ( 1693 ) or x ( 1761 ) or x ( 2626 ) or x ( 2685 ) or x ( 2989 ) or x ( 3430 ) or x ( 6303 ) or x ( 8117 ) or x ( 8480 ) or x ( 12549 ) or x ( 12822 ) or x ( 12962 ))) or (( x ( 3434 ) or x ( 3447 ) or x ( 10996 ) or x ( 11961 )) and ( x ( 3434 ) or x ( 3447 ) or x ( 11961 )) and ( x ( 1 ) or x…	0	1000
METSabc	L methionine S oxide transport via ABC system	atp_c + h2o_c + metox_e -> adp_c + h_c + metox_c + pi_c	Transport	(( x ( 268 )) and ( x ( 472 )) and ( x ( 248 ) or x ( 269 ) or x ( 320 ) or x ( 636 ) or x ( 707 ) or x ( 1693 ) or x ( 1761 ) or x ( 2626 ) or x ( 2685 ) or x ( 2989 ) or x ( 3430 ) or x ( 6303 ) or x ( 8117 ) or x ( 8480 ) or x ( 12549 ) or x ( 12822 ) or x ( 12962 ))) or (( x ( 3434 ) or x ( 3447 ) or x ( 10996 ) or x ( 11961 )) and ( x ( 3434 ) or x ( 3447 ) or x ( 11961 )) and ( x ( 1 ) or x…	0	1000
METabc	L-methionine transport via ABC system	atp_c + h2o_c + met__L_e -> adp_c + h_c + met__L_c + pi_c	Transport	(( x ( 268 )) and ( x ( 472 )) and ( x ( 248 ) or x ( 269 ) or x ( 320 ) or x ( 636 ) or x ( 707 ) or x ( 1693 ) or x ( 1761 ) or x ( 2626 ) or x ( 2685 ) or x ( 2989 ) or x ( 3430 ) or x ( 6303 ) or x ( 8117 ) or x ( 8480 ) or x ( 12549 ) or x ( 12822 ) or x ( 12962 ))) or (( x ( 3434 ) or x ( 3447 ) or x ( 10996 ) or x ( 11961 )) and ( x ( 3434 ) or x ( 3447 ) or x ( 11961 )) and ( x ( 1 ) or x…	0	1000
Kt2r	Potassium reversible transport via proton symport	h_e + k_e -> h_c + k_c	Transport	(( x ( 256 ) or x ( 539 )) and ( x ( 2897 ) or x ( 3228 ) or x ( 6446 ) or x ( 6957 ) or x ( 9320 ) or x ( 13821 ))) or (( x ( 256 ) or x ( 539 )) and ( x ( 2897 ) or x ( 3228 ) or x ( 6446 ) or x ( 6957 ) or x ( 6980 ) or x ( 9320 ) or x ( 13821 ))) or ( x ( 3189 ) or x ( 6954 ) or x ( 7576 ) or x ( 11925 ))	0	1000
R01845	Sedoheptulose1,7-bisphosphate1-phosphohydrolase	h2o_c + s17bp_c -> pi_c + s7p_c	Carbohydrate Metabolism	(( x ( 2531 ) or x ( 8979 )) or ( x ( 3621 ) or x ( 4003 ) or x ( 19721 )))	0	1000
CYTB_B2	Menaquinol oxidase 71 protons	2 h_c + mql7_c + 0.5 o2_c -> h2o_c + mqn7_c + 2 oxphosH_e	Membrane Metabolism	(( x ( 2483 ) or x ( 2528 ) or x ( 8974 ) or x ( 9417 ) or x ( 12084 )) and ( x ( 1611 ))) or (( x ( 2483 ) or x ( 2528 ) or x ( 8974 ) or x ( 9417 ) or x ( 12084 )) and ( x ( 2010 ) or x ( 14061 )))	0	1000
GLYBabc	Glycine betaine transport via ABC system	atp_c + glyb_e + h2o_c -> adp_c + glyb_c + h_c + pi_c	Transport	(( x ( 248 ) or x ( 320 ) or x ( 707 ) or x ( 814 ) or x ( 1693 ) or x ( 1761 ) or x ( 2626 ) or x ( 2685 ) or x ( 2989 ) or x ( 3201 ) or x ( 3357 ) or x ( 3398 ) or x ( 3430 ) or x ( 4519 ) or x ( 4828 ) or x ( 5356 ) or x ( 6303 ) or x ( 7482 ) or x ( 8174 ) or x ( 8480 ) or x ( 12549 ) or x ( 12822 ) or x ( 12962 )) and ( x ( 44 )) and ( x ( 45 ))) or (( x ( 9 ) or x ( 248 ) or x ( 320 ) or x…	0	1000
PROLBabc	Proline betaine transport in via ABC system	atp_c + h2o_c + prolb_e -> adp_c + h_c + pi_c + prolb_c	Transport	(( x ( 248 ) or x ( 320 ) or x ( 707 ) or x ( 814 ) or x ( 1693 ) or x ( 1761 ) or x ( 2626 ) or x ( 2685 ) or x ( 2989 ) or x ( 3201 ) or x ( 3357 ) or x ( 3398 ) or x ( 3430 ) or x ( 4519 ) or x ( 4828 ) or x ( 5356 ) or x ( 6303 ) or x ( 7482 ) or x ( 8174 ) or x ( 8480 ) or x ( 12549 ) or x ( 12822 ) or x ( 12962 )) and ( x ( 44 )) and ( x ( 45 ))) or (( x ( 9 ) or x ( 248 ) or x ( 320 ) or x…	0	1000
ACTD2	Acetoin dehydrogenase	actn__R_c + coa_c + nad_c -> acald_c + accoa_c + h_c + nadh_c	Carbohydrate Metabolism	(( x ( 240 )) and ( x ( 241 )) and ( x ( 2537 ) or x ( 9004 ))) or (( x ( 1577 ) or x ( 2832 ) or x ( 7390 )) and ( x ( 192 ) or x ( 559 ) or x ( 1483 )) and ( x ( 1308 ) or x ( 1723 ) or x ( 2887 ) or x ( 7091 )) and ( x ( 529 ) or x ( 2256 ) or x ( 3620 ) or x ( 4310 ) or x ( 4988 ) or x ( 11092 ) or x ( 14446 )))	0	1000
ACS	Acetyl-CoA synthetase	ac_c + atp_c + coa_c -> accoa_c + amp_c + ppi_c	Carbohydrate Metabolism	(( x ( 237 )) or ( x ( 2270 ) or x ( 10470 )))	0	1000
R01354	ATP:propanoateadenylyltransferase	atp_c + ppa_c -> ppad_c + ppi_c	Carbohydrate Metabolism	(( x ( 237 )) or ( x ( 2270 ) or x ( 10470 )))	0	1000
FRUpts	D-fructose transport via PEP:Pyr PTS	fru_e + pep_c -> f1p_c + pyr_c	Transport	(( x ( 2261 )) and ( x ( 2064 )) and ( x ( 2075 )) and ( x ( 2198 )) and ( x ( 119 )) and ( x ( 2926 ) or x ( 6789 ))) or (( x ( 2925 ) or x ( 3400 ) or x ( 4877 ) or x ( 6356 ) or x ( 6779 ) or x ( 9291 ) or x ( 9772 )) and ( x ( 119 )) and ( x ( 2926 ) or x ( 6789 )))	0	1000
R01701	3-methyl-2-oxobutanoate:[dihydrolipoyllysine-residue(2-methylpropanoyl)transferase]lipoyllysine2-oxidoreductase(decarboxylating,... <Preview truncated at 128 characters>	3mob_c + lpam_c -> co2_c + en_slys_c	Fatty Acid Metabolism	(( x ( 192 )) and ( x ( 1577 )))	0	1000
ACACCT	Acetyl-CoA:acetoacetyl-CoA transferase	acac_c + accoa_c -> aacoa_c + ac_c	Alternate Carbon Metabolism	(( x ( 19 ) or x ( 3138 ) or x ( 5540 ) or x ( 9431 )) and ( x ( 2241 ) or x ( 3045 ) or x ( 6044 ) or x ( 19549 )))	0	1000
NTR3B	Nitrate reductase	2 h_c + mql7_c + no3_c -> h2o_c + mqn7_c + no2_c + 2 oxphosH_e	Membrane Metabolism	(( x ( 1681 ) or x ( 2211 ) or x ( 8571 ) or x ( 12186 )) and ( x ( 3029 ) or x ( 6118 ))) or (( x ( 2874 ) or x ( 8199 )) and ( x ( 2855 ) or x ( 13822 )) and ( x ( 2838 )))	0	1000
FDH	Formate dehydrogenase	for_c + nad_c -> co2_c + nadh_c	Membrane Metabolism	(( x ( 1640 )) and ( x ( 2047 ) or x ( 3029 ) or x ( 3238 ) or x ( 4599 ) or x ( 6118 ) or x ( 8409 ) or x ( 14104 ) or x ( 18957 ))) or (( x ( 1640 )) and ( x ( 2047 ) or x ( 3238 ) or x ( 4599 ) or x ( 8409 ) or x ( 14104 ) or x ( 18957 ))) or (( x ( 1640 )) and ( x ( 2014 ) or x ( 3499 ) or x ( 5192 ) or x ( 5911 ) or x ( 20179 )))	0	1000
R01736	Metallo-beta-lactamase family protein;Similar to hydroxyacylglutathione hydrolase, but in an organism lacking glutathione biosyn... <Preview truncated at 128 characters>	h2o_c + lgt_S_c -> gthrd_c + h_c + lac__D_c	Carbohydrate Metabolism	(( x ( 1584 )) or ( x ( 3663 ) or x ( 6746 )))	0	1000
R00985	Anthranilate synthase, aminase component (EC 4.1.3.27);Anthranilate synthase, amidotransferase component (EC 4.1.3.27)|Para-amin... <Preview truncated at 128 characters>	chor_c + nh4_c -> anth_c + h2o_c + h_c + pyr_c	Cofactors, Vitamins, Prosthetic Groups, Pigments	(( x ( 1565 )) and ( x ( 1972 ))) or strain_GAP ( 189 )	0	1000
SERHL	L-serinehydro-lyase	ser__L_c -> 2amac_c + h2o_c	Amino Acid Metabolism	(( x ( 1540 )) and ( x ( 448 )))	0	1000
R10948	ATP:hCO3-phosphotransferase	atp_c + hco3_c -> adp_c + cabxypph_c	Other	(( x ( 1496 )) and ( x ( 2253 ) or x ( 11088 )) and ( x ( 618 )) and ( x ( 412 )))	0	1000
KAS1	B-ketoacyl synthetase (Iso-C14:0)	14 h_c + ibcoa_c + 5 malcoa_c + 10 nadph_c -> 5 co2_c + 6 coa_c + fa1_c + 4 h2o_c + 10 nadp_c	Fatty Acid Metabolism	(( x ( 147 ) or x ( 3414 ) or x ( 11763 ) or x ( 13236 )) and ( x ( 438 ) or x ( 6495 ) or x ( 10213 ) or x ( 11607 ) or x ( 14833 )) and ( x ( 148 ) or x ( 528 ) or x ( 968 ) or x ( 1220 ) or x ( 1464 ) or x ( 1549 ) or x ( 1623 ) or x ( 2437 ) or x ( 2911 ) or x ( 3043 ) or x ( 3370 ) or x ( 3385 ) or x ( 3465 ) or x ( 3638 ) or x ( 3972 ) or x ( 4305 ) or x ( 4452 ) or x ( 4454 ) or x ( 4638 )…	0	1000
KAS10	B-ketoacyl synthetase (Anteiso-C17:1)	2mbcoa_c + 16 h_c + 6 malcoa_c + 11 nadph_c -> 6 co2_c + 7 coa_c + fa10_c + 5 h2o_c + 11 nadp_c	Fatty Acid Metabolism	(( x ( 147 ) or x ( 3414 ) or x ( 11763 ) or x ( 13236 )) and ( x ( 438 ) or x ( 6495 ) or x ( 10213 ) or x ( 11607 ) or x ( 14833 )) and ( x ( 148 ) or x ( 528 ) or x ( 968 ) or x ( 1220 ) or x ( 1464 ) or x ( 1549 ) or x ( 1623 ) or x ( 2437 ) or x ( 2911 ) or x ( 3043 ) or x ( 3370 ) or x ( 3385 ) or x ( 3465 ) or x ( 3638 ) or x ( 3972 ) or x ( 4305 ) or x ( 4452 ) or x ( 4454 ) or x ( 4638 )…	0	1000
KAS11	B-ketoacyl synthetase (Iso-C17:0)	17 h_c + ivcoa_c + 6 malcoa_c + 12 nadph_c -> 6 co2_c + 7 coa_c + fa11_c + 5 h2o_c + 12 nadp_c	Fatty Acid Metabolism	(( x ( 147 ) or x ( 3414 ) or x ( 11763 ) or x ( 13236 )) and ( x ( 438 ) or x ( 6495 ) or x ( 10213 ) or x ( 11607 ) or x ( 14833 )) and ( x ( 148 ) or x ( 528 ) or x ( 968 ) or x ( 1220 ) or x ( 1464 ) or x ( 1549 ) or x ( 1623 ) or x ( 2437 ) or x ( 2911 ) or x ( 3043 ) or x ( 3370 ) or x ( 3385 ) or x ( 3465 ) or x ( 3638 ) or x ( 3972 ) or x ( 4305 ) or x ( 4452 ) or x ( 4454 ) or x ( 4638 )…	0	1000
KAS12	B-ketoacyl synthetase (Anteiso-C17:0)	2mbcoa_c + 17 h_c + 6 malcoa_c + 12 nadph_c -> 6 co2_c + 7 coa_c + fa12_c + 5 h2o_c + 12 nadp_c	Fatty Acid Metabolism	(( x ( 147 ) or x ( 3414 ) or x ( 11763 ) or x ( 13236 )) and ( x ( 438 ) or x ( 6495 ) or x ( 10213 ) or x ( 11607 ) or x ( 14833 )) and ( x ( 148 ) or x ( 528 ) or x ( 968 ) or x ( 1220 ) or x ( 1464 ) or x ( 1549 ) or x ( 1623 ) or x ( 2437 ) or x ( 2911 ) or x ( 3043 ) or x ( 3370 ) or x ( 3385 ) or x ( 3465 ) or x ( 3638 ) or x ( 3972 ) or x ( 4305 ) or x ( 4452 ) or x ( 4454 ) or x ( 4638 )…	0	1000
KAS13	B-ketoacyl synthetase (octadecanoate)	accoa_c + 23 h_c + 8 malcoa_c + 16 nadph_c -> 8 co2_c + 9 coa_c + 7 h2o_c + 16 nadp_c + ocdca_c	Fatty Acid Metabolism	(( x ( 147 ) or x ( 3414 ) or x ( 11763 ) or x ( 13236 )) and ( x ( 438 ) or x ( 6495 ) or x ( 10213 ) or x ( 11607 ) or x ( 14833 )) and ( x ( 148 ) or x ( 528 ) or x ( 968 ) or x ( 1220 ) or x ( 1464 ) or x ( 1549 ) or x ( 1623 ) or x ( 2437 ) or x ( 2911 ) or x ( 3043 ) or x ( 3370 ) or x ( 3385 ) or x ( 3465 ) or x ( 3638 ) or x ( 3972 ) or x ( 4305 ) or x ( 4452 ) or x ( 4454 ) or x ( 4638 )…	0	1000
KAS14	Beta-ketoacyl-ACP synthase	acACP_c + h_c + malACP_c -> ACP_c + actACP_c + co2_c	Membrane Lipid metabolism	(( x ( 147 ) or x ( 3414 ) or x ( 11763 ) or x ( 13236 )) and ( x ( 438 ) or x ( 6495 ) or x ( 10213 ) or x ( 11607 ) or x ( 14833 )) and ( x ( 148 ) or x ( 528 ) or x ( 968 ) or x ( 1220 ) or x ( 1464 ) or x ( 1549 ) or x ( 1623 ) or x ( 2437 ) or x ( 2911 ) or x ( 3043 ) or x ( 3370 ) or x ( 3385 ) or x ( 3465 ) or x ( 3638 ) or x ( 3972 ) or x ( 4305 ) or x ( 4452 ) or x ( 4454 ) or x ( 4638 )…	0	1000
KAS15	Beta-ketoacyl-ACP synthase (2)	accoa_c + h_c + malACP_c -> actACP_c + co2_c + coa_c	Membrane Lipid metabolism	(( x ( 147 ) or x ( 3414 ) or x ( 11763 ) or x ( 13236 )) and ( x ( 438 ) or x ( 6495 ) or x ( 10213 ) or x ( 11607 ) or x ( 14833 )) and ( x ( 148 ) or x ( 528 ) or x ( 968 ) or x ( 1220 ) or x ( 1464 ) or x ( 1549 ) or x ( 1623 ) or x ( 2437 ) or x ( 2911 ) or x ( 3043 ) or x ( 3370 ) or x ( 3385 ) or x ( 3465 ) or x ( 3638 ) or x ( 3972 ) or x ( 4305 ) or x ( 4452 ) or x ( 4454 ) or x ( 4638 )…	0	1000
KAS17	B-ketoacyl synthetase (n-C18:1)	accoa_c + 22 h_c + 8 malcoa_c + 15 nadph_c -> 8 co2_c + 9 coa_c + 7 h2o_c + 15 nadp_c + ocdcea_c	Fatty Acid Metabolism	(( x ( 147 ) or x ( 3414 ) or x ( 11763 ) or x ( 13236 )) and ( x ( 438 ) or x ( 6495 ) or x ( 10213 ) or x ( 11607 ) or x ( 14833 )) and ( x ( 148 ) or x ( 528 ) or x ( 968 ) or x ( 1220 ) or x ( 1464 ) or x ( 1549 ) or x ( 1623 ) or x ( 2437 ) or x ( 2911 ) or x ( 3043 ) or x ( 3370 ) or x ( 3385 ) or x ( 3465 ) or x ( 3638 ) or x ( 3972 ) or x ( 4305 ) or x ( 4452 ) or x ( 4454 ) or x ( 4638 )…	0	1000
KAS2	B-ketoacyl synthetase (n-C14:0)	accoa_c + 17 h_c + 6 malcoa_c + 12 nadph_c -> 6 co2_c + 7 coa_c + 5 h2o_c + 12 nadp_c + ttdca_c	Fatty Acid Metabolism	(( x ( 147 ) or x ( 3414 ) or x ( 11763 ) or x ( 13236 )) and ( x ( 438 ) or x ( 6495 ) or x ( 10213 ) or x ( 11607 ) or x ( 14833 )) and ( x ( 148 ) or x ( 528 ) or x ( 968 ) or x ( 1220 ) or x ( 1464 ) or x ( 1549 ) or x ( 1623 ) or x ( 2437 ) or x ( 2911 ) or x ( 3043 ) or x ( 3370 ) or x ( 3385 ) or x ( 3465 ) or x ( 3638 ) or x ( 3972 ) or x ( 4305 ) or x ( 4452 ) or x ( 4454 ) or x ( 4638 )…	0	1000
KAS3	B-ketoacyl synthetase (Iso-C15:0)	14 h_c + ivcoa_c + 5 malcoa_c + 10 nadph_c -> 5 co2_c + 6 coa_c + fa3_c + 4 h2o_c + 10 nadp_c	Fatty Acid Metabolism	(( x ( 147 ) or x ( 3414 ) or x ( 11763 ) or x ( 13236 )) and ( x ( 438 ) or x ( 6495 ) or x ( 10213 ) or x ( 11607 ) or x ( 14833 )) and ( x ( 148 ) or x ( 528 ) or x ( 968 ) or x ( 1220 ) or x ( 1464 ) or x ( 1549 ) or x ( 1623 ) or x ( 2437 ) or x ( 2911 ) or x ( 3043 ) or x ( 3370 ) or x ( 3385 ) or x ( 3465 ) or x ( 3638 ) or x ( 3972 ) or x ( 4305 ) or x ( 4452 ) or x ( 4454 ) or x ( 4638 )…	0	1000
KAS4	B-ketoacyl synthetase (Anteiso-C15:0)	2mbcoa_c + 14 h_c + 5 malcoa_c + 10 nadph_c -> 5 co2_c + 6 coa_c + fa4_c + 4 h2o_c + 10 nadp_c	Fatty Acid Metabolism	(( x ( 147 ) or x ( 3414 ) or x ( 11763 ) or x ( 13236 )) and ( x ( 438 ) or x ( 6495 ) or x ( 10213 ) or x ( 11607 ) or x ( 14833 )) and ( x ( 148 ) or x ( 528 ) or x ( 968 ) or x ( 1220 ) or x ( 1464 ) or x ( 1549 ) or x ( 1623 ) or x ( 2437 ) or x ( 2911 ) or x ( 3043 ) or x ( 3370 ) or x ( 3385 ) or x ( 3465 ) or x ( 3638 ) or x ( 3972 ) or x ( 4305 ) or x ( 4452 ) or x ( 4454 ) or x ( 4638 )…	0	1000
KAS5	B-ketoacyl synthetase (Iso-C16:1)	16 h_c + ibcoa_c + 6 malcoa_c + 11 nadph_c -> 6 co2_c + 7 coa_c + fa5_c + 5 h2o_c + 11 nadp_c	Fatty Acid Metabolism	(( x ( 147 ) or x ( 3414 ) or x ( 11763 ) or x ( 13236 )) and ( x ( 438 ) or x ( 6495 ) or x ( 10213 ) or x ( 11607 ) or x ( 14833 )) and ( x ( 148 ) or x ( 528 ) or x ( 968 ) or x ( 1220 ) or x ( 1464 ) or x ( 1549 ) or x ( 1623 ) or x ( 2437 ) or x ( 2911 ) or x ( 3043 ) or x ( 3370 ) or x ( 3385 ) or x ( 3465 ) or x ( 3638 ) or x ( 3972 ) or x ( 4305 ) or x ( 4452 ) or x ( 4454 ) or x ( 4638 )…	0	1000
KAS6	B-ketoacyl synthetase (Iso-C16:0)	17 h_c + ibcoa_c + 6 malcoa_c + 12 nadph_c -> 6 co2_c + 7 coa_c + fa6_c + 5 h2o_c + 12 nadp_c	Fatty Acid Metabolism	(( x ( 147 ) or x ( 3414 ) or x ( 11763 ) or x ( 13236 )) and ( x ( 438 ) or x ( 6495 ) or x ( 10213 ) or x ( 11607 ) or x ( 14833 )) and ( x ( 148 ) or x ( 528 ) or x ( 968 ) or x ( 1220 ) or x ( 1464 ) or x ( 1549 ) or x ( 1623 ) or x ( 2437 ) or x ( 2911 ) or x ( 3043 ) or x ( 3370 ) or x ( 3385 ) or x ( 3465 ) or x ( 3638 ) or x ( 3972 ) or x ( 4305 ) or x ( 4452 ) or x ( 4454 ) or x ( 4638 )…	0	1000
KAS7	B-ketoacyl synthetase (n-C16:1)	accoa_c + 19 h_c + 7 malcoa_c + 13 nadph_c -> 7 co2_c + 8 coa_c + 6 h2o_c + hdcea_c + 13 nadp_c	Fatty Acid Metabolism	(( x ( 147 ) or x ( 3414 ) or x ( 11763 ) or x ( 13236 )) and ( x ( 438 ) or x ( 6495 ) or x ( 10213 ) or x ( 11607 ) or x ( 14833 )) and ( x ( 148 ) or x ( 528 ) or x ( 968 ) or x ( 1220 ) or x ( 1464 ) or x ( 1549 ) or x ( 1623 ) or x ( 2437 ) or x ( 2911 ) or x ( 3043 ) or x ( 3370 ) or x ( 3385 ) or x ( 3465 ) or x ( 3638 ) or x ( 3972 ) or x ( 4305 ) or x ( 4452 ) or x ( 4454 ) or x ( 4638 )…	0	1000
KAS8	B-ketoacyl synthetase (palmitate, n-C16:0)	accoa_c + 20 h_c + 7 malcoa_c + 14 nadph_c -> 7 co2_c + 8 coa_c + 6 h2o_c + hdca_c + 14 nadp_c	Fatty Acid Metabolism	(( x ( 147 ) or x ( 3414 ) or x ( 11763 ) or x ( 13236 )) and ( x ( 438 ) or x ( 6495 ) or x ( 10213 ) or x ( 11607 ) or x ( 14833 )) and ( x ( 148 ) or x ( 528 ) or x ( 968 ) or x ( 1220 ) or x ( 1464 ) or x ( 1549 ) or x ( 1623 ) or x ( 2437 ) or x ( 2911 ) or x ( 3043 ) or x ( 3370 ) or x ( 3385 ) or x ( 3465 ) or x ( 3638 ) or x ( 3972 ) or x ( 4305 ) or x ( 4452 ) or x ( 4454 ) or x ( 4638 )…	0	1000
KAS9	B-ketoacyl synthetase (Iso-C17:1)	16 h_c + ivcoa_c + 6 malcoa_c + 11 nadph_c -> 6 co2_c + 7 coa_c + fa9_c + 5 h2o_c + 11 nadp_c	Fatty Acid Metabolism	(( x ( 147 ) or x ( 3414 ) or x ( 11763 ) or x ( 13236 )) and ( x ( 438 ) or x ( 6495 ) or x ( 10213 ) or x ( 11607 ) or x ( 14833 )) and ( x ( 148 ) or x ( 528 ) or x ( 968 ) or x ( 1220 ) or x ( 1464 ) or x ( 1549 ) or x ( 1623 ) or x ( 2437 ) or x ( 2911 ) or x ( 3043 ) or x ( 3370 ) or x ( 3385 ) or x ( 3465 ) or x ( 3638 ) or x ( 3972 ) or x ( 4305 ) or x ( 4452 ) or x ( 4454 ) or x ( 4638 )…	0	1000
rxn10202	Phosphate:acyl-ACP acyltransferase PlsX;Acyl-phosphate:glycerol-3-phosphate O-acyltransferase PlsY(BSU18070)	glyc3p_c + pmtcoa_c -> 1hdecg3p_c + coa_c	Fatty Acid Metabolism	(( x ( 146 )) and ( x ( 1756 )))	0	1000
rxn10203	Phosphate:acyl-ACP acyltransferase PlsX;Acyl-phosphate:glycerol-3-phosphate O-acyltransferase PlsY(BSU18070)	glyc3p_c + tdcoa_c -> 1tdecg3p_c + coa_c	Fatty Acid Metabolism	(( x ( 146 )) and ( x ( 1756 )))	0	1000
rxn10204	Phosphate:acyl-ACP acyltransferase PlsX;Acyl-phosphate:glycerol-3-phosphate O-acyltransferase PlsY(BSU18070)	glyc3p_c + stcoa_c -> 1odecg3p_c + coa_c	Fatty Acid Metabolism	(( x ( 146 )) and ( x ( 1756 )))	0	1000
rxn10205	Phosphate:acyl-ACP acyltransferase PlsX;Acyl-phosphate:glycerol-3-phosphate O-acyltransferase PlsY(BSU18070)	fal1coa_c + glyc3p_c -> coa_c + lipacon_c	Fatty Acid Metabolism	(( x ( 146 )) and ( x ( 1756 )))	0	1000
rxn10206	Phosphate:acyl-ACP acyltransferase PlsX;Acyl-phosphate:glycerol-3-phosphate O-acyltransferase PlsY(BSU18070)	fal2coa_c + glyc3p_c -> 1ihsg3p_c + coa_c	Fatty Acid Metabolism	(( x ( 146 )) and ( x ( 1756 )))	0	1000
rxn10207	Phosphate:acyl-ACP acyltransferase PlsX;Acyl-phosphate:glycerol-3-phosphate O-acyltransferase PlsY(BSU18070)	fa1coa_c + glyc3p_c -> 1tdecg3p_c + coa_c	Fatty Acid Metabolism	(( x ( 146 )) and ( x ( 1756 )))	0	1000
rxn10208	Phosphate:acyl-ACP acyltransferase PlsX;Acyl-phosphate:glycerol-3-phosphate O-acyltransferase PlsY(BSU18070)	fa3coa_c + glyc3p_c -> 1ptsg3p_c + coa_c	Fatty Acid Metabolism	(( x ( 146 )) and ( x ( 1756 )))	0	1000
rxn10209	Phosphate:acyl-ACP acyltransferase PlsX;Acyl-phosphate:glycerol-3-phosphate O-acyltransferase PlsY(BSU18070)	fa4coa_c + glyc3p_c -> 1apsg3p_c + coa_c	Fatty Acid Metabolism	(( x ( 146 )) and ( x ( 1756 )))	0	1000
rxn10210	Phosphate:acyl-ACP acyltransferase PlsX;Acyl-phosphate:glycerol-3-phosphate O-acyltransferase PlsY(BSU18070)	fa6coa_c + glyc3p_c -> 1hdecg3p_c + coa_c	Fatty Acid Metabolism	(( x ( 146 )) and ( x ( 1756 )))	0	1000
D5KGK	2-Deoxy-5-Keto-D-gluconate kinase	atp_c + d5kg_c -> adp_c + d5kgp_c + h_c	Alternate Carbon Metabolism	(( x ( 1422 )) and ( x ( 1283 )))	0	1000
NP1	Purine nucleoside phosphorylase (EC 2.4.2.1)	ndrib_c + pi_c <=> nac_c + r1p_c	Carbohydrate Metabolism	(( x ( 1372 )) or ( x ( 552 )))	-1000	1000
SUCpts	Sucrose transport via PEP:Pyr PTS	pep_c + sucr_e -> pyr_c + suc6p_c	Transport	(( x ( 119 )) and ( x ( 2926 ) or x ( 6789 )) and ( x ( 791 ) or x ( 1291 ) or x ( 2353 ) or x ( 2801 ) or x ( 7359 ))) or (( x ( 119 )) and ( x ( 2926 ) or x ( 6789 )) and ( x ( 791 ) or x ( 1291 ) or x ( 2353 ) or x ( 2801 ) or x ( 7359 ) or x ( 19915 )))	0	1000
CELBpts	Cellobiose transport via PEPPyr PTS	cellb_e + pep_c -> 6pgg_c + pyr_c	Transport	(( x ( 119 )) and ( x ( 2926 ) or x ( 6789 )) and ( x ( 2284 ) or x ( 2562 ) or x ( 2700 ) or x ( 5325 ) or x ( 6438 ) or x ( 9426 ) or x ( 18848 ) or x ( 19156 ) or x ( 19157 ))) or (( x ( 119 )) and ( x ( 2926 ) or x ( 6789 )) and ( x ( 1919 )) and ( x ( 1838 )) and ( x ( 2284 ) or x ( 2562 ) or x ( 2700 ) or x ( 5325 ) or x ( 6438 ) or x ( 9426 ) or x ( 19156 ) or x ( 19157 ))) or (( x ( 1656 …	0	1000
FERRICHabc	Ferrichrome transport via ABC system	atp_c + ferrich_e + h2o_c -> adp_c + ferrich_c + h_c + pi_c	Transport	(( x ( 1116 ) or x ( 2844 ) or x ( 3033 ) or x ( 7079 )) and ( x ( 83 ) or x ( 610 ) or x ( 1015 ) or x ( 2150 ) or x ( 2918 ) or x ( 3036 ) or x ( 3037 ) or x ( 3678 ) or x ( 3903 ) or x ( 6742 ) or x ( 16247 )) and ( x ( 38 ) or x ( 83 ) or x ( 610 ) or x ( 1015 ) or x ( 3036 ) or x ( 3037 ) or x ( 3678 ) or x ( 3903 ) or x ( 16226 ) or x ( 16247 )) and ( x ( 9 ) or x ( 274 ) or x ( 491 ) or x …	0	1000
rxn05221	Proline/sodium symporter PutP (TC 2.A.21.2.1)|Propionate/sodium symporter;Sodium/proline symporter(BSU06660)	na1_e + pro__L_e <=> na1_c + pro__L_c	Transport	(( x ( 11111 )) or ( x ( 2383 )))	-1000	1000
GTPDPK	GTP diphosphokinase	atp_c + gtp_c -> amp_c + gdptp_c + h_c	Nucleosides and Nucleotides	(( x ( 105 )) or ( x ( 451 )))	0	1000
GTPH1	GTP diphosphohydrolase	gtp_c + 2 h2o_c -> gmp_c + 2 h_c + 2 pi_c	Nucleosides and Nucleotides	(( x ( 105 )) or ( x ( 451 )))	0	1000
GTHPi	Glutathione peridoxase	2 gthrd_c + h2o2_c -> gthox_c + 2 h2o_c	Other	( x ( 995 ))	0	1000
SHCHF_2	Sirohydrochlorin ferrochetalase	fe2_c + srch_c -> 2 h_c + sheme_c	Cofactors, Vitamins, Prosthetic Groups, Pigments	( x ( 991 ))	0	1000
GUAD	Guanine deaminase	gua_c + h2o_c + h_c -> nh4_c + xan_c	Nucleosides and Nucleotides	( x ( 990 ))	0	1000
UGLDDS1	UDP N acetylmuramoyl L alanyl D glutamyl L lysyl D alanyl D alanine synthetase alpha glutamate	alaala_c + atp_c + uAgl_c -> adp_c + pi_c + uAgla_c	Peptidoglycan Metabolism	( x ( 987 ))	0	1000
UGLDDS2	UDP-N-acetylmuramoyl-L-alanyl-D-glutamyl-L-lysyl-D-alanyl-D-alanine synthetase (gamma-glutamate)	alaala_c + atp_c + uGgl_c -> adp_c + pi_c + uGgla_c	Peptidoglycan Metabolism	( x ( 987 ))	0	1000
UGMDDS	UDP-N-acetylmuramoyl-L-alanyl-D-glutamyl-meso-2,6-diaminopimeloyl-D-alanyl-D-alanine synthetase	alaala_c + atp_c + ugmd_c -> adp_c + h_c + pi_c + ugmda_c	Cell Wall/Membrane/Envelope Metabolism	( x ( 987 ))	0	1000
R01902	Rhamnulokinase (EC 2.7.1.5)	atp_c + xyl__L_c -> adp_c + lxy1p_c	Carbohydrate Metabolism	( x ( 9802 ))	0	1000
R01387	UDP-glucuronate 5-epimerase (EC 5.1.3.12)	udpglcur_c <=> ulidu_c	Carbohydrate Metabolism	( x ( 978 ))	-1000	1000
UAG4Ei	UDP-N-acetylglucosamine 4-epimerase	uacgam_c -> udpacgal_c	Cell Wall/Membrane/Envelope Metabolism	( x ( 978 ) or x ( 5957 )) or strain_GAP ( 504 )	0	1000
UAG4E	UDP N acetylglucosamine 4 epimerase	uacgam_c -> uacgala_c	Carbohydrate Metabolism	( x ( 978 ) or x ( 5267 ) or x ( 5957 )) or ( x ( 1721 ))	0	1000
MME	Methylmalonyl-CoA epimerase	mmcoa__R_c <=> mmcoa__S_c	Amino Acid Metabolism	( x ( 972 ))	-1000	1000
MTHFR3	5 10 methylenetetrahydrofolatereductase NADPH	2 h_c + mlthf_c + nadph_c -> 5mthf_c + nadp_c	Cofactors, Vitamins, Prosthetic Groups, Pigments	( x ( 96 ))	0	1000
GART	GAR transformylase-T	atp_c + for_c + gar_c -> adp_c + fgam_c + h_c + pi_c	Nucleosides and Nucleotides	( x ( 955 ))	0	1000
PPPGO	Protoporphyrinogen oxidase (aerobic)	1.5 o2_c + pppg9_c -> 3 h2o_c + ppp9_c	Cofactors, Vitamins, Prosthetic Groups, Pigments	( x ( 94 ))	0	1000
PPPGO4	Protoporphyrinogen oxidase (anaerobic, FAD)	3 fad_c + pppg9_c -> 3 fadh2_c + ppp9_c	Vitamins and Cofactor Biosynthesis	( x ( 94 ))	0	1000
R03222	Protoporphyrinogen IX oxidase, aerobic (EC 1.3.3.4)	3 o2_c + 2 pppg9_c -> 6 h2o_c + 2 ppp9_c	Cofactors, Vitamins, Prosthetic Groups, Pigments	( x ( 94 ))	0	1000
R04178	coproporphyrinogen-III:oxygenoxidoreductase(coproporphyrin-forming)	cpppg3_c + 3 o2_c -> CPP3_c + 3 h2o2_c	Cofactors, Vitamins, Prosthetic Groups, Pigments	( x ( 94 ))	0	1000
UPPDC1	Uroporphyrinogen decarboxylase (uroporphyrinogen III)	4 h_c + uppg3_c -> 4 co2_c + cpppg3_c	Cofactors, Vitamins, Prosthetic Groups, Pigments	( x ( 93 ))	0	1000
UPPDC2	Uroporphyrinogen decarboxylase (uroporphyrinogen I)	4 h_c + uppg1_c -> 4 co2_c + cpppg1_c	Cofactors, Vitamins, Prosthetic Groups, Pigments	( x ( 93 ))	0	1000
ALLTAMH	Allantoate amidohydrolase	alltt_c + 2 h2o_c + 2 h_c -> co2_c + 2 nh4_c + urdglyc_c	Alternate Carbon Metabolism	( x ( 927 ))	0	1000
ALLTAMH2	Allantoate amidinohydrolase	alltt_c + h2o_c + 2 h_c -> co2_c + nh4_c + urdgci_c	Alternate Carbon Metabolism	( x ( 927 ))	0	1000
XANt2	Xanthine transport in via proton symport	h_e + xan_e <=> h_c + xan_c	Transport	( x ( 926 ) or x ( 3553 ) or x ( 3664 ) or x ( 3938 ) or x ( 4147 ) or x ( 7986 ))	-1000	1000
ALLTN	Allantoinase	alltn_c + h2o_c -> alltt_c + h_c	Nucleosides and Nucleotides	( x ( 925 ))	0	1000
MAN6PI	Mannose-6-phosphate isomerase	man6p_c <=> f6p_c	Carbohydrate Metabolism	( x ( 913 ) or x ( 2507 ) or x ( 3360 ) or x ( 4667 ) or x ( 19158 )) or ( x ( 913 ) or x ( 2507 ) or x ( 3360 ) or x ( 4667 ) or x ( 19158 ))	-1000	1000
R00317	Acylphosphate phosphohydrolase (EC 3.6.1.7), putative	actp_c + h2o_c -> ac_c + 2 h_c + pi_c	Carbohydrate Metabolism	( x ( 911 ))	0	1000
R01515	Acylphosphate phosphohydrolase (EC 3.6.1.7), putative	13dpg_c + h2o_c -> 3pg_c + 2 h_c + pi_c	Carbohydrate Metabolism	( x ( 911 ))	0	1000
PRMICI	1-(5-phosphoribosyl)-5-[(5-phosphoribosylamino)methylideneamino)imidazole-4-carboxamide isomerase	prfp_c <=> prlp_c	Amino Acid Metabolism	( x ( 908 ))	-1000	1000
MALT	Alpha glucosidase	h2o_c + malt_c -> 2 glc__D_c	Carbohydrate Metabolism	( x ( 907 ) or x ( 3008 ) or x ( 3080 ) or x ( 3563 ) or x ( 4097 ) or x ( 5520 ) or x ( 6237 ))	0	1000
MLTG1	Maltodextrin glucosidase (maltotriose)	h2o_c + malttr_c -> glc__D_c + malt_c	Carbohydrate Metabolism	( x ( 907 ) or x ( 3008 ) or x ( 3080 ) or x ( 3563 ) or x ( 4097 ) or x ( 5520 ) or x ( 6237 ))	0	1000
MLTG2	Maltodextrin glucosidase (maltotetraose)	h2o_c + maltttr_c -> glc__D_c + malttr_c	Carbohydrate Metabolism	( x ( 907 ) or x ( 3008 ) or x ( 3080 ) or x ( 3563 ) or x ( 4097 ) or x ( 5520 ) or x ( 6237 ))	0	1000
MLTG3	Maltodextrin glucosidase (maltopentaose)	h2o_c + maltpt_c -> glc__D_c + maltttr_c	Carbohydrate Metabolism	( x ( 907 ) or x ( 3008 ) or x ( 3080 ) or x ( 3563 ) or x ( 4097 ) or x ( 5520 ) or x ( 6237 ))	0	1000
MLTG4	Maltodextrin glucosidase (maltohexaose)	h2o_c + malthx_c -> glc__D_c + maltpt_c	Carbohydrate Metabolism	( x ( 907 ) or x ( 3008 ) or x ( 3080 ) or x ( 3563 ) or x ( 4097 ) or x ( 5520 ) or x ( 6237 ))	0	1000
MLTG5	Maltodextrin glucosidase (maltoheptaose)	h2o_c + malthp_c -> glc__D_c + malthx_c	Carbohydrate Metabolism	( x ( 907 ) or x ( 3008 ) or x ( 3080 ) or x ( 3563 ) or x ( 4097 ) or x ( 5520 ) or x ( 6237 ))	0	1000
MLTG6	Maltodextrin glucosidase dextrin	dextrin_c + 2 h2o_c -> 2 glc__D_c	Carbohydrate Metabolism	( x ( 907 ) or x ( 3008 ) or x ( 3080 ) or x ( 3563 ) or x ( 4097 ) or x ( 5520 ) or x ( 6237 ))	0	1000
MLTG7	Maltodextrin glucosidase isomaltose	h2o_c + isomal_c -> 2 glc__D_c	Carbohydrate Metabolism	( x ( 907 ) or x ( 3008 ) or x ( 3080 ) or x ( 3563 ) or x ( 4097 ) or x ( 5520 ) or x ( 6237 ))	0	1000
SUCR	Sucrose hydrolyzing enzyme	h2o_c + sucr_c -> fru_c + glc__D_c	Carbohydrate Metabolism	( x ( 907 ) or x ( 3008 ) or x ( 3080 ) or x ( 3563 ) or x ( 4097 ) or x ( 5520 ) or x ( 6237 ))	0	1000
TRE6PH	Trehalose-6-phosphate hydrolase	h2o_c + tre6p_c -> g6p_c + glc__D_c	Carbohydrate Metabolism	( x ( 907 ) or x ( 3008 ) or x ( 3080 ) or x ( 3563 ) or x ( 4097 ) or x ( 5520 ) or x ( 6237 ))	0	1000
CBL2abc	Cobalamin uptake in via ABC transport	atp_c + cbl2_e + h2o_c -> adp_c + cbl2_c + h_c + pi_c	Transport	( x ( 9 ) or x ( 274 ) or x ( 679 ) or x ( 1832 ) or x ( 3035 ) or x ( 16227 ) or x ( 16248 )) and ( x ( 38 ) or x ( 83 ) or x ( 610 ) or x ( 1015 ) or x ( 2150 ) or x ( 3036 ) or x ( 3037 ) or x ( 3678 ) or x ( 3903 ) or x ( 6742 ) or x ( 16226 ) or x ( 16247 ) or x ( 19707 )) and ( x ( 2114 ) or x ( 11971 ))	0	1000
CHOLSabc_1	Choline sulfate transport in via ABC system	atp_c + chols_e + h2o_c -> adp_c + chols_c + h_c + pi_c	Transport	( x ( 9 ) or x ( 248 ) or x ( 320 ) or x ( 707 ) or x ( 805 ) or x ( 814 ) or x ( 1693 ) or x ( 1761 ) or x ( 2429 ) or x ( 2626 ) or x ( 2685 ) or x ( 2989 ) or x ( 3083 ) or x ( 3201 ) or x ( 3256 ) or x ( 3342 ) or x ( 3357 ) or x ( 3398 ) or x ( 3430 ) or x ( 4519 ) or x ( 4828 ) or x ( 5128 ) or x ( 5356 ) or x ( 5517 ) or x ( 5852 ) or x ( 6303 ) or x ( 7482 ) or x ( 8174 ) or x ( 8480 ) or…	0	1000
CRNabc	L-carnitine transport via ABC system	atp_c + crn_e + h2o_c -> adp_c + crn_c + h_c + pi_c	Transport	( x ( 9 ) or x ( 248 ) or x ( 320 ) or x ( 707 ) or x ( 805 ) or x ( 814 ) or x ( 1693 ) or x ( 1761 ) or x ( 2429 ) or x ( 2626 ) or x ( 2685 ) or x ( 2989 ) or x ( 3083 ) or x ( 3201 ) or x ( 3256 ) or x ( 3342 ) or x ( 3357 ) or x ( 3398 ) or x ( 3430 ) or x ( 4519 ) or x ( 4828 ) or x ( 5128 ) or x ( 5356 ) or x ( 5517 ) or x ( 5852 ) or x ( 6303 ) or x ( 7482 ) or x ( 8174 ) or x ( 8480 ) or…	0	1000
CTBTabc	Crotonobetaine transport in via ABC system	atp_c + ctbt_e + h2o_c -> adp_c + ctbt_c + h_c + pi_c	Transport	( x ( 9 ) or x ( 248 ) or x ( 320 ) or x ( 707 ) or x ( 805 ) or x ( 814 ) or x ( 1693 ) or x ( 1761 ) or x ( 2429 ) or x ( 2626 ) or x ( 2685 ) or x ( 2989 ) or x ( 3083 ) or x ( 3201 ) or x ( 3256 ) or x ( 3342 ) or x ( 3357 ) or x ( 3398 ) or x ( 3430 ) or x ( 4519 ) or x ( 4828 ) or x ( 5128 ) or x ( 5356 ) or x ( 5517 ) or x ( 5852 ) or x ( 6303 ) or x ( 7482 ) or x ( 8174 ) or x ( 8480 ) or…	0	1000
ECTOINEabc	Ecotine transport in via ABC system	atp_c + ectoine_e + h2o_c -> adp_c + ectoine_c + h_c + pi_c	Transport	( x ( 9 ) or x ( 248 ) or x ( 320 ) or x ( 707 ) or x ( 805 ) or x ( 814 ) or x ( 1693 ) or x ( 1761 ) or x ( 2429 ) or x ( 2626 ) or x ( 2685 ) or x ( 2989 ) or x ( 3083 ) or x ( 3201 ) or x ( 3256 ) or x ( 3342 ) or x ( 3357 ) or x ( 3398 ) or x ( 3430 ) or x ( 4519 ) or x ( 4828 ) or x ( 5128 ) or x ( 5356 ) or x ( 5517 ) or x ( 5852 ) or x ( 6303 ) or x ( 7482 ) or x ( 8174 ) or x ( 8480 ) or…	0	1000
GBBTNabc	Gamma butyrobetaine transport in via ABC system	atp_c + gbbtn_e + h2o_c -> adp_c + gbbtn_c + h_c + pi_c	Transport	( x ( 9 ) or x ( 248 ) or x ( 320 ) or x ( 707 ) or x ( 805 ) or x ( 814 ) or x ( 1693 ) or x ( 1761 ) or x ( 2429 ) or x ( 2626 ) or x ( 2685 ) or x ( 2989 ) or x ( 3083 ) or x ( 3201 ) or x ( 3256 ) or x ( 3342 ) or x ( 3357 ) or x ( 3398 ) or x ( 3430 ) or x ( 4519 ) or x ( 4828 ) or x ( 5128 ) or x ( 5356 ) or x ( 5517 ) or x ( 5852 ) or x ( 6303 ) or x ( 7482 ) or x ( 8174 ) or x ( 8480 ) or…	0	1000
ALCD2y	Alcohol dehydrogenase (ethanol, NADP)	etoh_c + nadp_c <=> acald_c + h_c + nadph_c	Carbohydrate Metabolism	( x ( 893 ) or x ( 2480 ) or x ( 7471 ) or x ( 15702 ) or x ( 16183 )) or ( x ( 2771 ) or x ( 9822 ) or x ( 13838 ))	-1000	1000
PENCAC	Penicillin acylase	h2o_c + h_c + pencil_c -> 6ampenc_c + for_c	Other	( x ( 885 ))	0	1000
DHQTi	3-dehydroquinate dehydratase, irreversible	3dhq_c <=> 3dhsk_c + h2o_c	Amino Acid Metabolism	( x ( 880 ) or x ( 1376 ))	-1000	1000
PGLYCP	Phosphoglycolate phosphatase	2pglyc_c + h2o_c -> glyclt_c + pi_c	Carbohydrate Metabolism	( x ( 88 ))	0	1000
PRAIi	Phosphoribosylanthranilate isomerase (irreversible)	pran_c <=> 2cpr5p_c	Amino Acid Metabolism	( x ( 879 )) or strain_GAP ( 489 )	-1000	1000
TMPK	Thiamine-phosphate kinase	atp_c + thmmp_c -> adp_c + thmpp_c	Cofactors, Vitamins, Prosthetic Groups, Pigments	( x ( 872 ))	0	1000
G6PDA	Glucosamine-6-phosphate deaminase	gam6p_c + h2o_c -> f6p_c + nh4_c	Carbohydrate Metabolism	( x ( 869 ) or x ( 3562 ) or x ( 4106 )) or ( x ( 869 ) or x ( 3562 ) or x ( 4106 ))	0	1000
TMPPP	Thiamine-phosphate diphosphorylase	2mahmp_c + 4mpetz_c + h_c -> ppi_c + thmmp_c	Cofactors, Vitamins, Prosthetic Groups, Pigments	( x ( 868 ))	0	1000
CHCOAL	6-carboxyhexanoate-CoA ligase	atp_c + coa_c + pime_c -> amp_c + pmcoa_c + ppi_c	Cofactors, Vitamins, Prosthetic Groups, Pigments	( x ( 866 ))	0	1000
GPDDA1	Glycerophosphodiester phosphodiesterase (Glycerophosphocholine)	g3pc_c + h2o_c -> chol_c + glyc3p_c + h_c	Fatty Acid Metabolism	( x ( 863 ) or x ( 1837 ) or x ( 2108 ) or x ( 6654 ) or x ( 7217 ) or x ( 7320 ) or x ( 8667 ) or x ( 12718 ) or x ( 13114 ) or x ( 19059 ))	0	1000
GPDDA2	Glycerophosphodiester phosphodiesterase (Glycerophosphoethanolamine)	g3pe_c + h2o_c -> etha_c + glyc3p_c + h_c	Fatty Acid Metabolism	( x ( 863 ) or x ( 1837 ) or x ( 2108 ) or x ( 6654 ) or x ( 7217 ) or x ( 7320 ) or x ( 8667 ) or x ( 12718 ) or x ( 13114 ) or x ( 19059 ))	0	1000
GPDDA4	Glycerophosphodiester phosphodiesterase (Glycerophosphoglycerol)	g3pg_c + h2o_c -> glyc3p_c + glyc_c + h_c	Fatty Acid Metabolism	( x ( 863 ) or x ( 1837 ) or x ( 2108 ) or x ( 6654 ) or x ( 7217 ) or x ( 7320 ) or x ( 8667 ) or x ( 12718 ) or x ( 13114 ) or x ( 19059 ))	0	1000
HSK	Homoserine kinase	atp_c + hom__L_c -> adp_c + h_c + phom_c	Amino Acid Metabolism	( x ( 842 ) or x ( 17449 ))	0	1000
R02727	Maltose phosphorylase (EC 2.4.1.8)	h_c + pi_c + tre_c <=> g1p_B_c + glc__D_c	Carbohydrate Metabolism	( x ( 8410 ))	-1000	1000
R05789	Probable 2-phosphosulfolactate phosphatase (EC 3.1.3.71)	h2o_c + p3sulf_c -> 2r3suf_c + h_c + pi_c	Sulfur Metabolism	( x ( 8406 ))	0	1000
ACACT8r	Acetyl-CoA acyltransferase (hexadecanoyl-CoA), (r)	3ohodcoa_c + coa_c <=> accoa_c + pmtcoa_c	Membrane Lipid metabolism	( x ( 840 ) or x ( 2716 )) or ( x ( 840 ) or x ( 1835 ) or x ( 2716 ) or x ( 11058 ))	-1000	1000
ACACT9	3-ketoacyl-CoA thiolase	3otdcoa_c + coa_c -> accoa_c + ddcacoa_c	Membrane Lipid metabolism	( x ( 840 ) or x ( 2716 ) or x ( 11058 )) or ( x ( 840 ) or x ( 1835 ) or x ( 2716 ) or x ( 11058 ))	0	1000
ACACT8	3-ketoacyl-CoA thiolase	3oocoa_c + coa_c -> accoa_c + hxcoa_c	Membrane Lipid metabolism	( x ( 840 ) or x ( 1835 ) or x ( 2716 ) or x ( 11058 )) or ( x ( 840 ) or x ( 2716 ) or x ( 11058 ))	0	1000
3OXCOAT	3-oxoadipyl-CoA thiolase	coa_c + oxadpcoa_c -> accoa_c + succoa_c	Alternate Carbon Metabolism	( x ( 840 ) or x ( 1835 ) or x ( 2716 ) or x ( 11058 ))	0	1000
ACACT5r_1	Acetyl CoA C acyltransferase decanoyl CoA	accoa_c + dccoa_c <=> 3oddcoa_c + coa_c	Fatty Acid Metabolism	( x ( 840 ) or x ( 1835 ) or x ( 2716 ) or x ( 11058 ))	-1000	1000
ACACT6r_1	Acetyl CoA C acyltransferase dodecanoyl CoA	accoa_c + ddcoa_c <=> 3otdcoa_c + coa_c	Fatty Acid Metabolism	( x ( 840 ) or x ( 1835 ) or x ( 2716 ) or x ( 11058 ))	-1000	1000
MACCOAT	2-Methylacetyl-CoA thiolase	2maacoa_c + coa_c <=> accoa_c + ppcoa_c	Fatty Acid Metabolism	( x ( 840 ) or x ( 1835 ) or x ( 2716 ) or x ( 11058 ))	-1000	1000
G1SAT	Glutamate-1-semialdehyde aminotransferase	glu1sa_c -> 5aop_c	Cofactors, Vitamins, Prosthetic Groups, Pigments	( x ( 84 ) or x ( 600 ) or x ( 14594 )) or ( x ( 84 ) or x ( 600 ) or x ( 14594 ))	0	1000
ARGt2r	L arganine reversible transport via proton symport	arg__L_e + h_e -> arg__L_c + h_c	Transport	( x ( 834 )) or ( x ( 40 ) or x ( 540 ) or x ( 976 ) or x ( 1459 ) or x ( 1998 ) or x ( 2519 ) or x ( 2875 ) or x ( 3218 ) or x ( 3564 ) or x ( 4114 ) or x ( 5274 ) or x ( 6846 )) or ( x ( 40 ) or x ( 540 ) or x ( 976 ) or x ( 1459 ) or x ( 1998 ) or x ( 2519 ) or x ( 2875 ) or x ( 3218 ) or x ( 3273 ) or x ( 3564 ) or x ( 4114 ) or x ( 5274 ) or x ( 5276 ) or x ( 6846 ) or x ( 8717 ))	0	1000
ORNt2	Ornithine transport in via proton symport	h_e + orn__L_e -> h_c + orn__L_c	Transport	( x ( 834 ))	0	1000
ARGORNt7	Arginine/ornithine antiporter	arg__L_e + orn__L_c <=> arg__L_c + orn__L_e	Amino Acid Metabolism	( x ( 834 ))	-1000	1000
rxn05628	Arginine/ornithine antiporter ArcD	h_e + orn__L_e -> h_c + orn__L_c	Transport	( x ( 834 ))	0	1000
HP5CD	3-hydroxy-1-pyrroline-5-carboxylate dehydrogenase	1p3h5c_c + 2 h2o_c + nad_c -> 4hglu_c + 2 h_c + nadh_c	Amino Acid Metabolism	( x ( 829 ) or x ( 1360 ) or x ( 1664 ) or x ( 2654 ) or x ( 2990 ) or x ( 3067 ) or x ( 6009 ) or x ( 6387 ) or x ( 8210 ) or x ( 11650 ) or x ( 13063 ) or x ( 13065 ) or x ( 15083 ) or x ( 15094 ))	0	1000
rxn09206	CDP-diacylglycerol--serine O-phosphatidyltransferase (EC 2.7.8.8)	cdpdtdecg_c + ser__L_c -> cmp_c + h_c + phpse_dit_c	Fatty Acid Metabolism	( x ( 828 ))	0	1000
rxn09208	CDP-diacylglycerol--serine O-phosphatidyltransferase (EC 2.7.8.8)	cdpdhdecg_c + ser__L_c -> cmp_c + h_c + phpse_dit16_c	Fatty Acid Metabolism	( x ( 828 ))	0	1000
rxn09210	CDP-diacylglycerol--serine O-phosphatidyltransferase (EC 2.7.8.8)	cdpdodecg_c + ser__L_c -> cmp_c + h_c + phpse_dit18_c	Fatty Acid Metabolism	( x ( 828 ))	0	1000
rxn10226	CDP-diacylglycerol--serine O-phosphatidyltransferase (EC 2.7.8.8)	c12dshg_c + ser__L_c -> cmp_c + disodph1_c + h_c	Fatty Acid Metabolism	( x ( 828 ))	0	1000
rxn10227	CDP-diacylglycerol--serine O-phosphatidyltransferase (EC 2.7.8.8)	c12dahg_c + ser__L_c -> cmp_c + disodph2_c + h_c	Fatty Acid Metabolism	( x ( 828 ))	0	1000
rxn10229	CDP-diacylglycerol--serine O-phosphatidyltransferase (EC 2.7.8.8)	c12dphg_c + ser__L_c -> cmp_c + disodph4_c + h_c	Fatty Acid Metabolism	( x ( 828 ))	0	1000
rxn10230	CDP-diacylglycerol--serine O-phosphatidyltransferase (EC 2.7.8.8)	c12dtphg_c + ser__L_c -> cmp_c + disodph5_c + h_c	Fatty Acid Metabolism	( x ( 828 ))	0	1000
rxn10231	CDP-diacylglycerol--serine O-phosphatidyltransferase (EC 2.7.8.8)	c12dshdg_c + ser__L_c -> cmp_c + disodph6_c + h_c	Fatty Acid Metabolism	( x ( 828 ))	0	1000
CDPDSP_BS	CDPdiacylglycerol serine O phosphatidyltransferase	0.01 cdpdag_BS_c + ser__L_c -> cmp_c + h_c + 0.01 ps_BS_c	Fatty Acid Metabolism	( x ( 828 ) or x ( 608 ) or x ( 18699 ))	0	1000
PYK	Pyruvate kinase	adp_c + h_c + pep_c -> atp_c + pyr_c	Carbohydrate Metabolism	( x ( 826 ))	0	1000
PYK2	Pyruvate kinase(2)	h_c + pep_c + udp_c -> pyr_c + utp_c	Nucleotide Salvage Pathway	( x ( 826 ))	0	1000
PYK3	Pyruvate kinase(3)	gdp_c + h_c + pep_c -> gtp_c + pyr_c	Nucleotide Salvage Pathway	( x ( 826 ))	0	1000
PYK4	Pyruvate kinase(4)	cdp_c + h_c + pep_c -> ctp_c + pyr_c	Nucleotide Salvage Pathway	( x ( 826 ))	0	1000
PYK6	RE2954	dtdp_c + h_c + pep_c -> dttp_c + pyr_c	Nucleotide Salvage Pathway	( x ( 826 ))	0	1000
HEMEAS	Heme A synthase	h2o_c + hemeO_c -> 4 h_c + hemeA_c	Membrane Metabolism	( x ( 821 ))	0	1000
rxn10048	heme A synthase, cytochrome oxidase biogenesis protein Cox15-CtaA	hemeO_c + o2_c -> h2o_c + hemeA_c	Cofactors, Vitamins, Prosthetic Groups, Pigments	( x ( 821 ))	0	1000
ALCD19_L	Alcohol dehydrogenase L glyceraldehyde to glycerol NADP	Lglyald_c + h_c + nadph_c <=> glyc_c + nadp_c	Carbohydrate Metabolism	( x ( 818 ) or x ( 2324 ) or x ( 2558 ) or x ( 3614 ) or x ( 4110 ) or x ( 9405 ) or x ( 9818 ) or x ( 11004 ) or x ( 19097 )) or ( x ( 818 ) or x ( 2324 ) or x ( 2417 ) or x ( 2558 ) or x ( 3614 ) or x ( 4110 ) or x ( 9405 ) or x ( 9818 ) or x ( 10491 ) or x ( 11004 ))	-1000	1000
ALCD19y	Alcohol dehydrogenase glycerol NADP	glyald_c + h_c + nadph_c <=> glyc_c + nadp_c	Carbohydrate Metabolism	( x ( 818 ) or x ( 2324 ) or x ( 2558 ) or x ( 3614 ) or x ( 4110 ) or x ( 9405 ) or x ( 9818 ) or x ( 11004 ) or x ( 19097 )) or ( x ( 818 ) or x ( 2324 ) or x ( 2417 ) or x ( 2558 ) or x ( 3614 ) or x ( 4110 ) or x ( 9405 ) or x ( 9818 ) or x ( 10491 ) or x ( 11004 ))	-1000	1000
ACOAD1	Acyl-CoA dehydrogenase (butanoyl-CoA)	b2coa_c + h_c + nadh_c <=> btcoa_c + nad_c	Fatty Acid Metabolism	( x ( 810 ) or x ( 1993 ) or x ( 2316 ) or x ( 3185 ) or x ( 5921 ) or x ( 7470 ) or x ( 8344 ) or x ( 11037 ) or x ( 13795 ) or x ( 20005 )) or ( x ( 1993 ) or x ( 2316 ) or x ( 3185 ) or x ( 5921 ) or x ( 7470 ) or x ( 8344 ) or x ( 11037 ) or x ( 13795 ) or x ( 20005 )) or ( x ( 1993 ) or x ( 2316 ) or x ( 3185 ) or x ( 5921 ) or x ( 7470 ) or x ( 8344 ) or x ( 11037 ) or x ( 13795 ) or x ( 20…	-1000	1000
ASPK	Aspartate kinase	asp__L_c + atp_c <=> 4pasp_c + adp_c	Amino Acid Metabolism	( x ( 807 ) or x ( 1798 ) or x ( 18708 ) or x ( 18721 )) or ( x ( 807 ) or x ( 1798 ) or x ( 18708 ) or x ( 18721 )) or ( x ( 50 ))	-1000	1000
NADPHQR2	NADPH Quinone Reductase (Ubiquinone-8)	h_c + nadph_c + q8_c -> nadp_c + q8h2_c	Oxidative Phosphorylation	( x ( 8069 ))	0	1000
NADPHQR3	NADPH Quinone Reductase (Menaquinone-8)	h_c + mqn8_c + nadph_c -> mql8_c + nadp_c	Oxidative Phosphorylation	( x ( 8069 ))	0	1000
NADPHQR4	NADPH Quinone Reductase (2-Demethylmenaquinone-8)	2dmmq8_c + h_c + nadph_c -> 2dmmql8_c + nadp_c	Oxidative Phosphorylation	( x ( 8069 ))	0	1000
CITt14	Citrate transport in via Ca complex	ca2_e + cit_e + h_e -> ca2_c + cit_c + h_c	Transport	( x ( 80 ) or x ( 3129 ) or x ( 3753 ) or x ( 4649 ) or x ( 5595 ) or x ( 12066 )) or ( x ( 80 ) or x ( 3129 ) or x ( 3753 ) or x ( 4649 ) or x ( 5595 ) or x ( 12066 ))	0	1000
CITt10	Citrate transport in via Mg complex	cit_e + h_e + mg2_e -> cit_c + h_c + mg2_c	Transport	( x ( 80 ) or x ( 3129 ) or x ( 3753 ) or x ( 4649 ) or x ( 5595 ) or x ( 12066 ))	0	1000
CITt11	Citrate transport in via Mn complex	cit_e + h_e + mn2_e -> cit_c + h_c + mn2_c	Transport	( x ( 80 ) or x ( 3129 ) or x ( 3753 ) or x ( 4649 ) or x ( 5595 ) or x ( 12066 ))	0	1000
CITt12	Citrate transport in via Ni complex	cit_e + h_e + ni2_e -> cit_c + h_c + ni2_c	Transport	( x ( 80 ) or x ( 3129 ) or x ( 3753 ) or x ( 4649 ) or x ( 5595 ) or x ( 12066 ))	0	1000
CITt13	Citrate transport in via Co complex	cit_e + cobalt2_e + h_e -> cit_c + cobalt2_c + h_c	Transport	( x ( 80 ) or x ( 3129 ) or x ( 3753 ) or x ( 4649 ) or x ( 5595 ) or x ( 12066 ))	0	1000
CITt15	Citrate transport in via Zn complex	cit_e + h_e + zn2_e -> cit_c + h_c + zn2_c	Transport	( x ( 80 ) or x ( 3129 ) or x ( 3753 ) or x ( 4649 ) or x ( 5595 ) or x ( 12066 ))	0	1000
ICITt10	Isocitrate transport in via Mg complex	h_e + icit_e + mg2_e -> h_c + icit_c + mg2_c	Transport	( x ( 80 ) or x ( 3129 ) or x ( 3753 ) or x ( 4649 ) or x ( 5595 ) or x ( 12066 ))	0	1000
ICITt2	Isocitrate transport inout via proton symport	h_e + icit_e <=> h_c + icit_c	Transport	( x ( 80 ) or x ( 3129 ) or x ( 3753 ) or x ( 4649 ) or x ( 5595 ) or x ( 12066 ))	-1000	1000
CIT_Mgt	Citrate-Mg transport in via proton symport	Cit_Mg_e + h_e -> Cit_Mg_c + h_c	Transport	( x ( 80 ) or x ( 3129 ) or x ( 3753 ) or x ( 4649 ) or x ( 5595 ) or x ( 12066 ))	0	1000
CYTDK1	ATP:cytidine 5-phosphotransferase	atp_c + cytd_c -> adp_c + cmp_c + h_c	Nucleosides and Nucleotides	( x ( 799 ))	0	1000
CYTDK2	Cytidine kinase (GTP)	cytd_c + gtp_c -> cmp_c + gdp_c + h_c	Nucleosides and Nucleotides	( x ( 799 ))	0	1000
ITCY	ITP:cytidine 5-phosphotransferase	cytd_c + itp_c -> cmp_c + h_c + idp_c	Nucleosides and Nucleotides	( x ( 799 ))	0	1000
URIK1	Uridine kinase ATPUridine	atp_c + uri_c -> adp_c + h_c + ump_c	Nucleosides and Nucleotides	( x ( 799 ))	0	1000
URIK2	Uridine kinase (GTP:Uridine)	gtp_c + uri_c -> gdp_c + h_c + ump_c	Nucleosides and Nucleotides	( x ( 799 ))	0	1000
URIK3	Uridine kinase (ITP:Uridine)	itp_c + uri_c -> h_c + idp_c + ump_c	Nucleosides and Nucleotides	( x ( 799 ))	0	1000
UTCY	Uridine kinase (EC 2.7.1.48) [C1]	cytd_c + utp_c -> cmp_c + udp_c	Nucleosides and Nucleotides	( x ( 799 ))	0	1000
UTUP	Uridine kinase (EC 2.7.1.48) [C1]	uri_c + utp_c -> udp_c + ump_c	Nucleosides and Nucleotides	( x ( 799 ))	0	1000
DATCY	Uridine kinase (EC 2.7.1.48) [C1]	cytd_c + datp_c -> cmp_c + dadp_c	Nucleosides and Nucleotides	( x ( 799 ))	0	1000
DATUP	Uridine kinase (EC 2.7.1.48) [C1]	datp_c + uri_c -> dadp_c + ump_c	Nucleosides and Nucleotides	( x ( 799 ))	0	1000
DGTUP	Uridine kinase (EC 2.7.1.48) [C1]	dgtp_c + uri_c -> dgdp_c + ump_c	Nucleosides and Nucleotides	( x ( 799 ))	0	1000
DGTCY	Uridine kinase (EC 2.7.1.48) [C1]	cytd_c + dgtp_c -> cmp_c + dgdp_c	Nucleosides and Nucleotides	( x ( 799 ))	0	1000
DTTGY	Uridine kinase (EC 2.7.1.48) [C1]	cytd_c + dttp_c -> cmp_c + dtdp_c	Nucleosides and Nucleotides	( x ( 799 ))	0	1000
DTTUP	Uridine kinase (EC 2.7.1.48) [C1]	dttp_c + uri_c -> dtdp_c + ump_c	Nucleosides and Nucleotides	( x ( 799 ))	0	1000
DCTUP	Uridine kinase (EC 2.7.1.48) [C1]	dctp_c + uri_c -> dcdp_c + ump_c	Nucleosides and Nucleotides	( x ( 799 ))	0	1000
DUTUP	Uridine kinase (EC 2.7.1.48) [C1]	dutp_c + uri_c -> dudp_c + ump_c	Nucleosides and Nucleotides	( x ( 799 ))	0	1000
DCTCP	Uridine kinase (EC 2.7.1.48) [C1]	cytd_c + dctp_c -> cmp_c + dcdp_c	Nucleosides and Nucleotides	( x ( 799 ))	0	1000
DUTCP	Uridine kinase (EC 2.7.1.48) [C1]	cytd_c + dutp_c -> cmp_c + dudp_c	Nucleosides and Nucleotides	( x ( 799 ))	0	1000
GLCpts	D-glucose transport via PEP:Pyr PTS	glc__D_e + pep_c -> g6p_c + pyr_c	Transport	( x ( 795 ) or x ( 1367 ) or x ( 3560 ) or x ( 3660 ) or x ( 3755 ) or x ( 3842 ) or x ( 3945 ) or x ( 4100 ) or x ( 19472 )) and ( x ( 119 )) and ( x ( 2926 ) or x ( 6789 )) or strain_GAP ( 489 )	0	1000
GAMpts	D-glucosamine transport via PEP:Pyr PTS	gam_e + pep_c -> gam6p_c + pyr_c	Transport	( x ( 795 ) or x ( 1367 ) or x ( 3560 ) or x ( 3660 ) or x ( 3755 ) or x ( 3842 ) or x ( 3945 ) or x ( 4100 ) or x ( 19400 ) or x ( 19472 )) and ( x ( 119 )) and ( x ( 2926 ) or x ( 6789 ))	0	1000
SUCBZS	O-succinylbenzoate-CoA synthase	2shchc_c -> h2o_c + sucbz_c	Cofactors, Vitamins, Prosthetic Groups, Pigments	( x ( 794 ))	0	1000
ARBTpts	Arbutin transport via PEPPyr PTS	arbt_e + pep_c -> arbt6p_c + pyr_c	Transport	( x ( 791 ) or x ( 1291 ) or x ( 1367 ) or x ( 2353 ) or x ( 2801 ) or x ( 3878 ) or x ( 4059 ) or x ( 4809 ) or x ( 7359 ) or x ( 19472 )) and ( x ( 119 )) and ( x ( 2926 ) or x ( 6789 ))	0	1000
SALCpts	Salicin transport via PEP:Pyr PTS	pep_c + salcn_e -> pyr_c + salcn6p_c	Transport	( x ( 791 ) or x ( 1291 ) or x ( 1367 ) or x ( 2353 ) or x ( 2801 ) or x ( 3878 ) or x ( 4059 ) or x ( 4809 ) or x ( 7359 ) or x ( 19472 )) and ( x ( 119 )) and ( x ( 2926 ) or x ( 6789 ))	0	1000
FUMt2r	Fumarate reversible transport via symport	fum_e + h_e <=> fum_c + h_c	Transport	( x ( 2342 ) or x ( 79 )) or ( x ( 344 ) or x ( 2335 ) or x ( 2999 ) or x ( 6302 ) or x ( 8133 ) or x ( 9881 ))	-1000	1000
SUCCt2r	Succinate transport via proton symport	h_e + succ_e <=> h_c + succ_c	Transport	( x ( 2342 ) or x ( 79 )) or ( x ( 344 ) or x ( 2335 ) or x ( 2999 ) or x ( 6302 ) or x ( 8133 ) or x ( 9881 ))	-1000	1000
CAT	Catalase	2 h2o2_c -> 2 h2o_c + o2_c	Other	( x ( 788 ) or x ( 1743 ) or x ( 2653 ) or x ( 8205 )) or ( x ( 788 ) or x ( 1743 ) or x ( 2653 ) or x ( 8205 ) or x ( 19471 )) or ( x ( 788 ) or x ( 1743 ) or x ( 2653 ) or x ( 8205 ))	0	1000
PPBNGS	Porphobilinogen synthase	2 5aop_c -> 2 h2o_c + h_c + ppbng_c	Cofactors, Vitamins, Prosthetic Groups, Pigments	( x ( 787 ) or x ( 16289 ))	0	1000
FCLT_2	Heme B synthesis reaction	fe2_c + ppp9_c -> h_c + pheme_c	Cofactors, Vitamins, Prosthetic Groups, Pigments	( x ( 785 ))	0	1000
R11329	Fe-coproporphyrin-IIIferro-lyase(coproporphyrin-III-forming)	fecpp3_c + 2 h_c <=> cpppg3_c + fe2_c	Cofactors, Vitamins, Prosthetic Groups, Pigments	( x ( 785 ))	-1000	1000
DAAOP	D alanyl aminopeptidase	alaala_e + h2o_e -> 2 ala__D_e	Amino Acid Metabolism	( x ( 775 ))	0	1000
RBFSa	Riboflavin synthase	4r5au_c + db4p_c -> dmlz_c + 2 h2o_c + pi_c	Cofactors, Vitamins, Prosthetic Groups, Pigments	( x ( 765 ) or x ( 14701 )) and ( x ( 1086 ))	0	1000
RBFSb	Riboflavin synthase	2 dmlz_c -> 4r5au_c + ribflv_c	Cofactors, Vitamins, Prosthetic Groups, Pigments	( x ( 765 ) or x ( 14701 )) and ( x ( 1086 ))	0	1000
AHCYSNS	S-adenosylhomocysteine nucleosidase	ahcys_c + h2o_c -> ade_c + rhcys_c	Nucleosides and Nucleotides	( x ( 760 ))	0	1000
MTAN	Methylthioadenosine nucleosidase	5mta_c + h2o_c -> 5mtr_c + ade_c	Amino Acid Metabolism	( x ( 760 ))	0	1000
CDPGLC46DH	Similar to CDP-glucose 4,6-dehydratase (EC 4.2.1.45)	c_glu_c -> c4deh_c + h2o_c	Carbohydrate Metabolism	( x ( 76 ))	0	1000
R01001	Cystathionine gamma-lyase (EC 4.4.1.1)	cysta_L_c + h2o_c -> 2obut_c + cys__L_c + nh4_c	Amino Acid Metabolism	( x ( 756 ))	0	1000
PHYTES	Phytoene synthase (EC 2.5.1.32)	2 ggdp_c -> pdip_c + ppi_c	Cofactors, Vitamins, Prosthetic Groups, Pigments	( x ( 7552 ))	0	1000
R04218	Phytoene synthase (EC 2.5.1.32)	pdip_c -> 15cphy_c + ppi_c	Cofactors, Vitamins, Prosthetic Groups, Pigments	( x ( 7552 ))	0	1000
G1PCTYT	Glucose-1-phosphate cytidylyltransferase (EC 2.7.7.33)	ctp_c + g1p_c <=> c_glu_c + ppi_c	Carbohydrate Metabolism	( x ( 75 ))	-1000	1000
P5CR	Pyrroline-5-carboxylate reductase	1pyr5c_c + 2 h_c + nadph_c -> nadp_c + pro__L_c	Amino Acid Metabolism	( x ( 749 ) or x ( 1022 ) or x ( 18714 ) or x ( 18715 )) or ( x ( 1240 ) or x ( 2427 ) or x ( 5635 )) or ( x ( 1240 ) or x ( 2427 ))	0	1000
HEXTT	Trans-hexaprenyltranstransferase	hexdp_c + ipdp_c -> hepdp_c + ppi_c	Cofactors, Vitamins, Prosthetic Groups, Pigments	( x ( 748 )) and ( x ( 470 )) or strain_GAP ( 489 )	0	1000
PRAIS_1	Phosphoribosylaminoimidazole synthetase	atp_c + fpram_c -> adp_c + air_c + h_c + pi_c	Nucleosides and Nucleotides	( x ( 74 ))	0	1000
HKt	H+/K+ gastric/non-gastric P-ATPase and ABC ATPase	atp_c + h2o_c + k_e -> adp_c + h_e + k_c + pi_c	Transport	( x ( 7399 )) and ( x ( 7427 )) and ( x ( 7428 ))	0	1000
NOS1_1	Nitric Oxide Synthase (intermediate forming)	arg__L_c + nadph_c + o2_c -> h2o_c + nadp_c + nwharg_c	Inorganic Ion Transport and Metabolism	( x ( 732 ))	0	1000
rxn00399	Nitric oxide synthase oxygenase (EC 1.-.-.-)	2 arg__L_c + nadph_c + 3 o2_c <=> 2 citr__L_c + 2 h2o_c + h_c + nadp_c + 2 no_c	Cofactors, Vitamins, Prosthetic Groups, Pigments	( x ( 732 ))	-1000	1000
PRFGS_1	Phosphoribosylformylglycinamidine synthase	atp_c + fgam_c + gln__L_c + h2o_c -> adp_c + fpram_c + glu__L_c + 2 h_c + pi_c	Nucleosides and Nucleotides	( x ( 73 )) and ( x ( 72 )) and ( x ( 71 ) or strain_GAP ( 482 ) or strain_GAP ( 483 ) or strain_GAP ( 484 ) or strain_GAP ( 485 ) or strain_GAP ( 486 ) or strain_GAP ( 487 ) or strain_GAP ( 488 ) or strain_GAP ( 490 ) or strain_GAP ( 491 ) or strain_GAP ( 492 ) or strain_GAP ( 493 ) or strain_GAP ( 494 ) or strain_GAP ( 495 ) or strain_GAP ( 496 ) or strain_GAP ( 497 ) or strain_GAP ( 498 ) or s…	0	1000
UACMAMO	UDP-N-acetyl-D-mannosamine oxidoreductase	h2o_c + 2 nad_c + uacmam_c -> 3 h_c + 2 nadh_c + uacmamu_c	Cell Envelope Biosynthesis	( x ( 7298 ) or x ( 8382 ))	0	1000
GCCa	Glycine-cleavage complex	gly_c + h_c + lpro_c -> alpro_c + co2_c	Fatty Acid Metabolism	( x ( 728 ) or x ( 14580 )) and (( x ( 1087 ) or x ( 8953 ) or x ( 19570 )) and ( x ( 2157 )))	0	1000
GLYCL	Glycine Cleavage System	gly_c + nad_c + thf_c -> co2_c + mlthf_c + nadh_c + nh4_c	Fatty Acid Metabolism	( x ( 728 ) or x ( 14580 )) and ( x ( 1087 ) or x ( 2157 ) or x ( 8953 )) and ( x ( 529 ) or x ( 2256 ) or x ( 3620 ) or x ( 4310 ) or x ( 4988 ) or x ( 11092 ) or x ( 14446 )) and ( x ( 201 ))	0	1000
HMPK2	Hydroxymethylpyrimidine kinase (CTP)	4ahmmp_c + ctp_c -> 4ampm_c + cdp_c + h_c	Vitamins and Cofactor Biosynthesis	( x ( 725 ) or x ( 868 ) or x ( 1329 ))	0	1000
HMPK3	Hydroxymethylpyrimidine kinase (UTP)	4ahmmp_c + utp_c -> 4ampm_c + h_c + udp_c	Vitamins and Cofactor Biosynthesis	( x ( 725 ) or x ( 868 ) or x ( 1329 ))	0	1000
HMPK4	Hydroxymethylpyrimidine kinase (GTP)	4ahmmp_c + gtp_c -> 4ampm_c + gdp_c + h_c	Vitamins and Cofactor Biosynthesis	( x ( 725 ) or x ( 868 ) or x ( 1329 ))	0	1000
HMPK1	Hydroxymethylpyrimidine kinase (ATP)	4ahmmp_c + atp_c -> 4ampm_c + adp_c + h_c	Cofactors, Vitamins, Prosthetic Groups, Pigments	( x ( 725 ) or x ( 1329 )) or ( x ( 725 ) or x ( 1329 ))	0	1000
PMPK	Phosphomethylpyrimidine kinase	4ampm_c + atp_c -> 2mahmp_c + adp_c	Cofactors, Vitamins, Prosthetic Groups, Pigments	( x ( 725 ) or x ( 1329 )) or ( x ( 725 ) or x ( 1329 ))	0	1000
PYDXK_1	Pyridoxal kinase	atp_c + pydx_c -> adp_c + pydx5p_c	Cofactors, Vitamins, Prosthetic Groups, Pigments	( x ( 725 ) or x ( 1329 ))	0	1000
DHNAOT7	1 4 dihydroxy 2 naphthoate octaprenyltransferase	dhna_c + hepdp_c + nad_c -> 2dmmq7_c + co2_c + nadh_c + ppi_c	Cofactors, Vitamins, Prosthetic Groups, Pigments	( x ( 722 ))	0	1000
DHNAOT_2	1 4-dihydroxy-2-naphthoate octaprenyltransferase	dhna_c + hepdp_c -> 2dmmq7_c + co2_c + h_c + ppi_c	Cofactors, Vitamins, Prosthetic Groups, Pigments	( x ( 722 ))	0	1000
rxn05267	1,4-dihydroxy-2-naphthoate octaprenyltransferase (EC 2.5.1.-)	dhna_c + hepdp_c + nad_c -> 2dmmq7_e + co2_c + h_c + nadh_c + ppi_c	Cofactors, Vitamins, Prosthetic Groups, Pigments	( x ( 722 ))	0	1000
RBP4E	L-ribulose-phosphate 4-epimerase	ru5p__L_c <=> xu5p__D_c	Carbohydrate Metabolism	( x ( 721 ))	-1000	1000
TKT1	Transketolase	r5p_c + xu5p__D_c <=> g3p_c + s7p_c	Carbohydrate Metabolism	( x ( 717 ) or x ( 4443 ))	-1000	1000
TKT2	Transketolase	e4p_c + xu5p__D_c <=> f6p_c + g3p_c	Carbohydrate Metabolism	( x ( 717 ) or x ( 4443 ))	-1000	1000
FECPP3O	Fe-coproporphyrin III oxidase/dehydrogenase	2 amet_c + fecpp3_c -> 2 co2_c + 2 dad_5_c + 4 h_c + 2 met__L_c + pheme_c	Cofactors, Vitamins, Prosthetic Groups, Pigments	( x ( 711 ))	0	1000
UAGCVT	UDP-N-acetylglucosamine 1-carboxyvinyltransferase	pep_c + uacgam_c -> pi_c + uaccg_c	Cell Wall/Membrane/Envelope Metabolism	( x ( 709 ) or x ( 2628 ) or x ( 8482 )) or ( x ( 709 ) or x ( 2628 ) or x ( 8482 ))	0	1000
ACHBS	2-aceto-2-hydroxybutanoate synthase	2obut_c + h_c + pyr_c -> 2ahbut_c + co2_c	Amino Acid Metabolism	( x ( 704 )) or (( x ( 801 ) or x ( 18719 )) and ( x ( 1601 ) or x ( 20271 )))	0	1000
ADSL1r	Adenylsuccinate lyase	dcamp_c <=> amp_c + fum_c	Nucleosides and Nucleotides	( x ( 70 ))	-1000	1000
ADSL2r	Adenylosuccinate lyase	25aics_c <=> aicar_c + fum_c	Nucleosides and Nucleotides	( x ( 70 ))	-1000	1000
G3PD	Glycerol-3-phosphate dehydrogenase (FAD)	fad_c + glyc3p_c <=> dhap_c + fadh2_c	Glycerophospholipid metabolism	( x ( 691 ))	-1000	1000
G3PD4	Glycerol 3 phosphate dehydrogenase menaquinone 7	glyc3p_c + mqn7_c -> dhap_c + mql7_c	Carbohydrate Metabolism	( x ( 691 ))	0	1000
G3PD5	Glycerol-3-phosphate dehydrogenase (ubiquinone-8)	glyc3p_c + q8_c -> dhap_c + q8h2_c	Oxidative Phosphorylation	( x ( 691 ))	0	1000
G3PD6	Glycerol-3-phosphate dehydrogenase (menaquinone-8)	glyc3p_c + mqn8_c -> dhap_c + mql8_c	Oxidative Phosphorylation	( x ( 691 ))	0	1000
G3PD7	Glycerol-3-phosphate dehydrogenase (demethylmenaquinone-8)	2dmmq8_c + glyc3p_c -> 2dmmql8_c + dhap_c	Oxidative Phosphorylation	( x ( 691 ))	0	1000
R00849	sn-glycerol3-phosphate:quinoneoxidoreductase	glyc3p_c + quino_c -> dhap_c + hqn_c	Glycerophospholipid metabolism	( x ( 691 ))	0	1000
INS2D	Inositol 2-dehydrogenase	inost_c + nad_c -> 2ins_c + h_c + nadh_c	Carbohydrate Metabolism	( x ( 689 ))	0	1000
GLYCt	Glycerol transport via channel	glyc_c <=> glyc_e	Transport	( x ( 688 ))	-1000	1000
rxn10193	Poly(glycerol-phosphate) alpha-glucosyltransferase (EC 2.4.1.52)	p45n_teh_c + 45 udpg_c <=> p45n_tehgs_c + 45 udp_c	Cell Wall/Membrane/Envelope Metabolism	( x ( 6843 ) or x ( 10407 ) or x ( 19288 ))	-1000	1000
rxn10298	Poly(glycerol-phosphate) alpha-glucosyltransferase (EC 2.4.1.52)	palpotad_c + 24 udpg_c <=> palpad_c + 24 udp_c	Cell Wall/Membrane/Envelope Metabolism	( x ( 6843 ) or x ( 10407 ) or x ( 19288 ))	-1000	1000
rxn10299	Poly(glycerol-phosphate) alpha-glucosyltransferase (EC 2.4.1.52)	myristad_c + 24 udpg_c <=> myripad_c + 24 udp_c	Cell Wall/Membrane/Envelope Metabolism	( x ( 6843 ) or x ( 10407 ) or x ( 19288 ))	-1000	1000
rxn10300	Poly(glycerol-phosphate) alpha-glucosyltransferase (EC 2.4.1.52)	steaad_c + 24 udpg_c <=> stepoad_c + 24 udp_c	Cell Wall/Membrane/Envelope Metabolism	( x ( 6843 ) or x ( 10407 ) or x ( 19288 ))	-1000	1000
rxn10301	Poly(glycerol-phosphate) alpha-glucosyltransferase (EC 2.4.1.52)	isohtpad_c + 24 udpg_c <=> isohpadg_c + 24 udp_c	Cell Wall/Membrane/Envelope Metabolism	( x ( 6843 ) or x ( 10407 ) or x ( 19288 ))	-1000	1000
rxn10302	Poly(glycerol-phosphate) alpha-glucosyltransferase (EC 2.4.1.52)	antpd_c + 24 udpg_c <=> anthpadg_c + 24 udp_c	Cell Wall/Membrane/Envelope Metabolism	( x ( 6843 ) or x ( 10407 ) or x ( 19288 ))	-1000	1000
rxn10303	Poly(glycerol-phosphate) alpha-glucosyltransferase (EC 2.4.1.52)	isoppad_c + 24 udpg_c <=> isotpad_c + 24 udp_c	Cell Wall/Membrane/Envelope Metabolism	( x ( 6843 ) or x ( 10407 ) or x ( 19288 ))	-1000	1000
rxn10304	Poly(glycerol-phosphate) alpha-glucosyltransferase (EC 2.4.1.52)	isopdpad_c + 24 udpg_c <=> isopepad_c + 24 udp_c	Cell Wall/Membrane/Envelope Metabolism	( x ( 6843 ) or x ( 10407 ) or x ( 19288 ))	-1000	1000
rxn10305	Poly(glycerol-phosphate) alpha-glucosyltransferase (EC 2.4.1.52)	antpad_c + 24 udpg_c <=> antsopad_c + 24 udp_c	Cell Wall/Membrane/Envelope Metabolism	( x ( 6843 ) or x ( 10407 ) or x ( 19288 ))	-1000	1000
rxn10306	Poly(glycerol-phosphate) alpha-glucosyltransferase (EC 2.4.1.52)	isohpadu_c + 24 udpg_c <=> isopdpead_c + 24 udp_c	Cell Wall/Membrane/Envelope Metabolism	( x ( 6843 ) or x ( 10407 ) or x ( 19288 ))	-1000	1000
GTPCI	GTP cyclohydrolase I	gtp_c + h2o_c -> ahdt_c + for_c + h_c	Cofactors, Vitamins, Prosthetic Groups, Pigments	( x ( 681 ) or x ( 11633 ))	0	1000
GUAt	Guanine transport via diffusion	gua_e <=> gua_c	Transport	( x ( 68 ) or x ( 2482 ) or x ( 9416 )) or ( x ( 68 ) or x ( 2482 ) or x ( 9416 ))	-1000	1000
HXANt2r	Hypoxanthine reversible transport via proton symport	h_e + hxan_e -> h_c + hxan_c	Transport	( x ( 68 ) or x ( 2482 ) or x ( 9416 )) or ( x ( 68 ) or x ( 2482 ) or x ( 9416 ))	0	1000
ILETRS	Isoleucyl-tRNA synthetase	atp_c + ile__L_c + trnaile_c -> amp_c + iletrna_c + ppi_c	Amino Acid Metabolism	( x ( 678 ))	0	1000
RHCCE	S-ribosylhomocysteine cleavage enzyme	rhcys_c -> dhptd_c + hcys__L_c	Amino Acid Metabolism	( x ( 677 ))	0	1000
ACTNabc	Acetoin transport via ABC system	actn__R_e + atp_c + h2o_c -> actn__R_c + adp_c + h_c + pi_c	Transport	( x ( 672 )) and ( x ( 3254 ) or x ( 3331 ) or x ( 4771 ) or x ( 5159 ) or x ( 11168 )) and ( x ( 3254 ) or x ( 3331 ) or x ( 4771 ) or x ( 5159 ) or x ( 11168 )) and ( x ( 247 ) or x ( 248 ) or x ( 320 ) or x ( 707 ) or x ( 1199 ) or x ( 1693 ) or x ( 1761 ) or x ( 2590 ) or x ( 2626 ) or x ( 2685 ) or x ( 2725 ) or x ( 2989 ) or x ( 3083 ) or x ( 5385 ) or x ( 5852 ) or x ( 6303 ) or x ( 7917 )…	0	1000
S4FE4SR	SUF [4Fe-4S] Reduction	fadh2_c + 2 h_c + sufbcd_2fe2s2_c -> fad_c + sufbcd_4fe4s_c	Cofactors, Vitamins, Prosthetic Groups, Pigments	( x ( 668 )) and ( x ( 514 ) or x ( 15606 )) and ( x ( 454 ))	0	1000
CPMPS	Cyclic pyranopterin monophosphate synthase	gtp_c + h2o_c -> cpmp_c + ppi_c	Cofactors, Vitamins, Prosthetic Groups, Pigments	( x ( 664 )) and ( x ( 662 ))	0	1000
GTPC	GTP 3,8-cyclase	amet_c + gtp_c -> 38ch2gtp_c + dad_5_c + met__L_c	Cofactors, Vitamins, Prosthetic Groups, Pigments	( x ( 662 ))	0	1000
R09394	GTP3,8-cyclase[(8S)-3,8-cyclo-7,8-dihydroguanosine5-triphosphate-forming]	amet_c + gtp_c + reacptor_c -> 38ch2gtp_c + aceptor_c + dad_5_c + met__L_c	Cofactors, Vitamins, Prosthetic Groups, Pigments	( x ( 662 ))	0	1000
ARGDC	Arginine decarboxylase	arg__L_c + h_c -> agm_c + co2_c	Amino Acid Metabolism	( x ( 661 ) or x ( 3725 ) or x ( 3888 ) or x ( 19431 ))	0	1000
LYSDC	Lysine decarboxylase	h_c + lys__L_c -> 15dap_c + co2_c	Amino Acid Metabolism	( x ( 661 ) or x ( 3725 ) or x ( 3888 ) or x ( 19431 ))	0	1000
SBTD_D2	D sorbitol dehydrogenase D fructose producing	nad_c + sbt__D_c -> fru_c + h_c + nadh_c	Carbohydrate Metabolism	( x ( 66 ) or x ( 158 ) or x ( 893 ) or x ( 959 ) or x ( 16936 ) or x ( 19259 ))	0	1000
ISCS	ISCS	cys__L_c + fe2_c <=> ala__L_c + fdxox_c	Cofactors, Vitamins, Prosthetic Groups, Pigments	( x ( 658 ) or x ( 1441 ) or x ( 2579 ) or x ( 8543 ) or x ( 8735 )) or ( x ( 588 ))	-1000	1000
ICYSDS	ISC Cysteine desulfuration	cys__L_c + iscs_c -> ala__L_c + iscssh_c	Cofactors, Vitamins, Prosthetic Groups, Pigments	( x ( 658 ) or x ( 1441 ) or x ( 2579 ) or x ( 8543 ) or x ( 8735 ))	0	1000
Kt3r	Potassium transport out via proton antiport	h_e + k_c -> h_c + k_e	Transport	( x ( 654 )) or ( x ( 1621 )) or ( x ( 261 )) or ( x ( 424 )) or ( x ( 697 )) or ( x ( 706 ))	0	1000
PSUDS	Pseudouridylate synthase	2 h_c + r5p_c + ura_c -> h2o_c + psd5p_c	Nucleosides and Nucleotides	( x ( 653 ) or x ( 1210 ) or x ( 2513 ))	0	1000
GTHRDabc2	Glutathione export via ABC system (cytoplasm to periplasm)	atp_c + gthrd_c + h2o_c -> adp_c + gthrd_e + h_c + pi_c	Transport	( x ( 6465 )) and ( x ( 1893 ))	0	1000
SALSYN	Spore photoproduct lyase (EC 4.1.99.-)	ichor_c -> pyr_c + salc_c	Cofactors, Vitamins, Prosthetic Groups, Pigments	( x ( 644 ))	0	1000
R06903	Spore photoproduct lyase (EC 4.1.99.-)	2melp_c + fum_c -> n2msuad_c	Cofactors, Vitamins, Prosthetic Groups, Pigments	( x ( 644 ))	0	1000
CYTDt2	Cytidine transport in via proton symport	cytd_e + h_e -> cytd_c + h_c	Transport	( x ( 640 ) or x ( 2951 ) or x ( 6621 ) or x ( 18222 )) or ( x ( 343 ) or x ( 640 ) or x ( 2951 ) or x ( 6621 ) or x ( 18222 )) or ( x ( 343 ) or x ( 2951 ) or x ( 6621 ) or x ( 18222 ))	0	1000
THMDt2	Thymidine transport in via proton symport	h_e + thymd_e -> h_c + thymd_c	Transport	( x ( 640 ) or x ( 2951 ) or x ( 6621 ) or x ( 18222 )) or ( x ( 343 ) or x ( 640 ) or x ( 2951 ) or x ( 6621 ) or x ( 18222 )) or ( x ( 343 ) or x ( 2951 ) or x ( 6621 ) or x ( 18222 ))	0	1000
MECDPS	2-C-methyl-D-erythritol 2,4-cyclodiphosphate synthase	2p4c2me_c -> 2mecdp_c + cmp_c	Fatty Acid Metabolism	( x ( 638 ))	0	1000
ALATA_L	L-alanine transaminase	akg_c + ala__L_c <=> glu__L_c + pyr_c	Amino Acid Metabolism	( x ( 635 ) or x ( 761 ) or x ( 822 ) or x ( 3294 ) or x ( 6961 ) or x ( 14461 ) or x ( 15514 ))	-1000	1000
APTA1i	Acetyl L L diaminopimelate aminotransferase	acamoxm_c + glu__L_c -> 26dapime_c + akg_c	Amino Acid Metabolism	( x ( 635 ) or x ( 761 ) or x ( 822 ) or x ( 14461 ))	0	1000
ASPTA	Aspartate transaminase	akg_c + asp__L_c <=> glu__L_c + oaa_c	Amino Acid Metabolism	( x ( 635 ) or x ( 761 ) or x ( 822 ) or x ( 14461 ))	-1000	1000
R07605	7-aminomethyl-7-carbaguanine:NADP+oxidoreductase	2 h_c + 2 nadph_c + preq0_c -> 7aim7carb_c + 2 nadp_c	Cofactors, Vitamins, Prosthetic Groups, Pigments	( x ( 627 ))	0	1000
R01082	Fumarate hydratase class II (EC 4.2.1.2)	fum_c + h2o_c <=> mal__D_c	Carbohydrate Metabolism	( x ( 623 ))	-1000	1000
FUM	Fumarase	fum_c + h2o_c <=> mal__L_c	Carbohydrate Metabolism	( x ( 623 ) or x ( 2661 ) or x ( 4737 ) or x ( 7879 ) or x ( 8255 ) or x ( 19607 ))	-1000	1000
R10520	D-glucose-6-phosphate:NAD+1-oxidoreductase	6pgl_c + h_c + nadh_c -> g6p_c + nad_c	Pentose Phosphate Pathway	( x ( 614 ))	0	1000
R10907	beta-D-glucose-6-phosphate:NAD+1-oxidoreductase	g6p_B_c + nad_c -> 6pgl_c + h_c + nadh_c	Pentose Phosphate Pathway	( x ( 614 ))	0	1000
G6PDH2r	Glucose 6-phosphate dehydrogenase	g6p_c + nadp_c <=> 6pgl_c + h_c + nadph_c	Carbohydrate Metabolism	( x ( 614 ) or x ( 16177 ))	-1000	1000
G6PBDH	Beta-D-Glucose-6-phosphate NADP+ 1-oxoreductase	g6p_B_c + nadp_c -> 6pgl_c + h_c + nadph_c	Carbohydrate Metabolism	( x ( 614 ) or x ( 16177 ))	0	1000
CDGPT_BS	CDPdiacylglycerolsn glycerol 3 phosphate 3 phosphatidyltransferase	0.01 cdpdag_BS_c + glyc3p_c -> cmp_c + h_c + 0.01 pglyp_BS_c	Fatty Acid Metabolism	( x ( 608 ) or x ( 18699 ))	0	1000
rxn10259	CDP-diacylglycerol--glycerol-3-phosphate 3-phosphatidyltransferase (EC 2.7.8.5)	c12dshg_c + glyc3p_c <=> cmp_c + disophgly1_c	Fatty Acid Metabolism	( x ( 608 ) or x ( 18699 ))	-1000	1000
rxn10260	CDP-diacylglycerol--glycerol-3-phosphate 3-phosphatidyltransferase (EC 2.7.8.5)	c12dahg_c + glyc3p_c <=> cmp_c + disophgly2_c	Fatty Acid Metabolism	( x ( 608 ) or x ( 18699 ))	-1000	1000
rxn10262	CDP-diacylglycerol--glycerol-3-phosphate 3-phosphatidyltransferase (EC 2.7.8.5)	c12dphg_c + glyc3p_c <=> cmp_c + disophgly4_c	Fatty Acid Metabolism	( x ( 608 ) or x ( 18699 ))	-1000	1000
rxn10263	CDP-diacylglycerol--glycerol-3-phosphate 3-phosphatidyltransferase (EC 2.7.8.5)	c12dtphg_c + glyc3p_c <=> cmp_c + disophgly5_c	Fatty Acid Metabolism	( x ( 608 ) or x ( 18699 ))	-1000	1000
rxn10264	CDP-diacylglycerol--glycerol-3-phosphate 3-phosphatidyltransferase (EC 2.7.8.5)	c12dshdg_c + glyc3p_c <=> cmp_c + disophgly6_c	Fatty Acid Metabolism	( x ( 608 ) or x ( 18699 ))	-1000	1000
ALAALAr	D-alanine-D-alanine ligase (reversible)	2 ala__D_c + atp_c <=> adp_c + alaala_c + h_c + pi_c	Cell Wall/Membrane/Envelope Metabolism	( x ( 60 ))	-1000	1000
FMNAT	FMN adenylyltransferase	atp_c + fmn_c + h_c -> fad_c + ppi_c	Cofactors, Vitamins, Prosthetic Groups, Pigments	( x ( 6 ) or x ( 15088 ))	0	1000
NMNAT	Nicotinamide-nucleotide adenylyltransferase	atp_c + h_c + nmn_c -> nad_c + ppi_c	Cofactors, Vitamins, Prosthetic Groups, Pigments	( x ( 597 ) or x ( 18696 ) or x ( 18697 ))	0	1000
NNATr	Nicotinate-nucleotide adenylyltransferase	atp_c + h_c + nicrnt_c -> dnad_c + ppi_c	Cofactors, Vitamins, Prosthetic Groups, Pigments	( x ( 597 ) or x ( 18696 ) or x ( 18697 ))	0	1000
CITt4_1	Citrate transport via sodium symport	cit_e + na1_e -> cit_c + na1_c	Transport	( x ( 592 ))	0	1000
CITt2r	Citrate reversible transport via symport	cit_e + h_e <=> cit_c + h_c	Transport	( x ( 592 ) or x ( 675 )) or ( x ( 80 ) or x ( 3129 ) or x ( 3753 ) or x ( 4649 ) or x ( 5595 ) or x ( 12066 ))	-1000	1000
CITACt	Citrate transport via acetate antiport	ac_c + cit_e -> ac_e + cit_c	Transport	( x ( 592 ) or x ( 675 ))	0	1000
MALt4	Namalate symporter	mal__L_e + na1_e -> mal__L_c + na1_c	Transport	( x ( 592 ) or x ( 675 ))	0	1000
ADPT	Adenine phosphoribosyltransferase	ade_c + prpp_c -> amp_c + ppi_c	Nucleosides and Nucleotides	( x ( 591 ))	0	1000
CYSSADS	L-cysteine sulfinic acid desulfurase	3sala_c + 2 h_c -> ala__L_c + so2_c	Amino Acid Metabolism	( x ( 588 )) or ( x ( 588 ))	0	1000
S2FE2SR	SUF [2Fe-2S] regeneration	2fe1s_c + atp_c + h2o_c + sufbcd_c + sufsesh_c -> adp_c + 5 h_c + pi_c + sufbcd_2fe2s_c + sufse_c	Cofactors, Vitamins, Prosthetic Groups, Pigments	( x ( 588 )) and ( x ( 666 )) and ( x ( 668 )) and ( x ( 514 ) or x ( 15606 )) and ( x ( 454 ))	0	1000
S2FE2SS2	SUF [2Fe-2S] Synthesis II	atp_c + fadh2_c + 2 fe2_c + h2o_c + sufbcd_2fe2s_c + 2 sufsesh_c -> adp_c + fad_c + 7 h_c + pi_c + sufbcd_2fe2s2_c + 2 sufse_c	Cofactors, Vitamins, Prosthetic Groups, Pigments	( x ( 588 )) and ( x ( 666 )) and ( x ( 668 )) and ( x ( 514 ) or x ( 15606 )) and ( x ( 454 ))	0	1000
SCYSDS	SUF Cysteine desulfuration	cys__L_c + sufse_c -> ala__L_c + sufsesh_c	Cofactors, Vitamins, Prosthetic Groups, Pigments	( x ( 588 )) and ( x ( 666 ))	0	1000
LEUTRS	Leucyl-tRNA synthetase	atp_c + leu__L_c + trnaleu_c -> amp_c + leutrna_c + ppi_c	Amino Acid Metabolism	( x ( 585 ))	0	1000
ARGTRS	Arginyl-tRNA synthetase	arg__L_c + atp_c + trnaarg_c -> amp_c + argtrna_c + ppi_c	Amino Acid Metabolism	( x ( 584 ) or x ( 17442 ))	0	1000
SUCt	Sucrose transport	sucr_e -> sucr_c	Transport	( x ( 5806 ))	0	1000
GLUt4	Na+/glutamate symport	glu__L_e + na1_e -> glu__L_c + na1_c	Transport	( x ( 578 )) or ( x ( 344 ) or x ( 2335 ) or x ( 2999 ) or x ( 6302 ) or x ( 8133 ) or x ( 9881 ))	0	1000
CYSt2r	L cysteine reversible transport via proton symport	cys__L_e + h_e -> cys__L_c + h_c	Exchange	( x ( 578 ))	0	1000
LIPOS	Lipoate synthase	4fe4s_c + 2 amet_c + h_c + nad_c + octapb_c -> 2fe2s_c + 2 dad_5_c + 2 fe2_c + lipopb_c + 2 met__L_c + nadh_c	Cofactors, Vitamins, Prosthetic Groups, Pigments	( x ( 568 ) or x ( 14444 ))	0	1000
CYOO3	Cytochrome c oxidase He 2	2 focytcc_c + 6 h_c + 0.5 o2_c -> 2 ficytcc_c + h2o_c + 4 oxphosH_e	Membrane Metabolism	( x ( 567 )) and ( x ( 428 ) or x ( 1222 ) or x ( 14013 )) and ( x ( 830 ) or x ( 2260 ) or x ( 19720 )) and ( x ( 1526 ))	0	1000
PTA2	Phosphate acetyltransferase	pi_c + ppcoa_c <=> coa_c + ppap_c	Carbohydrate Metabolism	( x ( 560 ))	-1000	1000
PTAr	Phosphotransacetylase	accoa_c + pi_c <=> actp_c + coa_c	Carbohydrate Metabolism	( x ( 560 ))	-1000	1000
LDH2	L lactate dehydrogenase 2 Hydroxybutanoic acid	2hbut_c + nad_c <=> 2obut_c + h_c + nadh_c	Membrane Metabolism	( x ( 558 ) or x ( 2025 ))	-1000	1000
LDH_L	L-lactate dehydrogenase	lac__L_c + nad_c <=> h_c + nadh_c + pyr_c	Membrane Metabolism	( x ( 558 ) or x ( 2025 ))	-1000	1000
MDH	Malate dehydrogenase	mal__L_c + nad_c <=> h_c + nadh_c + oaa_c	Carbohydrate Metabolism	( x ( 558 ) or x ( 2025 ))	-1000	1000
ADMDC	Adenosylmethionine decarboxylase	amet_c + h_c <=> ametam_c + co2_c	Amino Acid Metabolism	( x ( 557 ))	-1000	1000
GLYK	Glycerol kinase	atp_c + glyc_c -> adp_c + glyc3p_c + h_c	Carbohydrate Metabolism	( x ( 555 ))	0	1000
ENO	Enolase	2pg_c <=> h2o_c + pep_c	Carbohydrate Metabolism	( x ( 553 ) or x ( 18687 ))	-1000	1000
PUNP2	Purine-nucleoside phosphorylase (Deoxyadenosine)	dad_2_c + pi_c <=> 2dr1p_c + ade_c	Nucleosides and Nucleotides	( x ( 552 )) or ( x ( 1372 ) or x ( 14052 ))	-1000	1000
PUNP4	Purine-nucleoside phosphorylase (Deoxyguanosine)	dgsn_c + pi_c <=> 2dr1p_c + gua_c	Nucleosides and Nucleotides	( x ( 552 )) or ( x ( 1372 ) or x ( 14052 ))	-1000	1000
PUNP6	Purine-nucleoside phosphorylase (Deoxyinosine)	din_c + pi_c <=> 2dr1p_c + hxan_c	Nucleosides and Nucleotides	( x ( 552 )) or ( x ( 1372 ) or x ( 14052 ))	-1000	1000
ASP1DC	Aspartate 1-decarboxylase	asp__L_c + h_c -> ala_B_c + co2_c	Cofactors, Vitamins, Prosthetic Groups, Pigments	( x ( 551 ))	0	1000
VALTRS	Valyl-tRNA synthetase	atp_c + trnaval_c + val__L_c -> amp_c + ppi_c + valtrna_c	Amino Acid Metabolism	( x ( 548 ))	0	1000
GLUTRS	Glutamyl-tRNA synthetase	atp_c + glu__L_c + trnaglu_c -> amp_c + glutrna_c + ppi_c	Other	( x ( 547 ))	0	1000
ICDHyr	Isocitrate dehydrogenase (NADP)	icit_c + nadp_c <=> akg_c + co2_c + nadph_c	Carbohydrate Metabolism	( x ( 545 ))	-1000	1000
R00268	Isocitrate dehydrogenase [NADP] (EC 1.1.1.42)	h_c + osuc_c -> akg_c + co2_c	Carbohydrate Metabolism	( x ( 545 ))	0	1000
MCITS	2-methylcitrate synthase	h2o_c + oaa_c + ppcoa_c -> 2mcit_c + coa_c + h_c	Carbohydrate Metabolism	( x ( 544 ) or x ( 1241 ) or x ( 2512 ) or x ( 9347 ))	0	1000
CS	Citrate synthase	accoa_c + h2o_c + oaa_c -> cit_c + coa_c + h_c	Carbohydrate Metabolism	( x ( 544 ) or x ( 1241 ) or x ( 2512 ) or x ( 9347 ) or x ( 19329 )) or ( x ( 544 ) or x ( 1241 ) or x ( 2512 ) or x ( 9347 ))	0	1000
SPODM	Superoxide dismutase	2 h_c + 2 o2s_c <=> h2o2_c + o2_c	Other	( x ( 543 ) or x ( 2840 ) or x ( 7141 ) or x ( 18686 ))	-1000	1000
ASNTRS	Asparaginyl-tRNA synthetase	asn__L_c + atp_c + trnaasn_c -> amp_c + asntrna_c + ppi_c	Amino Acid Metabolism	( x ( 542 ))	0	1000
DHDPS	Dihydrodipicolinate synthase	aspsa_c + pyr_c -> 23dhdp_c + 2 h2o_c + h_c	Amino Acid Metabolism	( x ( 541 ) or x ( 13067 ) or x ( 15082 ) or x ( 16228 ) or x ( 18683 ))	0	1000
EAR100x	Enoyl-[acyl-carrier-protein] reductase (NADH) (n-C10:0)	h_c + nadh_c + tdec2eACP_c -> dcaACP_c + nad_c	Cell Envelope Biosynthesis	( x ( 530 ))	0	1000
EAR100y	Enoyl-[acyl-carrier-protein] reductase (NADPH) (n-C10:0)	h_c + nadph_c + tdec2eACP_c -> dcaACP_c + nadp_c	Cell Envelope Biosynthesis	( x ( 530 ))	0	1000
EAR120x	Enoyl-[acyl-carrier-protein] reductase (NADH) (n-C12:0)	h_c + nadh_c + tddec2eACP_c -> ddcaACP_c + nad_c	Cell Envelope Biosynthesis	( x ( 530 ))	0	1000
EAR120y	Enoyl-[acyl-carrier-protein] reductase (NADPH) (n-C12:0)	h_c + nadph_c + tddec2eACP_c -> ddcaACP_c + nadp_c	Cell Envelope Biosynthesis	( x ( 530 ))	0	1000
EAR121x	Enoyl-[acyl-carrier-protein] reductase (NADH) (n-C12:1)	h_c + nadh_c + t3c5ddeceACP_c -> cddec5eACP_c + nad_c	Cell Envelope Biosynthesis	( x ( 530 ))	0	1000
EAR121y	Enoyl-[acyl-carrier-protein] reductase (NADPH) (n-C12:1)	h_c + nadph_c + t3c5ddeceACP_c -> cddec5eACP_c + nadp_c	Cell Envelope Biosynthesis	( x ( 530 ))	0	1000
EAR140x	Enoyl-[acyl-carrier-protein] reductase (NADH) (n-C14:0)	h_c + nadh_c + tmrs2eACP_c -> myrsACP_c + nad_c	Cell Envelope Biosynthesis	( x ( 530 ))	0	1000
EAR140y	Enoyl-[acyl-carrier-protein] reductase (NADPH) (n-C14:0)	h_c + nadph_c + tmrs2eACP_c -> myrsACP_c + nadp_c	Cell Envelope Biosynthesis	( x ( 530 ))	0	1000
EAR141x	Enoyl-[acyl-carrier-protein] reductase (NADH) (n-C14:1)	h_c + nadh_c + t3c7mrseACP_c -> nad_c + tdeACP_c	Cell Envelope Biosynthesis	( x ( 530 ))	0	1000
EAR141y	Enoyl-[acyl-carrier-protein] reductase (NADPH) (n-C14:1)	h_c + nadph_c + t3c7mrseACP_c -> nadp_c + tdeACP_c	Cell Envelope Biosynthesis	( x ( 530 ))	0	1000
EAR160x	Enoyl-[acyl-carrier-protein] reductase (NADH) (n-C16:0)	h_c + nadh_c + tpalm2eACP_c -> nad_c + palmACP_c	Cell Envelope Biosynthesis	( x ( 530 ))	0	1000
EAR160y	Enoyl-[acyl-carrier-protein] reductase (NADPH) (n-C16:0)	h_c + nadph_c + tpalm2eACP_c -> nadp_c + palmACP_c	Cell Envelope Biosynthesis	( x ( 530 ))	0	1000
EAR161x	Enoyl-[acyl-carrier-protein] reductase (NADH) (n-C16:1)	h_c + nadh_c + t3c9palmeACP_c -> hdeACP_c + nad_c	Cell Envelope Biosynthesis	( x ( 530 ))	0	1000
EAR161y	Enoyl-[acyl-carrier-protein] reductase (NADPH) (n-C16:1)	h_c + nadph_c + t3c9palmeACP_c -> hdeACP_c + nadp_c	Cell Envelope Biosynthesis	( x ( 530 ))	0	1000
EAR180x	Enoyl-[acyl-carrier-protein] reductase (NADH) (n-C18:0)	h_c + nadh_c + toctd2eACP_c -> nad_c + ocdcaACP_c	Cell Envelope Biosynthesis	( x ( 530 ))	0	1000
EAR180y	Enoyl-[acyl-carrier-protein] reductase (NADPH) (n-C18:0)	h_c + nadph_c + toctd2eACP_c -> nadp_c + ocdcaACP_c	Cell Envelope Biosynthesis	( x ( 530 ))	0	1000
EAR181x	Enoyl-[acyl-carrier-protein] reductase (NADH) (n-C18:1)	h_c + nadh_c + t3c11vaceACP_c -> nad_c + octeACP_c	Cell Envelope Biosynthesis	( x ( 530 ))	0	1000
EAR181y	Enoyl-[acyl-carrier-protein] reductase (NADPH) (n-C18:1)	h_c + nadph_c + t3c11vaceACP_c -> nadp_c + octeACP_c	Cell Envelope Biosynthesis	( x ( 530 ))	0	1000
EAR40x	Enoyl-[acyl-carrier-protein] reductase (NADH) (n-C4:0)	but2eACP_c + h_c + nadh_c -> butACP_c + nad_c	Cell Envelope Biosynthesis	( x ( 530 ))	0	1000
EAR40y	Enoyl-[acyl-carrier-protein] reductase (NADPH) (n-C4:0)	but2eACP_c + h_c + nadph_c -> butACP_c + nadp_c	Cell Envelope Biosynthesis	( x ( 530 ))	0	1000
EAR60x	Enoyl-[acyl-carrier-protein] reductase (NADH) (n-C6:0)	h_c + nadh_c + thex2eACP_c -> hexACP_c + nad_c	Cell Envelope Biosynthesis	( x ( 530 ))	0	1000
EAR60y	Enoyl-[acyl-carrier-protein] reductase (NADPH) (n-C6:0)	h_c + nadph_c + thex2eACP_c -> hexACP_c + nadp_c	Cell Envelope Biosynthesis	( x ( 530 ))	0	1000
EAR80x	Enoyl-[acyl-carrier-protein] reductase (NADH) (n-C8:0)	h_c + nadh_c + toct2eACP_c -> nad_c + ocACP_c	Cell Envelope Biosynthesis	( x ( 530 ))	0	1000
EAR80y	Enoyl-[acyl-carrier-protein] reductase (NADPH) (n-C8:0)	h_c + nadph_c + toct2eACP_c -> nadp_c + ocACP_c	Cell Envelope Biosynthesis	( x ( 530 ))	0	1000
EPMEACPR	Enoylpimeloyl-[ACP] methyl ester reductase	epmeACP_c + h_c + nadph_c -> nadp_c + pmeACP_c	Cofactors, Vitamins, Prosthetic Groups, Pigments	( x ( 530 ))	0	1000
10MTDAO	10-methyl-trans-dodec-2-enoyl-ACP NAD oxidoreductase A-specific	10mtd2eACP_c + h_c + nadph_c -> 10mdACP_c + nadp_c	Lipid metabolism	( x ( 530 ))	0	1000
10MTU2A	10-methyl-trans-undec-2-enoyl-ACP NAD oxidoreductase A-specific	10mtu2eACP_c + h_c + nadph_c -> 10muACP_c + nadp_c	Lipid metabolism	( x ( 530 ))	0	1000
11MTRDOC	11-methyl-trans-dodec-2-enoyl-ACP NAD oxidoreductase A-specific	11mtdeACP_c + h_c + nadph_c -> 11mdACP_c + nadp_c	Lipid metabolism	( x ( 530 ))	0	1000
12MTT2E	12-methyl-trans-tridec-2-enoyl-ACP NAD oxidoreductase A-specific	12mtt2eACP_c + h_c + nadph_c -> 12mtACP_c + nadp_c	Lipid metabolism	( x ( 530 ))	0	1000
12TTACA	12-methyl-trans-tetra-dec-2-enoyl-ACP NAD oxidoreductase A-specific	12methtetdec2_c + h_c + nadph_c -> 12methedec_c + nadp_c	Lipid metabolism	( x ( 530 ))	0	1000
13MTTDAO	13-methyl-trans-tetra-dec-2-enoyl-ACP NAD oxidoreductase A-specific	13mttd2eACP_c + h_c + nadph_c -> 13mtdACP_c + nadp_c	Lipid metabolism	( x ( 530 ))	0	1000
14MTHEAO	14-methyl-trans-hexa-dec-2-enoyl-ACP NAD oxidoreductase A-specific	14mthdeACP_c + h_c + nadph_c -> 14mhdACP_c + nadp_c	Lipid metabolism	( x ( 530 ))	0	1000
14MTP2EA	14-methyl-trans-pentadec-2-enoyl-ACP NAD oxidoreductase A-specific	14mtp2eACP_c + h_c + nadph_c -> 14mpACP_c + nadp_c	Lipid metabolism	( x ( 530 ))	0	1000
15MTHACP	15-methyl-trans-hexa-dec-2-enoyl-ACP NAD oxidoreductase A-specific	15methexeACP_c + h_c + nadph_c -> 15mhdACP_c + nadp_c	Lipid metabolism	( x ( 530 ))	0	1000
16MTHEAO	16-methyl-trans-hexa-dec-2-enoyl-ACP NAD	16mthdeACP_c + h_c + nadph_c -> 16mhdACP_c + nadp_c	Lipid metabolism	( x ( 530 ))	0	1000
16MTP2EA	14-methyl-trans-pentadec-2-enoyl-ACP NAD oxidoreductase A-specifi	16mtp2eACP_c + h_c + nadph_c -> 16mpACP_c + nadp_c	Lipid metabolism	( x ( 530 ))	0	1000
17MTHEAO	17-methyl-trans-hexa-dec-2-enoyl-ACP NAD	17mthdeACP_c + h_c + nadph_c -> 17mhdACP_c + nadp_c	Lipid metabolism	( x ( 530 ))	0	1000
4MTHACP	4-methyl-trans-hex-2-enoyl-ACP NAD oxidoreductase A-specific	4methex2eACP_c + h_c + nadph_c -> 4methexACP_c + nadp_c	Lipid metabolism	( x ( 530 ))	0	1000
4MTRPE	4-methyl-trans-pent-2-enoyl-ACP NAD oxidoreductase A-specific	4mtpACP_c + h_c + nadph_c -> 4mpACP_c + nadp_c	Lipid metabolism	( x ( 530 ))	0	1000
5MTH2EO	5-methyl-trans-hex-2-enoyl-ACP NAD oxidoreductase A-specific	5mhACP_c + h_c + nadph_c -> 3mehacp_c + nadp_c	Lipid metabolism	( x ( 530 ))	0	1000
6MTHAO	6-methyl-trans-hept-2-enoyl-ACP NAD oxidoreductase A-specific	6mth2eACP_c + h_c + nadph_c -> 6mhACP_c + nadp_c	Lipid metabolism	( x ( 530 ))	0	1000
6MTR2EO	6-methyl-trans-oct-2-enoyl-ACP NAD oxidoreductase A-specific	6mto2eACP_c + h_c + nadph_c -> 6moACP_c + nadp_c	Lipid metabolism	( x ( 530 ))	0	1000
7MTROCAC	7-methyl-trans-oct-2-enoyl-ACP NAD oxidoreductase A-specific	7mto2eACP_c + h_c + nadph_c -> 7moACP_c + nadp_c	Lipid metabolism	( x ( 530 ))	0	1000
8METNO	8-methyl-trans-non-2-enoyl-ACP NAD oxidoreductase A-specific	8mtn2eACP_c + h_c + nadph_c -> 8mcACP_c + nadp_c	Lipid metabolism	( x ( 530 ))	0	1000
8MT2ACP	8-methyl-trans-dec-2-enoyl-ACP NAD oxidoreductase A-specific	8mtd2eACP_c + h_c + nadph_c -> 8mdACP_c + nadp_c	Lipid metabolism	( x ( 530 ))	0	1000
9MDACP	9-methyl-trans-dec-2-enoyl-ACP NAD oxidoreductase A-specific	9mtd2eACP_c + h_c + nadph_c -> 9mdACP_c + nadp_c	Lipid metabolism	( x ( 530 ))	0	1000
EAR200x	Enoyl-[acyl-carrier-protein] reductase (NADH) (n-C20-:0)	h_c + nadph_c + tvegeACP_c -> nadp_c + vegACP_c	Lipid metabolism	( x ( 530 ))	0	1000
EGLACPR	Enoylglutaryl-ACP methyl ester reduction	egmeACP_c + h_c + nadph_c -> glmeACP_c + nadp_c	Cofactors, Vitamins, Prosthetic Groups, Pigments	( x ( 530 ))	0	1000
PIMR	Enoylpimeloyl-ACP methyl ester reduction	epmeACP_c + h_c + nadph_c -> nadp_c + pmlmeACP_c	Cofactors, Vitamins, Prosthetic Groups, Pigments	( x ( 530 ))	0	1000
TRO2EAO	Trans-Octodec-2-enoyl-ACP NAD oxidoreductase A-specific	h_c + nadph_c + to2eACP_c -> nadp_c + octACP_c	Lipid metabolism	( x ( 530 ))	0	1000
R01403	acyl-[acyl-carrier-protein]:NAD+oxidoreductase	AcylCP_c + nad_c -> h_c + nadh_c + t23dehyACP_c	Fatty Acid Metabolism	( x ( 530 ))	0	1000
P5CD	1-pyrroline-5-carboxylate dehydrogenase	1pyr5c_c + 2 h2o_c + nad_c -> glu__L_c + h_c + nadh_c	Amino Acid Metabolism	( x ( 53 ) or x ( 829 ) or x ( 1360 ) or x ( 1664 ) or x ( 2654 ) or x ( 2990 ) or x ( 3067 ) or x ( 3615 ) or x ( 6009 ) or x ( 6387 ) or x ( 8210 ) or x ( 11650 ) or x ( 13063 ) or x ( 13065 ) or x ( 15083 ))	0	1000
MMSAD1	Methylmalonate semialdehyde dehydrogenase	2mop_c + coa_c + nad_c -> co2_c + nadh_c + ppcoa_c	Amino Acid Metabolism	( x ( 53 ) or x ( 694 ) or x ( 829 ) or x ( 1360 ) or x ( 1664 ) or x ( 2654 ) or x ( 2990 ) or x ( 3067 ) or x ( 6009 ) or x ( 6387 ) or x ( 8210 ) or x ( 13063 ) or x ( 13065 ) or x ( 15083 ) or x ( 15087 ) or x ( 15094 ))	0	1000
MMSAD2	Methylmalonate-semialdehyde dehydrogenase (propanol)	coa_c + nad_c + ppal_c -> h_c + nadh_c + ppcoa_c	Amino Acid Metabolism	( x ( 53 ) or x ( 694 ) or x ( 829 ) or x ( 1360 ) or x ( 1664 ) or x ( 2654 ) or x ( 2990 ) or x ( 3067 ) or x ( 6009 ) or x ( 6387 ) or x ( 8210 ) or x ( 13063 ) or x ( 13065 ) or x ( 15083 ) or x ( 15087 ) or x ( 15094 ))	0	1000
MMSAD3	Methylmalonate-semialdehyde dehydrogenase (malonic semialdehyde)	coa_c + msa_c + nad_c -> accoa_c + co2_c + nadh_c	Amino Acid Metabolism	( x ( 53 ) or x ( 694 ) or x ( 829 ) or x ( 1360 ) or x ( 1664 ) or x ( 2654 ) or x ( 2990 ) or x ( 3067 ) or x ( 6009 ) or x ( 6387 ) or x ( 8210 ) or x ( 13063 ) or x ( 13065 ) or x ( 15083 ) or x ( 15087 ) or x ( 15094 ))	0	1000
MMSDHir	Methylmalonate semialdehyde dehydrogenase acylating	coa_c + mmalsa__S_c + nad_c -> co2_c + nadh_c + ppcoa_c	Amino Acid Metabolism	( x ( 53 ) or x ( 694 ) or x ( 829 ) or x ( 1360 ) or x ( 1664 ) or x ( 2654 ) or x ( 2990 ) or x ( 3067 ) or x ( 6009 ) or x ( 6387 ) or x ( 8210 ) or x ( 13063 ) or x ( 13065 ) or x ( 15083 ) or x ( 15087 ) or x ( 15094 ))	0	1000
BETALDHy	Betaine-aldehyde dehydrogenase	betald_c + h2o_c + nadp_c -> glyb_c + 2 h_c + nadph_c	Other	( x ( 53 ) or x ( 694 ) or x ( 829 ) or x ( 1360 ) or x ( 1664 ) or x ( 2654 ) or x ( 2990 ) or x ( 3031 ) or x ( 3615 ) or x ( 4012 ) or x ( 6387 ) or x ( 8210 ) or x ( 13063 ) or x ( 13065 ) or x ( 15083 ) or x ( 15087 ) or x ( 15094 ))	0	1000
GLYALDDr	D-Glyceraldehyde dehydrogenase	glyald_c + h2o_c + nad_c -> glyc__R_c + 2 h_c + nadh_c	Carbohydrate Metabolism	( x ( 53 ) or x ( 694 ) or x ( 2654 ) or x ( 2990 ) or x ( 3615 ) or x ( 4012 ) or x ( 6387 ) or x ( 8178 ) or x ( 8210 ) or x ( 13065 ) or x ( 15083 ) or x ( 15087 ) or x ( 15094 )) or ( x ( 53 ) or x ( 694 ) or x ( 1360 ) or x ( 1664 ) or x ( 2654 ) or x ( 2990 ) or x ( 3067 ) or x ( 3655 ) or x ( 6009 ) or x ( 6387 ) or x ( 8210 ) or x ( 13063 ) or x ( 13065 ) or x ( 15083 ) or x ( 15087 ) or …	0	1000
ALDD1	Aldehyde dehydrogenase formaldehyde NAD	fald_c + h2o_c + nad_c -> for_c + 2 h_c + nadh_c	Carbohydrate Metabolism	( x ( 53 ) or x ( 694 ) or x ( 2654 ) or x ( 2990 ) or x ( 3615 ) or x ( 4012 ) or x ( 6387 ) or x ( 8178 ) or x ( 8210 ) or x ( 13065 ) or x ( 15083 ) or x ( 15087 ) or x ( 15094 )) or ( x ( 3031 ) or x ( 3655 ) or x ( 3936 )) or ( x ( 53 ) or x ( 694 ) or x ( 1360 ) or x ( 1664 ) or x ( 2654 ) or x ( 2990 ) or x ( 3067 ) or x ( 3655 ) or x ( 6009 ) or x ( 6387 ) or x ( 8210 ) or x ( 13063 ) or …	0	1000
ALDD31_1	Aldehyde dehydrogenase aminoacetaldehyde NAD	amacald_c + h2o_c + nad_c -> gly_c + h_c + nadh_c	Carbohydrate Metabolism	( x ( 53 ) or x ( 694 ) or x ( 2654 ) or x ( 2990 ) or x ( 3615 ) or x ( 4012 ) or x ( 6387 ) or x ( 8178 ) or x ( 8210 ) or x ( 13065 ) or x ( 15083 ) or x ( 15087 ) or x ( 15094 )) or ( x ( 3031 ) or x ( 3655 ) or x ( 3936 )) or ( x ( 53 ) or x ( 694 ) or x ( 1360 ) or x ( 1664 ) or x ( 2654 ) or x ( 2990 ) or x ( 3067 ) or x ( 3655 ) or x ( 6009 ) or x ( 6387 ) or x ( 8210 ) or x ( 13063 ) or …	0	1000
GCALDD	Glycolaldehyde dehydrogenase	gcald_c + h2o_c + nad_c -> glyclt_c + 2 h_c + nadh_c	Carbohydrate Metabolism	( x ( 53 ) or x ( 694 ) or x ( 2654 ) or x ( 2990 ) or x ( 3615 ) or x ( 4012 ) or x ( 6387 ) or x ( 8178 ) or x ( 8210 ) or x ( 13065 ) or x ( 15083 ) or x ( 15087 ) or x ( 15094 )) or ( x ( 3031 ) or x ( 3655 ) or x ( 3936 )) or ( x ( 53 ) or x ( 694 ) or x ( 1360 ) or x ( 1664 ) or x ( 2654 ) or x ( 2990 ) or x ( 3067 ) or x ( 3655 ) or x ( 6009 ) or x ( 6387 ) or x ( 8210 ) or x ( 13063 ) or …	0	1000
ABUTD	Aminobutyraldehyde dehydrogenase	4abutn_c + h2o_c + nad_c -> 4abut_c + 2 h_c + nadh_c	Carbohydrate Metabolism	( x ( 53 ) or x ( 694 ) or x ( 1360 ) or x ( 1664 ) or x ( 2654 ) or x ( 2990 ) or x ( 3067 ) or x ( 3655 ) or x ( 6009 ) or x ( 6387 ) or x ( 8210 ) or x ( 13063 ) or x ( 13065 ) or x ( 15083 ) or x ( 15087 ) or x ( 15094 )) or ( x ( 53 ) or x ( 694 ) or x ( 2654 ) or x ( 2990 ) or x ( 3615 ) or x ( 4012 ) or x ( 6387 ) or x ( 8178 ) or x ( 8210 ) or x ( 13065 ) or x ( 15083 ) or x ( 15087 ) or …	0	1000
GLXO1	Glyoxylate oxidase	glx_c + h2o_c + nad_c -> 2 h_c + nadh_c + oxa_c	Carbohydrate Metabolism	( x ( 53 ) or x ( 694 ) or x ( 1360 ) or x ( 1664 ) or x ( 2654 ) or x ( 2990 ) or x ( 3067 ) or x ( 3655 ) or x ( 6009 ) or x ( 6387 ) or x ( 8210 ) or x ( 13063 ) or x ( 13065 ) or x ( 15083 ) or x ( 15087 ) or x ( 15094 )) or ( x ( 53 ) or x ( 694 ) or x ( 2654 ) or x ( 2990 ) or x ( 3615 ) or x ( 4012 ) or x ( 6387 ) or x ( 8178 ) or x ( 8210 ) or x ( 13065 ) or x ( 15083 ) or x ( 15087 ) or …	0	1000
ALDD20x_1	Aldehyde dehydrogenase NAD	h2o_c + imzacd_c + nad_c -> 2 h_c + imzac_c + nadh_c	Carbohydrate Metabolism	( x ( 53 ) or x ( 694 ) or x ( 1360 ) or x ( 1664 ) or x ( 2654 ) or x ( 2990 ) or x ( 3067 ) or x ( 3655 ) or x ( 6009 ) or x ( 6387 ) or x ( 8210 ) or x ( 13063 ) or x ( 13065 ) or x ( 15083 ) or x ( 15087 ) or x ( 15094 )) or ( x ( 3031 ) or x ( 3655 ) or x ( 3936 )) or ( x ( 53 ) or x ( 694 ) or x ( 2654 ) or x ( 2990 ) or x ( 3615 ) or x ( 4012 ) or x ( 6387 ) or x ( 8178 ) or x ( 8210 ) or …	0	1000
SSALy	Succinate-semialdehyde dehydrogenase (NADP)	h2o_c + nadp_c + sucsal_c -> 2 h_c + nadph_c + succ_c	Amino Acid Metabolism	( x ( 53 ) or x ( 694 ) or x ( 1360 ) or x ( 1664 ) or x ( 2654 ) or x ( 2990 ) or x ( 3031 ) or x ( 3615 ) or x ( 4012 ) or x ( 6387 ) or x ( 8210 ) or x ( 13063 ) or x ( 13065 ) or x ( 15083 ) or x ( 15087 ) or x ( 15094 ))	0	1000
SGSAD	Succinylglutamic semialdehyde dehydrogenase	h2o_c + nad_c + sucgsa_c -> 2 h_c + nadh_c + sucglu_c	Amino Acid Metabolism	( x ( 53 ) or x ( 2990 ) or x ( 6387 ))	0	1000
SSALx	Succinate-semialdehyde dehydrogenase (NAD)	h2o_c + nad_c + sucsal_c -> 2 h_c + nadh_c + succ_c	Amino Acid Metabolism	( x ( 53 ) or x ( 2654 ) or x ( 8210 ))	0	1000
GCCc	Glycine-cleavage complex	dhlpro_c + nad_c -> h_c + lpro_c + nadh_c	Amino Acid Metabolism	( x ( 529 ) or x ( 2256 ) or x ( 3620 ) or x ( 4310 ) or x ( 4988 ) or x ( 11092 )) or ( x ( 529 ) or x ( 2256 ) or x ( 3620 ) or x ( 4310 ) or x ( 4988 ) or x ( 11092 ) or x ( 14446 ))	0	1000
PDHcr	Pyruvate dehydrogenase (dihydrolipoamide dehydrogenase) reversible	dhlam_c + nad_c -> h_c + lpam_c + nadh_c	Citric Acid Cycle	( x ( 529 ) or x ( 2256 ) or x ( 3620 ) or x ( 4310 ) or x ( 4988 ) or x ( 11092 ) or x ( 14446 ))	0	1000
R04967	Enoyl-[acyl-carrier-protein] reductase [NADPh] (EC 1.3.1.10)	h_c + nadph_c + tmrs2eACP_c -> nadp_c + tetraACP_c	Fatty Acid Metabolism	( x ( 528 ))	0	1000
R04970	Enoyl-[acyl-carrier-protein] reductase [NADPh] (EC 1.3.1.10)	h_c + nadph_c + tpalm2eACP_c -> hedACP_c + nadp_c	Fatty Acid Metabolism	( x ( 528 ))	0	1000
rxn05378	Enoyl-[acyl-carrier-protein] reductase [NADPh] (EC 1.3.1.10)	12methtetdec2_c + h_c + nadph_c -> 12mdACP_c + nadp_c	Fatty Acid Metabolism	( x ( 528 ))	0	1000
rxn05387	Enoyl-[acyl-carrier-protein] reductase [NADPh] (EC 1.3.1.10)	5mth2eACP_c + h_c + nadph_c -> 5mhACP_c + nadp_c	Fatty Acid Metabolism	( x ( 528 ))	0	1000
URIDK2r	Uridylate kinase (dUMP)	atp_c + dump_c <=> adp_c + dudp_c	Nucleosides and Nucleotides	( x ( 524 ))	-1000	1000
THRTRS	Threonyl-tRNA synthetase	atp_c + thr__L_c + trnathr_c -> amp_c + ppi_c + thrtrna_c	Amino Acid Metabolism	( x ( 523 ) or x ( 3503 ) or x ( 4239 ))	0	1000
ASNS1	Asparagine synthase (glutamine-hydrolysing)	asp__L_c + atp_c + gln__L_c + h2o_c -> amp_c + asn__L_c + glu__L_c + h_c + ppi_c	Amino Acid Metabolism	( x ( 522 ) or x ( 1212 )) or ( x ( 522 ) or x ( 1212 )) or ( x ( 4153 ))	0	1000
FLVR_1	Flavin reductase	h_c + nadph_c + ribflv_c -> nadp_c + ribflvRD_c	Membrane Metabolism	( x ( 52 ) or x ( 313 ) or x ( 8024 )) or ( x ( 52 ) or x ( 313 ) or x ( 8024 )) or ( x ( 596 ))	0	1000
FMNRy	FMN reductase NADPH dependent	fmn_c + h_c + nadph_c -> fmnRD_c + nadp_c	Membrane Metabolism	( x ( 52 ) or x ( 313 ) or x ( 8024 ))	0	1000
GAPD	Glyceraldehyde-3-phosphate dehydrogenase	g3p_c + nad_c + pi_c <=> 13dpg_c + h_c + nadh_c	Carbohydrate Metabolism	( x ( 511 ) or x ( 2963 ) or x ( 6551 ) or x ( 18672 ))	-1000	1000
GAPDi_nadp	Glyceraldehyde-3-phosphate dehydrogenase (NAD(P)+) (phosphorylating)	13dpg_c + h_c + nadph_c -> g3p_c + nadp_c + pi_c	Carbohydrate Metabolism	( x ( 511 ) or x ( 2963 ) or x ( 6551 ) or x ( 18672 ))	0	1000
OIVD1r	2-oxoisovalerate dehydrogenase (acylating; 4-methyl-2-oxopentaoate)	4mop_c + coa_c + nad_c <=> co2_c + ivcoa_c + nadh_c	Fatty Acid Metabolism	( x ( 508 ) or x ( 1577 ) or x ( 2832 ) or x ( 7390 )) and ( x ( 192 ) or x ( 559 ) or x ( 1483 )) and ( x ( 1308 ) or x ( 1723 ) or x ( 2821 ) or x ( 2887 ) or x ( 7091 ) or x ( 7228 ) or x ( 19212 )) and ( x ( 529 ) or x ( 2256 ) or x ( 3620 ) or x ( 4310 ) or x ( 4988 ) or x ( 11092 ) or x ( 14446 ))	-1000	1000
OIVD2	2-oxoisovalerate dehydrogenase (acylating; 3-methyl-2-oxobutanoate)	3mob_c + coa_c + nad_c -> co2_c + ibcoa_c + nadh_c	Fatty Acid Metabolism	( x ( 508 ) or x ( 1577 ) or x ( 2832 ) or x ( 7390 )) and ( x ( 192 ) or x ( 559 ) or x ( 1483 )) and ( x ( 1308 ) or x ( 1723 ) or x ( 2821 ) or x ( 2887 ) or x ( 7091 ) or x ( 7228 ) or x ( 19212 )) and ( x ( 529 ) or x ( 2256 ) or x ( 3620 ) or x ( 4310 ) or x ( 4988 ) or x ( 11092 ) or x ( 14446 ))	0	1000
OIVD3	2-oxoisovalerate dehydrogenase (acylating; 3-methyl-2-oxopentanoate)	3mop_c + coa_c + nad_c -> 2mbcoa_c + co2_c + nadh_c	Fatty Acid Metabolism	( x ( 508 ) or x ( 1577 ) or x ( 2832 ) or x ( 7390 )) and ( x ( 192 ) or x ( 559 ) or x ( 1483 )) and ( x ( 1308 ) or x ( 1723 ) or x ( 2821 ) or x ( 2887 ) or x ( 7091 ) or x ( 7228 ) or x ( 19212 )) and ( x ( 529 ) or x ( 2256 ) or x ( 3620 ) or x ( 4310 ) or x ( 4988 ) or x ( 11092 ) or x ( 14446 ))	0	1000
HEMEOS	Heme O synthase	frdp_c + h2o_c + pheme_c -> hemeO_c + ppi_c	Cofactors, Vitamins, Prosthetic Groups, Pigments	( x ( 503 ) or x ( 2100 ) or x ( 10218 )) or ( x ( 503 ) or x ( 2100 ) or x ( 10218 ) or x ( 10990 ))	0	1000
SADT	Sulfate adenylyltransferase	atp_c + h_c + so4_c <=> aps_c + ppi_c	Alternate Carbon Metabolism	( x ( 5 ) or x ( 3282 ) or x ( 5920 ) or x ( 14141 ))	-1000	1000
PFK	Phosphofructokinase	atp_c + f6p_c -> adp_c + fdp_c + h_c	Carbohydrate Metabolism	( x ( 496 ))	0	1000
PFK_2	Phosphofructokinase	atp_c + tag6p__D_c -> adp_c + h_c + tagdp__D_c	Carbohydrate Metabolism	( x ( 496 ))	0	1000
PFK_3	Phosphofructokinase (s7p)	atp_c + s7p_c -> adp_c + h_c + s17bp_c	Pentose Phosphate Pathway	( x ( 496 ))	0	1000
GLY3Pt2	Glycerol 3 phosphate transport in via proton symport	glyc3p_e + h_e -> glyc3p_c + h_c	Transport	( x ( 492 ))	0	1000
GLYC3Pt6	Glycerol-3-phosphate : phosphate antiporter	glyc3p_e + pi_c -> glyc3p_c + pi_e	Transport	( x ( 492 ))	0	1000
DHAD1	Dihydroxy-acid dehydratase (2,3-dihydroxy-3-methylbutanoate)	23dhmb_c -> 3mob_c + h2o_c	Amino Acid Metabolism	( x ( 483 ) or x ( 10210 ) or x ( 15712 ))	0	1000
DHAD2	Dihydroxy-acid dehydratase (2,3-dihydroxy-3-methylpentanoate)	23dhmp_c -> 3mop_c + h2o_c	Amino Acid Metabolism	( x ( 483 ) or x ( 10210 ) or x ( 15712 ))	0	1000
DHAD3	Dihydroxy acid dehydratase 2 3 dihydroxy 3 methylpentanoate	23dhmp_c -> 2o3mpt_c + h2o_c	Amino Acid Metabolism	( x ( 483 ) or x ( 10210 ) or x ( 15712 ))	0	1000
SERGLUGLNtr	Tripeptide transport	atp_c + h2o_c + serglugly_e -> adp_c + h_c + pi_c + serglugly_c	Transport	( x ( 48 )) or (( x ( 110 ) or x ( 2935 ) or x ( 3241 ) or x ( 5105 ) or x ( 6763 ) or x ( 17162 )) and ( x ( 1330 ) or x ( 2936 ) or x ( 2943 ) or x ( 5849 ) or x ( 6768 )) and ( x ( 101 ) or x ( 320 ) or x ( 707 ) or x ( 820 ) or x ( 1693 ) or x ( 2235 ) or x ( 2626 ) or x ( 2820 ) or x ( 2971 ) or x ( 3219 ) or x ( 5306 ) or x ( 7346 ) or x ( 8001 ) or x ( 8480 ) or x ( 11056 ) or x ( 17160 ) …	0	1000
ALAGLNtr	Dipeptide transport via ABC system ala-gln	ala_gln_e + atp_c + h2o_c -> adp_c + ala_gln_c + h_c + pi_c	Transport	( x ( 48 ))	0	1000
ALAGLYtr	Dipeptide transport via ABC system ala-gly	alagly_e + atp_c + h2o_c -> adp_c + alagly_c + h_c + pi_c	Transport	( x ( 48 ))	0	1000
ALAHIStr	Dipeptide transport via ABC system ala-his	ala_his_e + atp_c + h2o_c -> adp_c + ala_his_c + h_c + pi_c	Transport	( x ( 48 ))	0	1000
ALALEUt	Dipeptide transport via ABC system ala-leu	ala_leu_e + atp_c + h2o_c -> adp_c + ala_leu_c + h_c + pi_c	Transport	( x ( 48 ))	0	1000
ALATHRtr	Dipeptide transport via ABC system ala-thr	ala_L_thr__L_e + atp_c + h2o_c -> adp_c + ala_L_thr__L_c + h_c + pi_c	Transport	( x ( 48 ))	0	1000
GLYCYSabc	Gly-Cys ABC transporters	atp_c + gly_cys_e + h2o_c -> adp_c + gly_cys_c + pi_c	Transport	( x ( 48 ))	0	1000
GLYGLNtr	Dipeptide transport via ABC system gly-gln	atp_c + gly_gln_e + h2o_c -> adp_c + gly_gln_c + h_c + pi_c	Transport	( x ( 48 ))	0	1000
GLYGLYGLNtr	Tripeptide transport	atp_c + glyglygln_e + h2o_c -> adp_c + glyglygln_c + h_c + pi_c	Transport	( x ( 48 ))	0	1000
GLYLEUtr	Gly-Leu ABC transporters	atp_c + gly_leu_e + h2o_c -> adp_c + gly_leu_c + pi_c	Transport	( x ( 48 ))	0	1000
GLYMETtr	Dipeptide transport via ABC system gly-met	atp_c + gly_met_e + h2o_c -> adp_c + gly_met_c + h_c + pi_c	Transport	( x ( 48 ))	0	1000
GLYPHEtr	Gly-Phe ABC transporters	atp_c + gly_phe_e + h2o_c -> adp_c + gly_phe_c + pi_c	Transport	( x ( 48 ))	0	1000
LYSGLUGLYtr	Tripeptide transport	atp_c + h2o_c + lysglugly_e -> adp_c + h_c + lysglugly_c + pi_c	Transport	( x ( 48 ))	0	1000
DDPA	3-deoxy-D-arabino-heptulosonate 7-phosphate synthetase	e4p_c + h2o_c + pep_c -> 2dda7p_c + pi_c	Amino Acid Metabolism	( x ( 478 ))	0	1000
PGCD	Phosphoglycerate dehydrogenase	3pg_c + nad_c <=> 3php_c + h_c + nadh_c	Amino Acid Metabolism	( x ( 475 ))	-1000	1000
APATi	Tetrahydrodipicolinate acetyltransferase	accoa_c + h2o_c + thdp_c -> acamoxm_c + coa_c	Amino Acid Metabolism	( x ( 474 ))	0	1000
ACGAMPM	Phosphoacetylglucosamine mutase	acgam6p_c <=> acgam1p_c	Alternate Carbon Metabolism	( x ( 469 ))	-1000	1000
PGAMT	Phosphoglucosamine mutase	gam1p_c <=> gam6p_c	Carbohydrate Metabolism	( x ( 469 ))	-1000	1000
PGMT	Phosphoglucomutase	g1p_c <=> g6p_c	Carbohydrate Metabolism	( x ( 469 ))	-1000	1000
PGK	Phosphoglycerate kinase	3pg_c + atp_c <=> 13dpg_c + adp_c	Carbohydrate Metabolism	( x ( 466 ) or x ( 17291 ) or x ( 17292 ))	-1000	1000
NADS1	NAD synthase (nh3)	atp_c + dnad_c + nh4_c -> amp_c + h_c + nad_c + ppi_c	Cofactors, Vitamins, Prosthetic Groups, Pigments	( x ( 46 ))	0	1000
SPMS	Spermidine synthase	ametam_c + ptrc_c -> 5mta_c + h_c + spmd_c	Amino Acid Metabolism	( x ( 457 ))	0	1000
SPRMS	Spermine synthase	ametam_c + spmd_c -> 5mta_c + h_c + sprm_c	Amino Acid Metabolism	( x ( 457 ))	0	1000
UAPGR	UDP-N-acetylenolpyruvoylglucosamine reductase	h_c + nadph_c + uaccg_c -> nadp_c + uamr_c	Cell Wall/Membrane/Envelope Metabolism	( x ( 452 ))	0	1000
R03191	UDP-N-acetylmuramate:NADP+oxidoreductase	h_c + nadh_c + uaccg_c -> nad_c + uamr_c	Carbohydrate Metabolism	( x ( 452 ))	0	1000
ACONT	Aconitate hydratase	cit_c <=> icit_c	Carbohydrate Metabolism	( x ( 445 ))	-1000	1000
ACONTa	Aconitase (half-reaction A, Citrate hydro-lyase)	cit_c <=> acon_C_c + h2o_c	Citric Acid Cycle	( x ( 445 ))	-1000	1000
ACONTb	Aconitase (half-reaction B, Isocitrate hydro-lyase)	acon_C_c + h2o_c <=> icit_c	Citric Acid Cycle	( x ( 445 ))	-1000	1000
CYTOM	Cytosine 5 methyltransferase	amet_c + csn_c <=> 5mcsn_c + ahcys_c + h_c	Amino Acid Metabolism	( x ( 4406 ) or x ( 9311 ) or x ( 13799 ) or x ( 18962 ))	-1000	1000
rxn00418	Aminoglycoside 6-adenylyltransferase (EC 2.7.7.-)	atp_c + h_c + ser__L_c -> ppi_c + seramp_c	Amino Acid Metabolism	( x ( 4392 ))	0	1000
HMBS	Hydroxymethylbilane synthase	h2o_c + 4 ppbng_c -> hmbil_c + 4 nh4_c	Cofactors, Vitamins, Prosthetic Groups, Pigments	( x ( 439 ))	0	1000
3OAS100	3-oxoacyl-[acyl-carrier-protein] synthase (n-C10:0)	h_c + malACP_c + ocACP_c -> 3odecACP_c + ACP_c + co2_c	Cell Envelope Biosynthesis	( x ( 438 ) or x ( 6495 ) or x ( 14833 )) or ( x ( 438 ) or x ( 6495 ) or x ( 10213 ) or x ( 11607 ))	0	1000
3OAS140	3-oxoacyl-[acyl-carrier-protein] synthase (n-C14:0)	ddcaACP_c + h_c + malACP_c -> 3omrsACP_c + ACP_c + co2_c	Cell Envelope Biosynthesis	( x ( 438 ) or x ( 6495 ) or x ( 14833 )) or ( x ( 438 ) or x ( 6495 ) or x ( 10213 ) or x ( 11607 ))	0	1000
3OAS160	3-oxoacyl-[acyl-carrier-protein] synthase (n-C16:0)	h_c + malACP_c + myrsACP_c -> 3opalmACP_c + ACP_c + co2_c	Cell Envelope Biosynthesis	( x ( 438 ) or x ( 6495 ) or x ( 14833 )) or ( x ( 438 ) or x ( 6495 ) or x ( 10213 ) or x ( 11607 ))	0	1000
3OAS80	3-oxoacyl-[acyl-carrier-protein] synthase (n-C8:0)	h_c + hexACP_c + malACP_c -> 3ooctACP_c + ACP_c + co2_c	Cell Envelope Biosynthesis	( x ( 438 ) or x ( 6495 ) or x ( 14833 )) or ( x ( 438 ) or x ( 6495 ) or x ( 10213 ) or x ( 11607 ))	0	1000
3OAS121	3-oxoacyl-[acyl-carrier-protein] synthase (n-C12:1)	cdec3eACP_c + h_c + malACP_c -> 3ocddec5eACP_c + ACP_c + co2_c	Cell Envelope Biosynthesis	( x ( 438 ) or x ( 6495 ) or x ( 14833 ))	0	1000
3OAS141	3-oxoacyl-[acyl-carrier-protein] synthase (n-C14:1)	cddec5eACP_c + h_c + malACP_c -> 3ocmrs7eACP_c + ACP_c + co2_c	Cell Envelope Biosynthesis	( x ( 438 ) or x ( 6495 ) or x ( 14833 ))	0	1000
3OAS161	3-oxoacyl-[acyl-carrier-protein] synthase (n-C16:1)	h_c + malACP_c + tdeACP_c -> 3ocpalm9eACP_c + ACP_c + co2_c	Cell Envelope Biosynthesis	( x ( 438 ) or x ( 6495 ) or x ( 14833 ))	0	1000
3OAS120	3-oxoacyl-[acyl-carrier-protein] synthase (n-C12:0)	dcaACP_c + h_c + malACP_c -> 3oddecACP_c + ACP_c + co2_c	Cell Envelope Biosynthesis	( x ( 438 ) or x ( 6495 ) or x ( 10213 ) or x ( 11607 )) or ( x ( 438 ) or x ( 6495 ) or x ( 14833 ))	0	1000
3OAS180	3-oxoacyl-[acyl-carrier-protein] synthase (n-C18:0)	h_c + malACP_c + palmACP_c -> 3ooctdACP_c + ACP_c + co2_c	Cell Envelope Biosynthesis	( x ( 438 ) or x ( 6495 ) or x ( 10213 ) or x ( 11607 )) or ( x ( 438 ) or x ( 6495 ) or x ( 14833 ))	0	1000
3OAS60	3-oxoacyl-[acyl-carrier-protein] synthase (n-C6:0)	butACP_c + h_c + malACP_c -> 3ohexACP_c + ACP_c + co2_c	Cell Envelope Biosynthesis	( x ( 438 ) or x ( 6495 ) or x ( 10213 ) or x ( 11607 )) or ( x ( 438 ) or x ( 6495 ) or x ( 14833 ))	0	1000
3OAS181	3-oxoacyl-[acyl-carrier-protein] synthase (n-C18:1)	h_c + hdeACP_c + malACP_c -> 3ocvac11eACP_c + ACP_c + co2_c	Cell Envelope Biosynthesis	( x ( 438 ) or x ( 6495 ) or x ( 10213 ) or x ( 11607 ))	0	1000
NAPRT	NAPRTase (rev)	h_c + nac_c + prpp_c <=> nicrnt_c + ppi_c	Cofactors, Vitamins, Prosthetic Groups, Pigments	( x ( 435 ))	-1000	1000
GHMT2r	Glycine hydroxymethyltransferase, reversible	ser__L_c + thf_c <=> gly_c + h2o_c + mlthf_c	Amino Acid Metabolism	( x ( 433 ))	-1000	1000
NADK	NAD kinase	atp_c + nad_c -> adp_c + h_c + nadp_c	Nucleosides and Nucleotides	( x ( 432 ) or x ( 642 ))	0	1000
NADK1	NAD kinase GTP	gtp_c + nad_c -> gdp_c + h_c + nadp_c	Nucleosides and Nucleotides	( x ( 432 ) or x ( 642 ))	0	1000
NADK2	NAD kinase dATP	datp_c + nad_c -> dadp_c + h_c + nadp_c	Nucleosides and Nucleotides	( x ( 432 ) or x ( 642 ))	0	1000
NADK3	NAD kinase dGTP	dgtp_c + nad_c -> dgdp_c + h_c + nadp_c	Nucleosides and Nucleotides	( x ( 432 ) or x ( 642 ))	0	1000
NADK4	NAD kinase dCTP	dctp_c + nad_c -> dcdp_c + h_c + nadp_c	Nucleosides and Nucleotides	( x ( 432 ) or x ( 642 ))	0	1000
NADK5	NAD kinase dTTP	dttp_c + nad_c -> dtdp_c + h_c + nadp_c	Nucleosides and Nucleotides	( x ( 432 ) or x ( 642 ))	0	1000
DHNCOAS	1,4-dihydroxy-2-napthoyl-CoA synthase	h_c + sbzcoa_c -> 14dhncoa_c + h2o_c	Cofactors, Vitamins, Prosthetic Groups, Pigments	( x ( 429 ) or x ( 1866 ))	0	1000
NPHS	Naphthoate synthase	sbzcoa_c -> coa_c + dhna_c	Cofactors, Vitamins, Prosthetic Groups, Pigments	( x ( 429 ) or x ( 1866 ))	0	1000
FORAMD	FORAMD	frmd_c + h2o_c -> for_c + nh4_c	Carbohydrate Metabolism	( x ( 426 ))	0	1000
PAPPT1	Phospho N acetylmuramoyl pentapeptide transferase alpha glutamate	uAgla_c + udcpp_c -> uaAgla_c + ump_c	Peptidoglycan Metabolism	( x ( 425 ))	0	1000
PAPPT2	Phospho-N-acetylmuramoyl-pentapeptide-transferase (gamma-glutamate)	uGgla_c + udcpp_c -> uaGgla_c + ump_c	Peptidoglycan Metabolism	( x ( 425 ))	0	1000
PAPPT3	Phospho-N-acetylmuramoyl-pentapeptide-transferase (meso-2,6-diaminopimelate)	udcpp_c + ugmda_c -> uagmda_c + ump_c	Cell Wall/Membrane/Envelope Metabolism	( x ( 425 ))	0	1000
PGPPT3	PGPPT3	udcpp_c + uggmda_c -> ugggmda_c + ump_c	Peptidoglycan Metabolism	( x ( 425 ))	0	1000
PAPT	Phospho-N-acetylmuramoyl-pentapeptide-transferase	uamaglaa_c + udcpp_c <=> ump_c + updpamaglaa_c	Cell Wall/Membrane/Envelope Metabolism	( x ( 425 ))	-1000	1000
ILEDHr	Isoleucine dehydrogenase	h2o_c + ile__L_c + nad_c <=> 2o3mpt_c + h_c + nadh_c + nh4_c	Amino Acid Metabolism	( x ( 423 ))	-1000	1000
LLEUDr	L leucine dehydrogenase	h2o_c + leu__L_c + nad_c <=> 4mop_c + h_c + nadh_c + nh4_c	Amino Acid Metabolism	( x ( 423 ))	-1000	1000
VALDHr	Valine dehydrogenase	h2o_c + nad_c + val__L_c <=> 3mob_c + h_c + nadh_c + nh4_c	Amino Acid Metabolism	( x ( 423 ))	-1000	1000
R02196	Leucine dehydrogenase (EC 1.4.1.9)	h2o_c + ile__L_c + nad_c <=> 3mop_c + h_c + nadh_c + nh4_c	Amino Acid Metabolism	( x ( 423 ))	-1000	1000
ASAD	Aspartate-semialdehyde dehydrogenase	aspsa_c + nadp_c + pi_c <=> 4pasp_c + h_c + nadph_c	Amino Acid Metabolism	( x ( 420 ) or x ( 18635 ))	-1000	1000
SUCOAS	Succinyl-CoA synthetase (ADP-forming)	atp_c + coa_c + succ_c <=> adp_c + pi_c + succoa_c	Carbohydrate Metabolism	( x ( 419 )) and ( x ( 441 ))	-1000	1000
GND	Phosphogluconate dehydrogenase	6pgc_c + nadp_c <=> co2_c + nadph_c + ru5p__D_c	Carbohydrate Metabolism	( x ( 418 ) or x ( 1720 ) or x ( 3950 ) or x ( 8897 ) or x ( 18758 ))	-1000	1000
NDPK1	Nucleoside-diphosphate kinase (ATP:GDP)	atp_c + gdp_c <=> adp_c + gtp_c	Nucleosides and Nucleotides	( x ( 417 ))	-1000	1000
NDPK2	Nucleoside-diphosphate kinase (ATP:UDP)	atp_c + udp_c <=> adp_c + utp_c	Nucleosides and Nucleotides	( x ( 417 ))	-1000	1000
NDPK3	Nucleoside-diphosphate kinase (ATP:CDP)	atp_c + cdp_c <=> adp_c + ctp_c	Nucleosides and Nucleotides	( x ( 417 ))	-1000	1000
NDPK4	Nucleoside-diphosphate kinase (ATP:dTDP)	atp_c + dtdp_c <=> adp_c + dttp_c	Nucleosides and Nucleotides	( x ( 417 ))	-1000	1000
NDPK5	Nucleoside-diphosphate kinase (ATP:dGDP)	atp_c + dgdp_c <=> adp_c + dgtp_c	Nucleosides and Nucleotides	( x ( 417 ))	-1000	1000
NDPK6	Nucleoside-diphosphate kinase (ATP:dUDP)	atp_c + dudp_c <=> adp_c + dutp_c	Nucleosides and Nucleotides	( x ( 417 ))	-1000	1000
NDPK7	Nucleoside-diphosphate kinase (ATP:dCDP)	atp_c + dcdp_c <=> adp_c + dctp_c	Nucleosides and Nucleotides	( x ( 417 ))	-1000	1000
NDPK8	Nucleoside-diphosphate kinase (ATP:dADP)	atp_c + dadp_c <=> adp_c + datp_c	Nucleosides and Nucleotides	( x ( 417 ))	-1000	1000
NDPK9	Nucleoside diphosphate kinase ATPIDP	atp_c + idp_c <=> adp_c + itp_c	Nucleosides and Nucleotides	( x ( 417 ))	-1000	1000
R00331	ATP:nucleoside-diphosphatephosphotransferase	atp_c + ndp_c -> adp_c + nulo_c	Nucleosides and Nucleotides	( x ( 417 ))	0	1000
DAGK	Diacylglycerol kinase	atp_c + dag_MRSA_c -> adp_c + h_c + ptdoh_MRSA_c	Cell Wall/Membrane/Envelope Metabolism	( x ( 411 ))	0	1000
IPDPUPT	Di trans poly cis Decaprenyl diphosphateisopentenyl diphosphate undecaprenylcistransferase	7 ipdp_c + tcggrpp_c -> dtpcudcpp_c + 7 ppi_c	Fatty Acid Metabolism	( x ( 410 ))	0	1000
UDCPDPS	Undecaprenyl diphosphate synthase	frdp_c + 8 ipdp_c -> 8 ppi_c + udcpdp_c	Cofactors, Vitamins, Prosthetic Groups, Pigments	( x ( 410 ))	0	1000
UDPDPS	Undecaprenyl-diphosphate synthase	decdp_c + ipdp_c -> ppi_c + udcpdp_c	Cofactors, Vitamins, Prosthetic Groups, Pigments	( x ( 410 ))	0	1000
UDPDPS2	UDPDPS2	decdp_tb_c + ipdp_c -> ppi_c + udcpdp_c	Cofactors, Vitamins, Prosthetic Groups, Pigments	( x ( 410 ))	0	1000
ASNt2r	L asparagine reversible transport via proton symport	asn__L_e + h_e -> asn__L_c + h_c	Transport	( x ( 40 ) or x ( 540 ) or x ( 976 ) or x ( 1459 ) or x ( 1998 ) or x ( 2519 ) or x ( 2875 ) or x ( 3218 ) or x ( 3564 ) or x ( 4114 ) or x ( 5274 ) or x ( 6846 )) or ( x ( 40 ) or x ( 540 ) or x ( 976 ) or x ( 1459 ) or x ( 1998 ) or x ( 2519 ) or x ( 2875 ) or x ( 3218 ) or x ( 3564 ) or x ( 4114 ) or x ( 5274 ) or x ( 6846 ))	0	1000
3AMBAt2	3 aminobutyrate transport in via proton symport	3amba_e + h_e -> 3amba_c + h_c	Transport	( x ( 40 ) or x ( 540 ) or x ( 976 ) or x ( 1459 ) or x ( 1998 ) or x ( 2519 ) or x ( 2875 ) or x ( 3218 ) or x ( 3273 ) or x ( 3564 ) or x ( 4114 ) or x ( 5274 ) or x ( 5276 ) or x ( 6846 ) or x ( 8717 ))	0	1000
ABUTt2r	4 aminobutyrate reversible transport in via proton symport	4abut_e + h_e -> 4abut_c + h_c	Transport	( x ( 40 ) or x ( 540 ) or x ( 976 ) or x ( 1459 ) or x ( 1998 ) or x ( 2519 ) or x ( 2875 ) or x ( 3218 ) or x ( 3273 ) or x ( 3564 ) or x ( 4114 ) or x ( 5274 ) or x ( 5276 ) or x ( 6846 ) or x ( 8717 ))	0	1000
BALAt2r	Beta Alanine transport in via proton symport	ala_B_e + h_e -> ala_B_c + h_c	Transport	( x ( 40 ) or x ( 540 ) or x ( 976 ) or x ( 1459 ) or x ( 1998 ) or x ( 2519 ) or x ( 2875 ) or x ( 3218 ) or x ( 3273 ) or x ( 3564 ) or x ( 4114 ) or x ( 5274 ) or x ( 5276 ) or x ( 6846 ) or x ( 8717 ))	0	1000
SERt2r	L serine reversible transport via proton symport	h_e + ser__L_e <=> h_c + ser__L_c	Transport	( x ( 40 ) or x ( 540 ) or x ( 976 ) or x ( 1459 ) or x ( 1998 ) or x ( 2519 ) or x ( 2875 ) or x ( 3218 ) or x ( 3273 ) or x ( 3564 ) or x ( 4114 ) or x ( 5274 ) or x ( 5276 ) or x ( 6846 ) or x ( 8717 ) or x ( 9342 )) or ( x ( 40 ) or x ( 540 ) or x ( 976 ) or x ( 1459 ) or x ( 1998 ) or x ( 2519 ) or x ( 2875 ) or x ( 3218 ) or x ( 3273 ) or x ( 3564 ) or x ( 4114 ) or x ( 5274 ) or x ( 5276 )…	-1000	1000
FBA	Fructose-bisphosphate aldolase	fdp_c <=> dhap_c + g3p_c	Carbohydrate Metabolism	( x ( 398 ) or x ( 1421 )) or ( x ( 398 ) or x ( 1421 ))	-1000	1000
FBA2	D Fructose 1 phosphate D glyceraldehyde 3 phosphate lyase	f1p_c <=> dhap_c + glyald_c	Carbohydrate Metabolism	( x ( 398 ) or x ( 1421 )) or ( x ( 398 ) or x ( 1421 ))	-1000	1000
INSCR	Inositol catabolic reactions lumped	2ins_c + atp_c -> adp_c + dhap_c + 2 h_c + msa_c	Carbohydrate Metabolism	( x ( 398 ) or x ( 1421 )) and ( x ( 1283 )) and ( x ( 1422 )) and ( x ( 3019 ) or x ( 6174 )) and ( x ( 1663 ))	0	1000
TECA4S_BS	Minor teichoic acid synthesis n30	30 h2o_c + 30 uacgala_c + 30 udpg_c -> 60 h_c + tcam_BS_c + 30 udp_c + 30 ump_c	Cell Wall/Membrane/Envelope Metabolism	( x ( 3979 ) or x ( 4833 ) or x ( 6300 ) or x ( 6315 ) or x ( 10251 ) or x ( 10745 ) or x ( 11983 ) or x ( 13849 ) or x ( 19177 )) and ( x ( 4331 ) or x ( 4477 ) or x ( 4963 ) or x ( 6300 ) or x ( 9778 ) or x ( 9779 ) or x ( 10744 ) or x ( 13760 ) or x ( 18766 ) or x ( 18767 )) or GAP	0	1000
rxn10289	CDP-glycerol:poly(glycerophosphate) glycerophosphotransferase (EC 2.7.8.12)	24 cdpglyc_c + dig12dgiy1_c <=> 24 cmp_c + palpotad_c	Cell Wall/Membrane/Envelope Metabolism	( x ( 3963 ))	-1000	1000
rxn10290	CDP-glycerol:poly(glycerophosphate) glycerophosphotransferase (EC 2.7.8.12)	24 cdpglyc_c + dig12dgiy2_c <=> 24 cmp_c + myristad_c	Cell Wall/Membrane/Envelope Metabolism	( x ( 3963 ))	-1000	1000
rxn10291	CDP-glycerol:poly(glycerophosphate) glycerophosphotransferase (EC 2.7.8.12)	24 cdpglyc_c + dig12dgiy3_c <=> 24 cmp_c + steaad_c	Cell Wall/Membrane/Envelope Metabolism	( x ( 3963 ))	-1000	1000
rxn10292	CDP-glycerol:poly(glycerophosphate) glycerophosphotransferase (EC 2.7.8.12)	24 cdpglyc_c + dig12dgiy4_c <=> 24 cmp_c + isohtpad_c	Cell Wall/Membrane/Envelope Metabolism	( x ( 3963 ))	-1000	1000
rxn10293	CDP-glycerol:poly(glycerophosphate) glycerophosphotransferase (EC 2.7.8.12)	24 cdpglyc_c + dig12dgiy5_c <=> antpd_c + 24 cmp_c	Cell Wall/Membrane/Envelope Metabolism	( x ( 3963 ))	-1000	1000
rxn10294	CDP-glycerol:poly(glycerophosphate) glycerophosphotransferase (EC 2.7.8.12)	24 cdpglyc_c + dig12dgiy6_c <=> 24 cmp_c + isoppad_c	Cell Wall/Membrane/Envelope Metabolism	( x ( 3963 ))	-1000	1000
rxn10295	CDP-glycerol:poly(glycerophosphate) glycerophosphotransferase (EC 2.7.8.12)	24 cdpglyc_c + dig12dgiy7_c <=> 24 cmp_c + isopdpad_c	Cell Wall/Membrane/Envelope Metabolism	( x ( 3963 ))	-1000	1000
rxn10296	CDP-glycerol:poly(glycerophosphate) glycerophosphotransferase (EC 2.7.8.12)	24 cdpglyc_c + dig12dgiy8_c <=> antpad_c + 24 cmp_c	Cell Wall/Membrane/Envelope Metabolism	( x ( 3963 ))	-1000	1000
rxn10297	CDP-glycerol:poly(glycerophosphate) glycerophosphotransferase (EC 2.7.8.12)	24 cdpglyc_c + dig12dgiy9_c <=> 24 cmp_c + isohpadu_c	Cell Wall/Membrane/Envelope Metabolism	( x ( 3963 ))	-1000	1000
R05566	N-acetylmannosaminyltransferase (EC 2.4.1.187)	uacmam_c + unaga_c <=> nacglu_c + udp_c	Cell Wall/Membrane/Envelope Metabolism	( x ( 3952 ))	-1000	1000
WTAGPT2	Teichoic acid glycerol-phosphate transferase 2	cdpglyc_c + nacetlbdglg_c -> cmp_c + h_c + nacetlbdglg2_c	Cell Wall/Membrane/Envelope Metabolism	( x ( 3942 ) or x ( 4831 ) or x ( 4883 ) or x ( 6220 ) or x ( 8815 ) or x ( 10541 ) or x ( 12001 ) or x ( 14866 ))	0	1000
RBTCT	Ribitol-5-phosphate cytidylyltransferase	ctp_c + h_c + rbt5p_c -> cdprib_c + ppi_c	Cell Wall/Membrane/Envelope Metabolism	( x ( 3941 ))	0	1000
ASO3t4	Arsenite transporter via sodium antiport	aso3_c + na1_e -> aso3_e + na1_c	Transport	( x ( 3921 ) or x ( 5991 ) or x ( 6865 ) or x ( 9907 ) or x ( 19842 ))	0	1000
ASO4t4	Arsenate transporter	aso4_c + na1_e -> aso4_e + na1_c	Transport	( x ( 3921 ) or x ( 5991 ) or x ( 6865 ) or x ( 9907 ) or x ( 19842 ))	0	1000
ANTIMt1	Antimonite transporter via uniport	antim_c -> antim_e	Transport	( x ( 3921 ) or x ( 5991 ) or x ( 6865 ) or x ( 9907 ) or x ( 19840 ) or x ( 19842 ))	0	1000
ARSNAt1	Arsenate transporter	aso4_e -> aso4_c	Transport	( x ( 3921 ) or x ( 5991 ) or x ( 6865 ) or x ( 9907 ) or x ( 19840 ) or x ( 19842 ))	0	1000
ASR2	Arsenate reductase (thioredoxin)	aso4_c + trdrd_c -> aso3_c + h2o_c + trdox_c	Other	( x ( 3887 ) or x ( 6027 ) or x ( 6061 ) or x ( 6572 ) or x ( 7966 ) or x ( 8898 ) or x ( 9777 ) or x ( 18759 ))	0	1000
G3PCT	Glycerol-3-phosphate cytidylyltransferase	ctp_c + glyc3p_c + h_c -> cdpglyc_c + ppi_c	Cell Wall/Membrane/Envelope Metabolism	( x ( 3867 ) or x ( 3955 ) or x ( 4439 ) or x ( 4736 ) or x ( 8858 ) or x ( 14871 )) or strain_GAP ( 85 ) or strain_GAP ( 123 )	0	1000
R03062	cephalosporin C deacetylase	ceph_c + h2o_c <=> ac_c + deapc_c + h_c	Cofactors, Vitamins, Prosthetic Groups, Pigments	( x ( 3801 ) or x ( 3812 ) or x ( 12023 ))	-1000	1000
FERXAabc	Ferroxamine transport via ABC system	atp_c + ferxa_e + h2o_c -> adp_c + ferxa_c + h_c + pi_c	Transport	( x ( 38 ) or x ( 83 ) or x ( 610 ) or x ( 1015 ) or x ( 2150 ) or x ( 2918 ) or x ( 3036 ) or x ( 3037 ) or x ( 3678 ) or x ( 3903 ) or x ( 6742 ) or x ( 13863 ) or x ( 16226 ) or x ( 16247 )) and ( x ( 9 ) or x ( 274 ) or x ( 491 ) or x ( 679 ) or x ( 1612 ) or x ( 3035 ) or x ( 16248 )) and ( x ( 38 ) or x ( 83 ) or x ( 3036 ) or x ( 3037 ) or x ( 3678 ) or x ( 3903 ) or x ( 6742 ) or x ( 1622…	0	1000
FEDCabc	Iron III dicitrate transport via ABC system	atp_c + 2 cit_e + fe3_e + h2o_c -> adp_c + 2 cit_c + fe3_c + h_c + pi_c	Transport	( x ( 38 ) or x ( 83 ) or x ( 1015 ) or x ( 3036 ) or x ( 3037 ) or x ( 3678 ) or x ( 3903 ) or x ( 6742 ) or x ( 16226 )) and ( x ( 1116 ) or x ( 2844 ) or x ( 3033 )) and ( x ( 83 ) or x ( 610 ) or x ( 1015 ) or x ( 2918 ) or x ( 3036 ) or x ( 3037 ) or x ( 6742 ) or x ( 16226 ) or x ( 16247 ) or x ( 19436 ))	0	1000
TAGURr	Tagaturonate reductase	altrn_c + nad_c <=> h_c + nadh_c + tagur_c	Carbohydrate Metabolism	( x ( 378 ))	-1000	1000
HMGL	Hydroxymethylglutaryl-CoA lyase	hmgcoa_c -> acac_c + accoa_c	Fatty Acid Metabolism	( x ( 3776 ) or x ( 3826 ))	0	1000
GBEZY	1 4 alpha glucan branching enzyme	14glun_c -> glycogen_c	Carbohydrate Metabolism	( x ( 3770 ) or x ( 3822 ))	0	1000
GLCP2	Glycogen phosphorylase	bglycogen_c + pi_c -> g1p_c	Glycolysis/Gluconeogenesis	( x ( 3744 ) or x ( 3863 )) or ( x ( 3744 ) or x ( 3863 ))	0	1000
GLCP	Glycogen phosphorylase	glycogen_c + pi_c -> g1p_c	Carbohydrate Metabolism	( x ( 3744 ) or x ( 3863 ))	0	1000
MLTP1	Maltodextrin phosphorylase (maltopentaose)	maltpt_c + pi_c <=> g1p_c + maltttr_c	Alternate Carbon Metabolism	( x ( 3744 ) or x ( 3863 ))	-1000	1000
MLTP2	Maltodextrin phosphorylase (maltohexaose)	malthx_c + pi_c <=> g1p_c + maltpt_c	Alternate Carbon Metabolism	( x ( 3744 ) or x ( 3863 ))	-1000	1000
MLTP3	Maltodextrin phosphorylase (maltoheptaose)	malthp_c + pi_c <=> g1p_c + malthx_c	Alternate Carbon Metabolism	( x ( 3744 ) or x ( 3863 ))	-1000	1000
AOXSr	8-amino-7-oxononanoate synthase	ala__L_c + h_c + pmcoa_c -> 8aonn_c + co2_c + coa_c	Cofactors, Vitamins, Prosthetic Groups, Pigments	( x ( 374 ) or x ( 1550 ) or x ( 5151 ))	0	1000
GLYAT	Glycine C-acetyltransferase	accoa_c + gly_c <=> 2aobut_c + coa_c	Amino Acid Metabolism	( x ( 374 ) or x ( 1550 ) or x ( 5151 ))	-1000	1000
PGLYST	Phosphatidylglycerol lysyltransferase	lys__L_c + pg_MRSA_c -> pglys_MRSA_c	Cell Wall/Membrane/Envelope Metabolism	( x ( 3733 ) or x ( 3865 ))	0	1000
CSND	Cytosine deaminase	csn_c + h2o_c + h_c -> nh4_c + ura_c	Nucleotide Salvage Pathway	( x ( 3724 ) or x ( 3893 ) or x ( 19429 ) or x ( 19430 ))	0	1000
MCSNAH	5-Methylcytosine aminohydrolase	5mcsn_c + h2o_c + h_c <=> nh4_c + thym_c	Nucleosides and Nucleotides	( x ( 3724 ) or x ( 3893 ) or x ( 19429 ) or x ( 19430 ))	-1000	1000
HXAND	Hypoxanthine dehydrogenase	h2o_c + hxan_c + nad_c -> h_c + nadh_c + xan_c	Nucleosides and Nucleotides	( x ( 369 ) or x ( 15241 ) or x ( 15243 )) or ( x ( 1808 ) or x ( 7649 ) or x ( 11914 ) or x ( 18820 ) or x ( 18821 )) or ( x ( 846 ) or x ( 7632 ) or x ( 18740 )) or ( x ( 3305 ) or x ( 4875 ) or x ( 10945 ) or x ( 18214 ) or x ( 18225 ) or x ( 18236 ) or x ( 18247 ) or x ( 18258 )) or ( x ( 3574 ) or x ( 4078 ) or x ( 7631 ) or x ( 18967 ))	0	1000
NO2t2r	Nitrite transport in via proton symport, reversible	h_e + no2_e -> h_c + no2_c	Transport	( x ( 3688 ) or x ( 3911 ))	0	1000
LAAF	Alpha N arabinofuranosidase	Larab_e + 3 h2o_e -> 3 arab__L_e	Carbohydrate Metabolism	( x ( 3650 ) or x ( 3958 )) or ( x ( 1999 ) or x ( 20034 ))	0	1000
URIC	Uricase	2 h2o_c + o2_c + urate_c -> alltn_c + co2_c + h2o2_c	Nucleosides and Nucleotides	( x ( 3648 ) or x ( 3937 ) or x ( 18875 )) or ( x ( 1790 ))	0	1000
R02106	Uricase (EC 1.7.3.3)	h2o_c + o2_c + urate_c <=> 5hyd_c + h2o2_c	Nucleosides and Nucleotides	( x ( 3648 ) or x ( 18875 ))	-1000	1000
URCN	Urocanase	h2o_c + urcan_c -> 4izp_c	Amino Acid Metabolism	( x ( 3642 ) or x ( 4276 ) or x ( 5767 ) or x ( 6442 ) or x ( 11937 ))	0	1000
GLYCTO1	Glycolate oxidase	glyclt_c + o2_c -> glx_c + h2o2_c	Carbohydrate Metabolism	( x ( 3641 ) or x ( 3971 ) or x ( 13873 ))	0	1000
4HOXPACMON	4-hydroxyphenylacetate 3-monooxygenase (EC 1.14.13.3)	4hoxpac_c + h_c + nadh_c + o2_c -> 34dih_c + h2o_c + nad_c	Other	( x ( 3636 ) or x ( 4099 ))	0	1000
3HPAOX	4-hydroxyphenylacetate 3-monooxygenase (EC 1.14.13.3)	3hylac_c + h_c + nadh_c + o2_c -> 34dih_c + h2o_c + nad_c	Amino Acid Metabolism	( x ( 3636 ) or x ( 4099 ))	0	1000
GNKr	Gluconokinase	atp_c + glcn_c <=> 6pgc_c + adp_c + h_c	Carbohydrate Metabolism	( x ( 3623 ) or x ( 4014 ) or x ( 9913 ))	-1000	1000
FBP	Fructose-bisphosphatase	fdp_c + h2o_c -> f6p_c + pi_c	Carbohydrate Metabolism	( x ( 3621 ) or x ( 4003 ) or x ( 19721 ))	0	1000
PPS	Phosphoenolpyruvate synthase	atp_c + h2o_c + pyr_c -> amp_c + 2 h_c + pep_c + pi_c	Carbohydrate Metabolism	( x ( 3619 ) or x ( 4061 ) or x ( 16985 ) or x ( 17004 ))	0	1000
FFSD	Beta-fructofuranosidase	h2o_c + suc6p_c -> fru_c + g6p_c	Carbohydrate Metabolism	( x ( 3583 ) or x ( 4068 ) or x ( 5869 ))	0	1000
RAFH	Raffinose hydrolyzing enzyme	h2o_c + raffin_c -> fru_c + melib_c	Carbohydrate Metabolism	( x ( 3583 ) or x ( 4068 ) or x ( 5869 ))	0	1000
XAND	Xanthine dehydrogenase	h2o_c + nad_c + xan_c -> h_c + nadh_c + urate_c	Nucleosides and Nucleotides	( x ( 3574 ) or x ( 4078 ) or x ( 7631 ) or x ( 18967 )) or ( x ( 1808 ) or x ( 7649 ) or x ( 11914 ) or x ( 18820 ) or x ( 18821 )) or ( x ( 369 ) or x ( 15241 ) or x ( 15243 )) or ( x ( 846 ) or x ( 7632 ) or x ( 18740 )) or ( x ( 3305 ) or x ( 4875 ) or x ( 10945 ) or x ( 18214 ) or x ( 18225 ) or x ( 18236 ) or x ( 18247 ) or x ( 18258 ))	0	1000
DHBS	2,3-dihydroxybenzoate adenylate synthase	23dhb_c + atp_c + h_c -> 23dhba_c + ppi_c	Cofactors, Vitamins, Prosthetic Groups, Pigments	( x ( 357 ))	0	1000
MTI	Maltose trehalose isomerase	tre_c <=> malt_c	Alternate Carbon Metabolism	( x ( 3563 ) or x ( 5520 ))	-1000	1000
MALTpts	Maltose transport via PEP:Pyr PTS	malt_e + pep_c -> malt6p_c + pyr_c	Transport	( x ( 3560 ) or x ( 3660 ) or x ( 3945 ) or x ( 4100 ) or x ( 19643 )) and ( x ( 119 )) and ( x ( 2926 ) or x ( 6789 ))	0	1000
ACGApts	N-Acetyl-D-glucosamine transport via PEP:Pyr PTS	acgam_e + pep_c -> acgam6p_c + pyr_c	Transport	( x ( 3560 ) or x ( 3660 ) or x ( 3755 ) or x ( 3842 ) or x ( 3945 ) or x ( 4100 )) and ( x ( 119 )) and ( x ( 2926 ) or x ( 6789 ))	0	1000
THRD_L	L-threonine deaminase	thr__L_c -> 2obut_c + nh4_c	Amino Acid Metabolism	( x ( 3549 ) or x ( 4137 ) or x ( 19690 ))	0	1000
FE2t2	Iron (II) transport in via proton symport	fe2_e + h_e -> fe2_c + h_c	Inorganic Ion Transport and Metabolism	( x ( 3540 ) or x ( 4182 ) or x ( 18956 ))	0	1000
MNt2	Manganese transport in via proton symport	h_e + mn2_e -> h_c + mn2_c	Transport	( x ( 3540 ) or x ( 4182 ) or x ( 18956 ))	0	1000
R10519	D-glucose-6-phosphate:NAD[c] +oxidoreductase	g6p_c + nad_c -> 3dhyglup_c + h_c + nadh_c	Cofactors, Vitamins, Prosthetic Groups, Pigments	( x ( 3536 ) or x ( 4249 ) or x ( 8930 ))	0	1000
R05339	6-phospho-3-hexuloisomerase	da3h6p_c -> f6p_c	Carbohydrate Metabolism	( x ( 3532 ) or x ( 4161 ))	0	1000
GLUR	Glutamate racemase	glu__D_c <=> glu__L_c	Amino Acid Metabolism	( x ( 3531 ) or x ( 4607 ) or x ( 5293 )) or ( x ( 3115 ) or x ( 6178 ) or x ( 8059 ))	-1000	1000
SDPDS	Succinyl-diaminopimelate desuccinylase	h2o_c + sl26da_c -> 26dap_LL_c + succ_c	Amino Acid Metabolism	( x ( 3526 ) or x ( 4185 ) or x ( 19683 ))	0	1000
UREA	Urease	h2o_c + 2 h_c + urea_c -> co2_c + 2 nh4_c	Amino Acid Metabolism	( x ( 3514 ) or x ( 4233 )) and ( x ( 1104 )) and ( x ( 3150 ) or x ( 5531 ))	0	1000
TYRTRS	Tyrosyl-tRNA synthetase	atp_c + trnatyr_c + tyr__L_c -> amp_c + ppi_c + tyrtrna_c	Amino Acid Metabolism	( x ( 3491 ) or x ( 4548 ) or x ( 5711 ))	0	1000
LACZ	B-galactosidase	h2o_c + lcts_c -> gal_c + glc__D_c	Carbohydrate Metabolism	( x ( 3489 ) or x ( 4289 ))	0	1000
HBUHL1	3R 3 Hydroxybutanoyl acyl carrier protein hydro lyase	3hbacp_c -> 2beacp_c + h2o_c	Exchange	( x ( 348 )) or ( x ( 348 ))	0	1000
HDDHL5	3R 3 Hydroxybutanoyl acyl carrier protein hydro lyase	3hddacp_c -> 2tddacp_c + h2o_c	Exchange	( x ( 348 )) or ( x ( 348 ))	0	1000
HDEHL4	3R 3 Hydroxybutanoyl acyl carrier protein hydro lyase	3hdeacp_c -> 2tdeacp_c + h2o_c	Exchange	( x ( 348 )) or ( x ( 348 ))	0	1000
HHDHL7	3R 3 Hydroxypalmitoyl acyl carrier protein hydro lyase	3hpaacp_c -> 2thdeacp_c + h2o_c	Exchange	( x ( 348 )) or ( x ( 348 ))	0	1000
HHYHL2	3R 3 Hydroxybutanoyl acyl carrier protein hydro lyase	3hhacp_c -> 2theacp_c + h2o_c	Exchange	( x ( 348 )) or ( x ( 348 ))	0	1000
HOCHL3	3R 3 Hydroxybutanoyl acyl carrier protein hydro lyase	3hocACP_c -> 2toceacp_c + h2o_c	Exchange	( x ( 348 )) or ( x ( 348 ))	0	1000
HODHL8	3R 3 Hydroxyoctadecanoyl acyl carrier protein hydro lyase	3hocdacp_c -> 2tocdacp_c + h2o_c	Exchange	( x ( 348 )) or ( x ( 348 ))	0	1000
HTDHL6	3R 3 Hydroxypalmitoyl acyl carrier protein hydro lyase	3htdacp_c -> 2ttdeacp_c + h2o_c	Exchange	( x ( 348 )) or ( x ( 348 ))	0	1000
10M3HDHL	10-methyl-3-hydroxy-undecanoyl-ACP hydro-lyase	10m3uACP_c <=> 10mtu2eACP_c + h2o_c	Lipid metabolism	( x ( 348 ))	-1000	1000
11MHDOD	11-methyl-3-hydroxy-dodecanoyl-ACP hydro-lyase	11m3hdACP_c <=> 11mtdeACP_c + h2o_c	Lipid metabolism	( x ( 348 ))	-1000	1000
12M3HTDH	12-methyl-3-hydroxy-tetra-decanoyl-ACP hydro-lyase	12m3htdACP_c <=> 12methtetdec2_c + h2o_c	Lipid metabolism	( x ( 348 ))	-1000	1000
12M3HTHL	12-methyl-3-hydroxy-tridecanoyl-ACP hydro-lyase	12mdhtACP_c <=> 12mtt2eACP_c + h2o_c	Lipid metabolism	( x ( 348 ))	-1000	1000
13M3HTDAHL	13-methyl-3-hydroxy-tetra-decanoyl-ACP hydro-lyase	13m3htdACP_c <=> 13mttd2eACP_c + h2o_c	Lipid metabolism	( x ( 348 ))	-1000	1000
14M3HDEC	14-methyl-3-hydroxy-hexa-decanoyl-ACP hydro-lyase	14m3hdACP_c <=> 14mthdeACP_c + h2o_c	Lipid metabolism	( x ( 348 ))	-1000	1000
14M3HPAHL	14-methyl-3-hydroxy-pentadecanoyl-ACP hydro-lyase	14m3hpACP_c <=> 14mtp2eACP_c + h2o_c	Lipid metabolism	( x ( 348 ))	-1000	1000
15M3HEXDA	15-methyl-3-hydroxy-hexa-decanoyl-ACP hydro-lyase	15m3hdACP_c -> 15methexeACP_c + h2o_c	Lipid metabolism	( x ( 348 ))	0	1000
16M3HDEC	16-methyl-3-hydroxy-hexa-decanoyl-ACP hydro-lyase	16m3hdACP_c -> 16mthdeACP_c + h2o_c	Lipid metabolism	( x ( 348 ))	0	1000
16M3HPAHL	16-methyl-3-hydroxy-pentadecanoyl-ACP hydro-lyase	16m3hpACP_c -> 16mtp2eACP_c + h2o_c	Lipid metabolism	( x ( 348 ))	0	1000
17M3HDEC	17-methyl-3-hydroxy-hexa-decanoyl-ACP hydro-lyase	17m3hdACP_c -> 17mthdeACP_c + h2o_c	Lipid metabolism	( x ( 348 ))	0	1000
2MPCTF	10-methyl-3-hydroxy-dodecanoyl-ACP hydro-lyase	3hoddecACP_c <=> 10mtd2eACP_c + h2o_c	Lipid metabolism	( x ( 348 ))	-1000	1000
3HAD160_2	3-hydroxyacyl-[acyl-carrier-protein] dehydratase (n-C16:0)	3hpaACP_c -> h2o_c + tpalm2eACP_c	Lipid metabolism	( x ( 348 ))	0	1000
3HAD200	3-hydroxyacyl-[acyl-carrier-protein] dehydratase (n-C20:0)	3hvegACP_c -> h2o_c + tvegeACP_c	Lipid metabolism	( x ( 348 ))	0	1000
3HAD80_2	3-hydroxyacyl-[acyl-carrier-protein] dehydratase (n-C8:0)	3hocACP_c -> h2o_c + toct2eACP_c	Lipid metabolism	( x ( 348 ))	0	1000
4ISOHELS	4-methyl-3-hydroxy-hexanoyl-ACP hydro-lyase	4m3hhexACP_c <=> 4methex2eACP_c + h2o_c	Lipid metabolism	( x ( 348 ))	-1000	1000
4M3G3P	4-methyl-3-hydroxy-pentanoyl-ACP hydro-lyase	4m3hpAPC_c <=> 4mtpACP_c + h2o_c	Lipid metabolism	( x ( 348 ))	-1000	1000
5M3HHAL	5-methyl-3-hydroxy-hexanoyl-ACP hydro-lyase	5m3hACP_c <=> 5mhACP_c + h2o_c	Lipid metabolism	( x ( 348 ))	-1000	1000
6M3HHL	6-methyl-3-hydroxy-heptanoyl-ACP hydro-lyase	6m3hhACP_c <=> 6mth2eACP_c + h2o_c	Lipid metabolism	( x ( 348 ))	-1000	1000
6M3HOAHL	6-methyl-3-hydroxy-octanoyl-ACP hydro-lyase	6m3hoACP_c <=> 6mto2eACP_c + h2o_c	Lipid metabolism	( x ( 348 ))	-1000	1000
7M3HOACPL	7-methyl-3-hydroxy-octanoyl-ACP hydro-lyase	7m3hoACP_c <=> 7mto2eACP_c + h2o_c	Lipid metabolism	( x ( 348 ))	-1000	1000
8M3HDAL	8-methyl-3-hydroxy-decanoyl-ACP hydro-lyase	8m3hdACP_c <=> 8mtd2eACP_c + h2o_c	Lipid metabolism	( x ( 348 ))	-1000	1000
8M3HNAHL	8-methyl-3-hydroxy-nonanoyl-ACP hydro-lyase	8m3hnACP_c <=> 8mtn2eACP_c + h2o_c	Lipid metabolism	( x ( 348 ))	-1000	1000
9M3HDL	9-methyl-3-hydroxy-decanoyl-ACP hydro-lyase	9m3hdACP_c <=> 9mtd2eACP_c + h2o_c	Lipid metabolism	( x ( 348 ))	-1000	1000
HGLACPHL	3-Hydroxyglutaryl-ACP methyl ester hydro-lyase	3hgmeACP_c -> egmeACP_c + h2o_c	Cofactors, Vitamins, Prosthetic Groups, Pigments	( x ( 348 ))	0	1000
HPIMHL	3-Hydroxypimeloyl-ACP methyl ester hydro-lyase	3hpmeACP_c -> epmeACP_c + h2o_c	Cofactors, Vitamins, Prosthetic Groups, Pigments	( x ( 348 ))	0	1000
TRO2EHL	Trans-Octodec-2-enoyl-ACP hydro-lyase	3hodACP_c <=> h2o_c + to2eACP_c	Lipid metabolism	( x ( 348 ))	-1000	1000
MTRK	5-methylthioribose kinase	5mtr_c + atp_c -> 5mdr1p_c + adp_c + h_c	Amino Acid Metabolism	( x ( 346 ))	0	1000
PHYT3	3 phytase	h2o_c + inoshp_c -> inospp1_c + pi_c	Carbohydrate Metabolism	( x ( 3457 ) or x ( 4402 ))	0	1000
METSR_R1	L methionine R oxide reductase trdrd	metox__R_c + trdrd_c -> h2o_c + met__L_c + trdox_c	Amino Acid Metabolism	( x ( 3456 ) or x ( 4379 ))	0	1000
METSR_R2	L methionine R oxide H2O2	h2o2_c + met__L_c -> h2o_c + metox__R_c	Amino Acid Metabolism	( x ( 3456 ) or x ( 4379 ))	0	1000
rxn09940	Peptide methionine sulfoxide reductase msrB (EC 1.8.4.12)	metsox_R__L_c + trdrd_c <=> h2o_c + met__L_c + trdox_c	Amino Acid Metabolism	( x ( 3456 ) or x ( 4379 ))	-1000	1000
METSR_S1	L methionine S oxide reductase trdrd	metox_c + trdrd_c -> h2o_c + met__L_c + trdox_c	Amino Acid Metabolism	( x ( 3455 ) or x ( 4378 ))	0	1000
METSR_S2	L methionine S oxide reductase H2O2	h2o2_c + met__L_c -> h2o_c + metox_c	Amino Acid Metabolism	( x ( 3455 ) or x ( 4378 ))	0	1000
R02025	Peptide methionine sulfoxide reductase MsrA (EC 1.8.4.11)	h2o_c + met__L_c + trdox_c <=> metsox_S__L_c + trdrd_c	Amino Acid Metabolism	( x ( 3455 ) or x ( 4378 ))	-1000	1000
RBFK	Riboflavin kinase	atp_c + ribflv_c -> adp_c + fmn_c + h_c	Cofactors, Vitamins, Prosthetic Groups, Pigments	( x ( 3451 ) or x ( 8427 )) or ( x ( 6 ) or x ( 15088 ))	0	1000
OHPBAT	O-Phospho-4-hydroxy-L-threonine:2-oxoglutarate aminotransferase	glu__L_c + ohpb_c <=> akg_c + phthr_c	Cofactors, Vitamins, Prosthetic Groups, Pigments	( x ( 345 ))	-1000	1000
PSERT	Phosphoserine transaminase	3php_c + glu__L_c <=> akg_c + pser__L_c	Amino Acid Metabolism	( x ( 345 ))	-1000	1000
ASPDTDe	D-aspartate transport, extracellular	asp__D_c <=> asp__D_e	Transport	( x ( 344 ) or x ( 2335 ) or x ( 2999 ) or x ( 6302 ) or x ( 9881 ))	-1000	1000
ASPt2_2	Aspartate transport via proton symport (2 H)	asp__L_e + 2 h_e -> asp__L_c + 2 h_c	Transport	( x ( 344 ) or x ( 2335 ) or x ( 2999 ) or x ( 6302 ) or x ( 9881 ))	0	1000
OROTt2_2	Orotate transport via proton symport (2 H)	2 h_e + orot_e -> 2 h_c + orot_c	Transport	( x ( 344 ) or x ( 2335 ) or x ( 2999 ) or x ( 6302 ) or x ( 9881 ))	0	1000
MALt2r	L malate reversible transport via proton symport	h_e + mal__L_e -> h_c + mal__L_c	Transport	( x ( 2342 ) or x ( 344 ) or x ( 2335 ) or x ( 2999 ) or x ( 6302 ) or x ( 8133 ) or x ( 9881 )) or ( x ( 592 ) or x ( 675 )) or ( x ( 79 ))	0	1000
GLUt2r	L glutamate transport via proton symport reversible	glu__L_e + h_e -> glu__L_c + h_c	Transport	( x ( 344 ) or x ( 2335 ) or x ( 2999 ) or x ( 6302 ) or x ( 8133 ) or x ( 9881 )) or ( x ( 344 ) or x ( 2335 ) or x ( 2999 ) or x ( 6302 ) or x ( 8133 ) or x ( 9881 ))	0	1000
DURIt2	Deoxyuridine transport in via proton symport	duri_e + h_e -> duri_c + h_c	Transport	( x ( 343 ) or x ( 640 ) or x ( 2951 ) or x ( 6621 ) or x ( 18222 ))	0	1000
CYTDt4	Cytidine transport in via sodium symport	cytd_e + na1_e -> cytd_c + na1_c	Transport	( x ( 343 ) or x ( 640 ) or x ( 2951 ) or x ( 6621 ) or x ( 18222 )) or ( x ( 640 ) or x ( 2951 ) or x ( 6621 ) or x ( 18222 )) or ( x ( 343 ) or x ( 640 ) or x ( 2951 ) or x ( 6621 ) or x ( 18222 ))	0	1000
THMDt4	Thymidine transport in via sodium symport	na1_e + thymd_e -> na1_c + thymd_c	Transport	( x ( 343 ) or x ( 640 ) or x ( 2951 ) or x ( 6621 ) or x ( 18222 )) or ( x ( 640 ) or x ( 2951 ) or x ( 6621 ) or x ( 18222 )) or ( x ( 343 ) or x ( 640 ) or x ( 2951 ) or x ( 6621 ) or x ( 18222 ))	0	1000
URIt4	Uridine transport in via sodium symport	na1_e + uri_e -> na1_c + uri_c	Transport	( x ( 343 ) or x ( 640 ) or x ( 2951 ) or x ( 6621 ) or x ( 18222 )) or ( x ( 640 ) or x ( 2951 ) or x ( 6621 ) or x ( 18222 )) or ( x ( 343 ) or x ( 640 ) or x ( 2951 ) or x ( 6621 ) or x ( 18222 ))	0	1000
DCYTt2	Deoxycytidine transport in via proton symport	dcyt_e + h_e -> dcyt_c + h_c	Transport	( x ( 343 ) or x ( 640 ) or x ( 2951 ) or x ( 6621 ) or x ( 18222 )) or ( x ( 640 ) or x ( 2951 ) or x ( 6621 ) or x ( 18222 )) or ( x ( 343 ) or x ( 2951 ) or x ( 6621 ) or x ( 18222 ))	0	1000
URIt2	Uridine transport in via proton symport	h_e + uri_e -> h_c + uri_c	Transport	( x ( 343 ) or x ( 640 ) or x ( 2951 ) or x ( 6621 ) or x ( 18222 )) or ( x ( 343 ) or x ( 2951 ) or x ( 6621 ) or x ( 18222 )) or ( x ( 640 ) or x ( 2951 ) or x ( 6621 ) or x ( 18222 ))	0	1000
ARGSS	Argininosuccinate synthase	asp__L_c + atp_c + citr__L_c <=> amp_c + argsuc_c + h_c + ppi_c	Amino Acid Metabolism	( x ( 3427 ) or x ( 4433 ))	-1000	1000
PURabc1	Puromycin efflux via ABC system	atp_c + h2o_c + pur_c -> adp_c + h_c + pi_c + pur_e	Transport	( x ( 342 ) or x ( 3773 ) or x ( 4084 ) or x ( 9393 ) or x ( 9902 ) or x ( 14009 ) or x ( 14725 ))	0	1000
HMGCOAS	Hydroxymethylglutaryl CoA synthase	aacoa_c + accoa_c + h2o_c -> coa_c + h_c + hmgcoa_c	Carbohydrate Metabolism	( x ( 3419 ) or x ( 14834 ))	0	1000
R02630	PTS system, mannitol-specific IIA component (EC 2.7.1.69)|PTS system, mannitol-specific IIB component (EC 2.7.1.69)|PTS system, ... <Preview truncated at 128 characters>	man_c + p_nplhis_c -> man6p_c + p_his_c	Carbohydrate Metabolism	( x ( 3400 ) or x ( 4877 ) or x ( 6356 ))	0	1000
TECA3S45	Glycerol teichoic acid n45 unlinked glucose substituted	45 cdpglyc_c + h2o_c + uacgam_c + uacmam_c + 45 udpg_c -> 45 cmp_c + gtca3_45_BS_c + 91 h_c + 46 udp_c + ump_c	Cell Wall/Membrane/Envelope Metabolism	( x ( 3390 ) or x ( 4576 ) or x ( 19287 ) or strain_GAP ( 85 ) or strain_GAP ( 123 ) or strain_GAP ( 489 )) and ( x ( 4048 ) or x ( 4338 ) or x ( 4772 ) or x ( 4838 ) or x ( 6545 ) or x ( 8787 ) or strain_GAP ( 85 ) or strain_GAP ( 123 ) or strain_GAP ( 489 )) and ( x ( 3963 ) or x ( 4798 ) or x ( 4831 ) or x ( 4883 ) or x ( 6220 ) or x ( 6280 ) or x ( 8815 ) or x ( 10541 ) or x ( 10611 ) or x ( …	0	1000
TECA2S45	Glycerol teichoic acid n45 unlinked D ala substituted	45 ala__D_c + 45 atp_c + 45 cdpglyc_c + 45 h2o_c + uacgam_c + uacmam_c -> 45 amp_c + 45 cmp_c + gtca2_45_BS_c + 91 h_c + 45 ppi_c + udp_c + ump_c	Cell Wall/Membrane/Envelope Metabolism	( x ( 3390 ) or x ( 4576 ) or x ( 19287 ) or strain_GAP ( 85 ) or strain_GAP ( 123 ) or strain_GAP ( 489 )) and ( x ( 4048 ) or x ( 4338 ) or x ( 4772 ) or x ( 4838 ) or x ( 6545 ) or x ( 8787 ) or strain_GAP ( 85 ) or strain_GAP ( 123 ) or strain_GAP ( 489 )) and ( x ( 3963 ) or x ( 4798 ) or x ( 4831 ) or x ( 4883 ) or x ( 6220 ) or x ( 6280 ) or x ( 8815 ) or x ( 10541 ) or x ( 10611 ) or x ( …	0	1000
TECA1S45	Glycerol teichoic acid n45 unlinked unsubstituted	45 cdpglyc_c + uacgam_c + uacmam_c -> 45 cmp_c + gtca1_45_BS_c + 46 h_c + udp_c + ump_c	Cell Wall/Membrane/Envelope Metabolism	( x ( 3390 ) or x ( 4576 ) or x ( 19287 ) or strain_GAP ( 85 ) or strain_GAP ( 123 ) or strain_GAP ( 489 )) and ( x ( 4048 ) or x ( 4338 ) or x ( 4772 ) or x ( 4838 ) or x ( 6545 ) or x ( 8787 ) or strain_GAP ( 85 ) or strain_GAP ( 123 ) or strain_GAP ( 489 )) and ( x ( 3963 ) or x ( 4798 ) or x ( 4831 ) or x ( 4883 ) or x ( 6220 ) or x ( 6280 ) or x ( 8815 ) or x ( 10541 ) or x ( 10611 ) or x ( …	0	1000
GLXCBL	Glyoxalate carboligase	2 glx_c + h_c -> 2h3opp_c + co2_c	Carbohydrate Metabolism	( x ( 3379 ) or x ( 4784 ) or x ( 18719 ) or x ( 18955 ))	0	1000
UPP3MT	Uroporphyrinogen methyltransferase	2 amet_c + uppg3_c -> 2 ahcys_c + dscl_c + h_c	Cofactors, Vitamins, Prosthetic Groups, Pigments	( x ( 3366 ) or x ( 4602 ))	0	1000
FTHFD	Formyltetrahydrofolate deformylase	10fthf_c + h2o_c -> for_c + h_c + thf_c	Cofactors, Vitamins, Prosthetic Groups, Pigments	( x ( 3356 ) or x ( 4694 ))	0	1000
HSERTA	Acetyl-CoA:L-homoserineO-acetyltransferase	accoa_c + hom__L_c -> achms_c + coa_c	Sulfur Metabolism	( x ( 3349 ) or x ( 4669 ) or x ( 19456 ))	0	1000
HSST	Homoserine O-succinyltransferase	hom__L_c + succoa_c <=> coa_c + suchms_c	Amino Acid Metabolism	( x ( 3349 ) or x ( 4669 ) or x ( 19455 ) or x ( 19456 ))	-1000	1000
QULNS	Quinolinate synthase	dhap_c + iasp_c -> 2 h2o_c + pi_c + quln_c	Cofactors, Vitamins, Prosthetic Groups, Pigments	( x ( 3328 ) or x ( 4769 ))	0	1000
TEICH45	Teichuronic acid n45 unlinked GalNAc GlcA repeated	45 uacgala_c + 45 udpglcur_c <=> 45 h_c + teich_45_BS_c + 45 udp_c + 45 ump_c	Cell Wall/Membrane/Envelope Metabolism	( x ( 3324 ) or x ( 4776 )) and ( x ( 3326 ) or x ( 4797 )) and ( x ( 3340 ) or x ( 4818 ) or x ( 12069 )) and ( x ( 3332 ) or x ( 4800 )) and ( x ( 1870 ))	-1000	1000
DHORTS	Dihydroorotase	dhor__S_c + h2o_c <=> cbasp_c + h_c	Nucleosides and Nucleotides	( x ( 332 ))	-1000	1000
LYSt3r	L lysine transport out via proton antiport reversible	h_e + lys__L_c <=> h_c + lys__L_e	Transport	( x ( 3292 ) or x ( 5692 ) or x ( 6013 ) or x ( 8514 ) or x ( 11263 ) or x ( 14314 ))	-1000	1000
TMDS	Thymidylate synthase	dump_c + mlthf_c -> dhf_c + dtmp_c	Nucleosides and Nucleotides	( x ( 3286 ) or x ( 3558 ) or x ( 4451 ) or x ( 5025 ) or x ( 12446 ) or x ( 15945 ) or x ( 19262 ) or x ( 19263 ) or x ( 19265 ) or x ( 19270 ) or x ( 19272 ) or x ( 19275 )) or ( x ( 3286 ) or x ( 3558 ) or x ( 4451 ) or x ( 5025 ) or x ( 12446 ) or x ( 15945 ) or x ( 19265 ) or x ( 19270 ) or x ( 19272 ) or x ( 19275 ))	0	1000
ORNTAC	Ornithine transacetylase	acorn_c + glu__L_c <=> acglu_c + orn__L_c	Amino Acid Metabolism	( x ( 3285 ) or x ( 4996 ))	-1000	1000
DB4PS	3,4-Dihydroxy-2-butanone-4-phosphate synthase	ru5p__D_c -> db4p_c + for_c + h_c	Cofactors, Vitamins, Prosthetic Groups, Pigments	( x ( 3278 ) or x ( 5208 ) or x ( 16291 ) or x ( 19566 ) or x ( 19567 ) or x ( 19568 ))	0	1000
GTPCII	GTP cyclohydrolase II	gtp_c + 3 h2o_c -> 25dhpp_c + for_c + 2 h_c + ppi_c	Cofactors, Vitamins, Prosthetic Groups, Pigments	( x ( 3278 ) or x ( 5208 ) or x ( 16291 ) or x ( 19566 ) or x ( 19567 ) or x ( 19568 ))	0	1000
GTPCII2	GTP cyclohydrolase II (25drapp)	gtp_c + 3 h2o_c -> 25drapp_c + for_c + 2 h_c + ppi_c	Cofactors, Vitamins, Prosthetic Groups, Pigments	( x ( 3278 ) or x ( 5208 ) or x ( 16291 ) or x ( 19566 ) or x ( 19567 ) or x ( 19568 ))	0	1000
FDMO	FMNH2-dependent monooxygenase	fmnh2_c + isetac_c + o2_c -> fmn_c + gcald_c + h2o_c + h_c + so3_c	Inorganic Ion Transport and Metabolism	( x ( 3259 ) or x ( 5113 ))	0	1000
FDMO1	FMN dependent monooxygenase ethanesulfonate	eths_c + fmnRD_c + o2_c -> acald_c + fmn_c + h2o_c + h_c + so3_c	Alternate Carbon Metabolism	( x ( 3259 ) or x ( 5113 ))	0	1000
FDMO2	FMNH2-dependent monooxygenase (methanesulfonate)	fmnh2_c + mso3_c + o2_c -> fald_c + fmn_c + h2o_c + h_c + so3_c	Inorganic Ion Transport and Metabolism	( x ( 3259 ) or x ( 5113 ))	0	1000
FDMO2_1	FMN dependent monooxygenase butanesulfonate	buts_c + fmnRD_c + o2_c -> btal_c + fmn_c + h2o_c + h_c + so3_c	Alternate Carbon Metabolism	( x ( 3259 ) or x ( 5113 ))	0	1000
FDMO3	FMNH2-dependent monooxygenase (ethanesulfonate)	ethso3_c + fmnh2_c + o2_c -> acald_c + fmn_c + h2o_c + h_c + so3_c	Inorganic Ion Transport and Metabolism	( x ( 3259 ) or x ( 5113 ))	0	1000
FDMO3_1	FMN dependent monooxygenase hexanesulfonate	fmnRD_c + hexs_c + o2_c -> fmn_c + h2o_c + h_c + hxal_c + so3_c	Alternate Carbon Metabolism	( x ( 3259 ) or x ( 5113 ))	0	1000
FDMO4	FMNH2-dependent monooxygenase (butanesulfonate)	butso3_c + fmnh2_c + o2_c -> btal_c + fmn_c + h2o_c + h_c + so3_c	Inorganic Ion Transport and Metabolism	( x ( 3259 ) or x ( 5113 ))	0	1000
FDMO4_1	FMN dependent monooxygenase taurine	fmnRD_c + o2_c + taur_c -> amacald_c + fmn_c + h2o_c + h_c + so3_c	Alternate Carbon Metabolism	( x ( 3259 ) or x ( 5113 ))	0	1000
FDMO5_1	FMN dependent monooxygenase sulfoacetate	fmnRD_c + o2_c + sula_c -> fmn_c + glx_c + h2o_c + h_c + so3_c	Alternate Carbon Metabolism	( x ( 3259 ) or x ( 5113 ))	0	1000
FDMO6	FMNH2-dependent monooxygenase (sulfoacetate)	fmnh2_c + o2_c + sulfac_c -> fmn_c + glx_c + h2o_c + h_c + so3_c	Inorganic Ion Transport and Metabolism	( x ( 3259 ) or x ( 5113 ))	0	1000
FDMO6_1	FMN dependent monooxygenase isethionate	fmnRD_c + istnt_c + o2_c -> fmn_c + gcald_c + h2o_c + h_c + so3_c	Alternate Carbon Metabolism	( x ( 3259 ) or x ( 5113 ))	0	1000
FDMO_1	FmnRD dependent monooxygenase methanesulfonate	fmnRD_c + mso3_c + o2_c -> fald_c + fmn_c + h2o_c + h_c + so3_c	Alternate Carbon Metabolism	( x ( 3259 ) or x ( 5113 ))	0	1000
rxn05737	Alkanesulfonate monooxygenase (EC 1.14.14.5)	fmnh2_c + o2_c + taur_c -> amacald_c + fmn_c + h2o_c + so3_c	Sulfur Metabolism	( x ( 3259 ) or x ( 5113 ))	0	1000
rxn08469	Alkanesulfonate monooxygenase (EC 1.14.14.5)	eths_c + fmnh2_c + o2_c -> acald_c + fmn_c + h2o_c + so3_c	Sulfur Metabolism	( x ( 3259 ) or x ( 5113 ))	0	1000
rxn08470	Alkanesulfonate monooxygenase (EC 1.14.14.5)	buts_c + fmnh2_c + o2_c -> btal_c + fmn_c + h2o_c + so3_c	Sulfur Metabolism	( x ( 3259 ) or x ( 5113 ))	0	1000
rxn10067	Alkanesulfonate monooxygenase (EC 1.14.14.5)	fmnh2_c + hexs_c + o2_c -> fmn_c + h2o_c + hxal_c + so3_c	Sulfur Metabolism	( x ( 3259 ) or x ( 5113 ))	0	1000
NAabcO	Sodium transport out via ABC system	atp_c + h2o_c + na1_c -> adp_c + h_c + na1_e + pi_c	Transport	( x ( 3256 ) or x ( 4934 ) or x ( 5483 ) or x ( 5517 ) or x ( 8117 ) or x ( 10327 )) and ( x ( 3203 ) or x ( 5610 ) or x ( 18599 ) or x ( 18620 ))	0	1000
HISDr	Histidase r	his__L_c <=> nh4_c + urcan_c	Amino Acid Metabolism	( x ( 3248 ) or x ( 5952 ) or x ( 10216 ))	-1000	1000
CHITPH	Chitobiose-6-phosphate hydrolase	chit6p_c + h2o_c -> acgam6p_c + acgam_c	Alternate Carbon Metabolism	( x ( 3245 ) or x ( 5156 ))	0	1000
G1PPDM	Glucose 1 phosphate phosphodismutase	2 g1p_c -> g16bp_c + glc__D_c	Carbohydrate Metabolism	( x ( 3236 ))	0	1000
PGMT_B	B phosphoglucomutase	g6p_B_c <=> g1p_B_c	Carbohydrate Metabolism	( x ( 3236 ))	-1000	1000
BLACT	Beta lactamase	h2o_c + pencil_c <=> h_c + pencilca_c	Other	( x ( 3229 ) or x ( 8305 ) or x ( 8864 ) or x ( 14560 ) or x ( 17184 )) or ( x ( 2635 ) or x ( 6201 ))	-1000	1000
R00667	Ornithine aminotransferase (EC 2.6.1.13)	akg_c + orn__L_c <=> glu5sa_c + glu__L_c	Amino Acid Metabolism	( x ( 322 ))	-1000	1000
R00668	L-ornithine:2-oxoglutarateaminotransferase	akg_c + orn__L_c -> 1pyr5c_c + glu__L_c + h2o_c	Amino Acid Metabolism	( x ( 322 ))	0	1000
R01343	L-Ornithine:2-oxo-acidaminotransferase	2oxo_c + orn__L_c -> LAA_c + glu5sa_c	Amino Acid Metabolism	( x ( 322 ))	0	1000
AMAOTr	Adenosylmethionine-8-amino-7-oxononanoate transaminase	8aonn_c + amet_c <=> amob_c + dann_c	Cofactors, Vitamins, Prosthetic Groups, Pigments	( x ( 322 ) or x ( 1066 ) or x ( 2152 ) or x ( 2233 ) or x ( 8129 ) or x ( 10424 ) or x ( 13064 ) or x ( 15093 ))	-1000	1000
ACOTA	Acetylornithine transaminase	acorn_c + akg_c <=> acg5sa_c + glu__L_c	Amino Acid Metabolism	( x ( 322 ) or x ( 1066 ) or x ( 2135 ) or x ( 8129 ) or x ( 12039 ))	-1000	1000
ABTA	4-aminobutyrate transaminase	4abut_c + akg_c <=> glu__L_c + sucsal_c	Amino Acid Metabolism	( x ( 322 ) or x ( 1066 ) or x ( 2135 ) or x ( 2152 ) or x ( 8129 ) or x ( 12039 ))	-1000	1000
ORNTA_1	Ornithine transaminase	akg_c + orn__L_c -> glu5sa_c + glu__L_c	Amino Acid Metabolism	( x ( 322 ) or x ( 1066 ) or x ( 2135 ) or x ( 12039 ))	0	1000
ASO3t8	Arsenite efflux via ATP hydrolysis	aso3_c + atp_c + h2o_c -> adp_c + aso3_e + h_c + pi_c	Transport	( x ( 3199 ) or x ( 5349 ) or x ( 6448 ) or x ( 7485 ))	0	1000
ADNt2	Adenosine transport in via proton symport	adn_e + h_e <=> adn_c + h_c	Transport	( x ( 319 ))	-1000	1000
CSNt2	Cytosine transport in via proton symport	csn_e + h_e -> csn_c + h_c	Transport	( x ( 319 ))	0	1000
GSNt2	Guanosine transport in via proton symport	gsn_e + h_e <=> gsn_c + h_c	Transport	( x ( 319 ))	-1000	1000
INSt2	Inosine transport in via proton symport	h_e + ins_e <=> h_c + ins_c	Transport	( x ( 319 ))	-1000	1000
XTSNt2	Xanthosine transport in via proton symport	h_e + xtsn_e <=> h_c + xtsn_c	Transport	( x ( 319 ))	-1000	1000
OCBT_2	Ornithine carbamoyltransferase	cbp_c + orn__L_c <=> citr__L_c + 2 h_c + pi_c	Amino Acid Metabolism	( x ( 3178 ) or x ( 5468 )) or ( x ( 3178 ) or x ( 5468 )) or ( x ( 3178 ) or x ( 5468 )) or ( x ( 3178 ) or x ( 5468 ))	-1000	1000
ILETA	Isoleucine transaminase	akg_c + ile__L_c <=> 3mop_c + glu__L_c	Amino Acid Metabolism	( x ( 317 ) or x ( 1427 )) or ( x ( 317 ) or x ( 1427 ))	-1000	1000
LEUTA	Leucine transaminase	akg_c + leu__L_c <=> 4mop_c + glu__L_c	Amino Acid Metabolism	( x ( 317 ) or x ( 1427 )) or ( x ( 317 ) or x ( 1427 ))	-1000	1000
VALTA	Valine transaminase	akg_c + val__L_c <=> 3mob_c + glu__L_c	Amino Acid Metabolism	( x ( 317 ) or x ( 1427 )) or ( x ( 317 ) or x ( 1427 ))	-1000	1000
SHKK	Shikimate kinase	atp_c + skm_c -> adp_c + h_c + skm5p_c	Amino Acid Metabolism	( x ( 3168 ) or x ( 5461 )) or strain_GAP ( 489 )	0	1000
LIPO3S24_BS	Lipoteichoic acid synthesis n24 unliked D alanine substituted	2400 ala__D_c + 2400 atp_c + 2400 cdpglyc_c + d12dg_BS_c + 2400 h2o_c -> 2400 amp_c + 2400 cmp_c + 4800 h_c + lipo3_24_BS_c + 2400 ppi_c	Cell Wall/Membrane/Envelope Metabolism	( x ( 316 )) and ( x ( 629 )) and ( x ( 316 ) or x ( 571 ) or x ( 8155 ) or x ( 8221 ) or x ( 8343 ) or x ( 8345 ) or x ( 11283 ) or x ( 11632 )) and ( x ( 1655 ))	0	1000
IZPN	Imidazolonepropionase	4izp_c + h2o_c -> forglu_c + h_c	Amino Acid Metabolism	( x ( 3157 ) or x ( 19373 ))	0	1000
FGLU_1	Formimidoylglutamase	forglu_c + h2o_c -> frmd_c + glu__L_c	Amino Acid Metabolism	( x ( 3156 ))	0	1000
R02285	Formiminoglutamase (EC 3.5.3.8)	frmd_c + glu__L_c -> forglu_c + h2o_c	Amino Acid Metabolism	( x ( 3156 ))	0	1000
R05576	(S)-3-hydroxybutanoyl-CoA:NADP+oxidoreductase	aacoa_c + h_c + nadph_c -> 3hbcoa_c + nadp_c	Alternate Carbon Metabolism	( x ( 3144 ) or x ( 6574 ) or x ( 7054 ))	0	1000
HADPCOADH	3-hydroxyadipyl-CoA dehydrogenase	3hadpcoa_c -> h2_c + oxadpcoa_c	Amino Acid Metabolism	( x ( 3144 ) or x ( 6574 ) or x ( 7054 ) or x ( 8341 )) and ( x ( 1866 ) or x ( 2177 ) or x ( 20035 ))	0	1000
HADPCOADH3	3-hydroxyadipyl-CoA dehydrogenase (NAD+)	3hadpcoa_c + nad_c <=> h_c + nadh_c + oxadpcoa_c	Alternate Carbon Metabolism	( x ( 3144 ) or x ( 6574 ) or x ( 7054 ) or x ( 8341 ))	-1000	1000
TDPDRE	dTDP-4-dehydrorhamnose 3,5-epimerase	dtdp4d6dg_c <=> dtdp4d6dm_c	Cell Wall/Membrane/Envelope Metabolism	( x ( 3119 ) or x ( 5584 ))	-1000	1000
ASPt	L-aspartate uptake via facillitated diffusion	asp__L_e <=> asp__L_c	Transport	( x ( 3104 ) or x ( 6678 ) or x ( 7487 ))	-1000	1000
FACOAL150_ISO	Fatty acid CoA ligase Iso C150	atp_c + coa_c + fa3_c -> amp_c + fa3coa_c + ppi_c	Fatty Acid Metabolism	( x ( 3100 ) or x ( 5700 ) or x ( 15085 )) or ( x ( 1159 ) or x ( 2315 ) or x ( 2934 ) or x ( 3128 ) or x ( 5673 ) or x ( 7739 ) or x ( 8212 ) or x ( 10348 ) or x ( 18869 ) or x ( 19778 )) or ( x ( 237 ) or x ( 1159 ) or x ( 1304 ) or x ( 2315 ) or x ( 2934 ) or x ( 3100 ) or x ( 3128 ) or x ( 5673 ) or x ( 7739 ) or x ( 8212 ) or x ( 19776 ) or x ( 19778 )) or ( x ( 1159 ) or x ( 1304 ) or x ( 2…	0	1000
FACOAL170_ISO	Fatty acid CoA ligase Iso C170	atp_c + coa_c + fa11_c -> amp_c + fa11coa_c + ppi_c	Fatty Acid Metabolism	( x ( 3100 ) or x ( 5700 ) or x ( 15085 )) or ( x ( 1159 ) or x ( 2315 ) or x ( 2934 ) or x ( 3128 ) or x ( 5673 ) or x ( 7739 ) or x ( 8212 ) or x ( 10348 ) or x ( 18869 ) or x ( 19778 )) or ( x ( 1159 ) or x ( 1304 ) or x ( 2315 ) or x ( 2934 ) or x ( 3128 ) or x ( 5673 ) or x ( 7739 ) or x ( 8212 ) or x ( 19778 )) or ( x ( 237 ) or x ( 1159 ) or x ( 1304 ) or x ( 2315 ) or x ( 2934 ) or x ( 31…	0	1000
FACOAL140	Fatty acid CoA ligase tetradecanoate	atp_c + coa_c + ttdca_c -> amp_c + ppi_c + tdcoa_c	Fatty Acid Metabolism	( x ( 3100 ) or x ( 5700 ) or x ( 15085 )) or ( x ( 1159 ) or x ( 1304 ) or x ( 2315 ) or x ( 2934 ) or x ( 3128 ) or x ( 5673 ) or x ( 7739 ) or x ( 8212 ) or x ( 19778 )) or ( x ( 1159 ) or x ( 2315 ) or x ( 2934 ) or x ( 3128 ) or x ( 5673 ) or x ( 7739 ) or x ( 8212 ) or x ( 10348 ) or x ( 18869 ) or x ( 19778 )) or ( x ( 237 ) or x ( 1159 ) or x ( 1304 ) or x ( 2315 ) or x ( 2934 ) or x ( 31…	0	1000
R12427	octanoyl-[acp]:lipoyl-carrier-protein-E2N-octanoyltransferase	lplys_c + ocACP_c <=> ACP_c + E2pN6lysine_c	Fatty Acid Metabolism	( x ( 310 ))	-1000	1000
LYSAM	Lysine 2,3-aminomutase	lys__L_c <=> 36dahx_c	Amino Acid Metabolism	( x ( 3099 ) or x ( 6018 ) or x ( 8306 ) or x ( 11477 ))	-1000	1000
SUCD1	Succinate dehydrogenase	fad_c + succ_c <=> fadh2_c + fum_c	Carbohydrate Metabolism	( x ( 3098 ) or x ( 5732 )) and ( x ( 3140 ) or x ( 5874 ) or x ( 10517 )) and ( x ( 3039 ) or x ( 6100 ))	-1000	1000
SUCD5_BS	Succinate dehydrogenase	fadh2_c + 2 h_e + mqn7_c -> fad_c + 2 h_c + mql7_c	Carbohydrate Metabolism	( x ( 3098 ) or x ( 5732 )) and ( x ( 3140 ) or x ( 5874 ) or x ( 10517 )) and ( x ( 3039 ) or x ( 6100 ))	0	1000
AGMT	Agmatinase	agm_c + h2o_c -> ptrc_c + urea_c	Amino Acid Metabolism	( x ( 308 ))	0	1000
GLNS	Glutamine synthetase	atp_c + glu__L_c + nh4_c -> adp_c + gln__L_c + h_c + pi_c	Amino Acid Metabolism	( x ( 3058 ) or x ( 5965 ))	0	1000
GLUSy	Glutamate synthase (NADPH)	akg_c + gln__L_c + h_c + nadph_c -> 2 glu__L_c + nadp_c	Amino Acid Metabolism	( x ( 3055 ) or x ( 5990 )) and ( x ( 3057 ) or x ( 6047 ))	0	1000
PTPATi	Pantetheine-phosphate adenylyltransferase	atp_c + h_c + pan4p_c -> dpcoa_c + ppi_c	Cofactors, Vitamins, Prosthetic Groups, Pigments	( x ( 3041 ) or x ( 6966 ) or x ( 8933 ))	0	1000
ALLPI	Allose 6-phosphate isomerase	all6p_c <=> allul6p_c	Alternate Carbon Metabolism	( x ( 304 ))	-1000	1000
RPI	Ribose-5-phosphate isomerase	r5p_c <=> ru5p__D_c	Carbohydrate Metabolism	( x ( 304 ))	-1000	1000
NTPP10	Nucleoside triphosphate pyrophosphorylase (ditp)	ditp_c + h2o_c -> dimp_c + h_c + ppi_c	Nucleotide Salvage Pathway	( x ( 3032 ) or x ( 6173 ))	0	1000
NTPP11	Nucleoside triphosphate pyrophosphorylase (xtp)	h2o_c + xtp_c -> h_c + ppi_c + xmp_c	Nucleotide Salvage Pathway	( x ( 3032 ) or x ( 6173 ))	0	1000
NTPP9	Nucleoside triphosphate pyrophosphorylase (itp)	h2o_c + itp_c -> h_c + imp_c + ppi_c	Nucleotide Salvage Pathway	( x ( 3032 ) or x ( 6173 ))	0	1000
rxn09011	Nucleoside 5-triphosphatase RdgB (dhAPTP, dITP, XTP-specific) (EC 3.6.1.15)	ditp_c + h2o_c -> didp_c + h_c + pi_c	Cofactors, Vitamins, Prosthetic Groups, Pigments	( x ( 3032 ) or x ( 6173 ))	0	1000
rxn09012	Nucleoside 5-triphosphatase RdgB (dhAPTP, dITP, XTP-specific) (EC 3.6.1.15)	h2o_c + xtp_c -> h_c + pi_c + xdp_c	Cofactors, Vitamins, Prosthetic Groups, Pigments	( x ( 3032 ) or x ( 6173 ))	0	1000
ALDD11	Aldehyde dehydrogenase undecanal NAD	h2o_c + nad_c + udcal_c -> 2 h_c + nadh_c + udca_c	Carbohydrate Metabolism	( x ( 3031 ) or x ( 3655 ) or x ( 3936 )) or ( x ( 53 ) or x ( 694 ) or x ( 2654 ) or x ( 2990 ) or x ( 3615 ) or x ( 4012 ) or x ( 6387 ) or x ( 8178 ) or x ( 8210 ) or x ( 13065 ) or x ( 15083 ) or x ( 15087 ) or x ( 15094 )) or ( x ( 53 ) or x ( 694 ) or x ( 1360 ) or x ( 1664 ) or x ( 2654 ) or x ( 2990 ) or x ( 3067 ) or x ( 3655 ) or x ( 6009 ) or x ( 6387 ) or x ( 8210 ) or x ( 13063 ) or …	0	1000
ALDD13	Aldehyde dehydrogenase tridecanal NAD	h2o_c + nad_c + trdcal_c -> 2 h_c + nadh_c + trdca_c	Carbohydrate Metabolism	( x ( 3031 ) or x ( 3655 ) or x ( 3936 )) or ( x ( 53 ) or x ( 694 ) or x ( 2654 ) or x ( 2990 ) or x ( 3615 ) or x ( 4012 ) or x ( 6387 ) or x ( 8178 ) or x ( 8210 ) or x ( 13065 ) or x ( 15083 ) or x ( 15087 ) or x ( 15094 )) or ( x ( 53 ) or x ( 694 ) or x ( 1360 ) or x ( 1664 ) or x ( 2654 ) or x ( 2990 ) or x ( 3067 ) or x ( 3655 ) or x ( 6009 ) or x ( 6387 ) or x ( 8210 ) or x ( 13063 ) or …	0	1000
ALDD14	Aldehyde dehydrogenase tetradecanal NAD	h2o_c + nad_c + ttdcal_c -> 2 h_c + nadh_c + ttdca_c	Carbohydrate Metabolism	( x ( 3031 ) or x ( 3655 ) or x ( 3936 )) or ( x ( 53 ) or x ( 694 ) or x ( 2654 ) or x ( 2990 ) or x ( 3615 ) or x ( 4012 ) or x ( 6387 ) or x ( 8178 ) or x ( 8210 ) or x ( 13065 ) or x ( 15083 ) or x ( 15087 ) or x ( 15094 )) or ( x ( 53 ) or x ( 694 ) or x ( 1360 ) or x ( 1664 ) or x ( 2654 ) or x ( 2990 ) or x ( 3067 ) or x ( 3655 ) or x ( 6009 ) or x ( 6387 ) or x ( 8210 ) or x ( 13063 ) or …	0	1000
ALDD15	Aldehyde dehydrogenase pentadecanal NAD	h2o_c + nad_c + ptdcal_c -> 2 h_c + nadh_c + ptdca_c	Carbohydrate Metabolism	( x ( 3031 ) or x ( 3655 ) or x ( 3936 )) or ( x ( 53 ) or x ( 694 ) or x ( 2654 ) or x ( 2990 ) or x ( 3615 ) or x ( 4012 ) or x ( 6387 ) or x ( 8178 ) or x ( 8210 ) or x ( 13065 ) or x ( 15083 ) or x ( 15087 ) or x ( 15094 )) or ( x ( 53 ) or x ( 694 ) or x ( 1360 ) or x ( 1664 ) or x ( 2654 ) or x ( 2990 ) or x ( 3067 ) or x ( 3655 ) or x ( 6009 ) or x ( 6387 ) or x ( 8210 ) or x ( 13063 ) or …	0	1000
ALDD16	Aldehyde dehydrogenase hexadecanal NAD	h2o_c + hxdcal_c + nad_c -> 2 h_c + hdca_c + nadh_c	Carbohydrate Metabolism	( x ( 3031 ) or x ( 3655 ) or x ( 3936 )) or ( x ( 53 ) or x ( 694 ) or x ( 2654 ) or x ( 2990 ) or x ( 3615 ) or x ( 4012 ) or x ( 6387 ) or x ( 8178 ) or x ( 8210 ) or x ( 13065 ) or x ( 15083 ) or x ( 15087 ) or x ( 15094 )) or ( x ( 53 ) or x ( 694 ) or x ( 1360 ) or x ( 1664 ) or x ( 2654 ) or x ( 2990 ) or x ( 3067 ) or x ( 3655 ) or x ( 6009 ) or x ( 6387 ) or x ( 8210 ) or x ( 13063 ) or …	0	1000
ALDD17	Aldehyde dehydrogenase heptadecanal NAD	h2o_c + hpdcal_c + nad_c -> 2 h_c + hpdca_c + nadh_c	Carbohydrate Metabolism	( x ( 3031 ) or x ( 3655 ) or x ( 3936 )) or ( x ( 53 ) or x ( 694 ) or x ( 2654 ) or x ( 2990 ) or x ( 3615 ) or x ( 4012 ) or x ( 6387 ) or x ( 8178 ) or x ( 8210 ) or x ( 13065 ) or x ( 15083 ) or x ( 15087 ) or x ( 15094 )) or ( x ( 53 ) or x ( 694 ) or x ( 1360 ) or x ( 1664 ) or x ( 2654 ) or x ( 2990 ) or x ( 3067 ) or x ( 3655 ) or x ( 6009 ) or x ( 6387 ) or x ( 8210 ) or x ( 13063 ) or …	0	1000
ALDD18	Aldehyde dehydrogenase octadecanal NAD	h2o_c + nad_c + ocdcal_c -> 2 h_c + nadh_c + ocdca_c	Carbohydrate Metabolism	( x ( 3031 ) or x ( 3655 ) or x ( 3936 )) or ( x ( 53 ) or x ( 694 ) or x ( 2654 ) or x ( 2990 ) or x ( 3615 ) or x ( 4012 ) or x ( 6387 ) or x ( 8178 ) or x ( 8210 ) or x ( 13065 ) or x ( 15083 ) or x ( 15087 ) or x ( 15094 )) or ( x ( 53 ) or x ( 694 ) or x ( 1360 ) or x ( 1664 ) or x ( 2654 ) or x ( 2990 ) or x ( 3067 ) or x ( 3655 ) or x ( 6009 ) or x ( 6387 ) or x ( 8210 ) or x ( 13063 ) or …	0	1000
ALDD2x	Aldehyde dehydrogenase (acetaldehyde, NAD)	acald_c + h2o_c + nad_c -> ac_c + 2 h_c + nadh_c	Carbohydrate Metabolism	( x ( 3031 ) or x ( 3655 ) or x ( 3936 )) or ( x ( 53 ) or x ( 694 ) or x ( 2654 ) or x ( 2990 ) or x ( 3615 ) or x ( 4012 ) or x ( 6387 ) or x ( 8178 ) or x ( 8210 ) or x ( 13065 ) or x ( 15083 ) or x ( 15087 ) or x ( 15094 )) or ( x ( 53 ) or x ( 694 ) or x ( 1360 ) or x ( 1664 ) or x ( 2654 ) or x ( 2990 ) or x ( 3067 ) or x ( 3655 ) or x ( 6009 ) or x ( 6387 ) or x ( 8210 ) or x ( 13063 ) or …	0	1000
ALDD3	Aldehyde dehydrogenase propanal NAD	h2o_c + nad_c + ppal_c -> 2 h_c + nadh_c + ppa_c	Carbohydrate Metabolism	( x ( 3031 ) or x ( 3655 ) or x ( 3936 )) or ( x ( 53 ) or x ( 694 ) or x ( 2654 ) or x ( 2990 ) or x ( 3615 ) or x ( 4012 ) or x ( 6387 ) or x ( 8178 ) or x ( 8210 ) or x ( 13065 ) or x ( 15083 ) or x ( 15087 ) or x ( 15094 )) or ( x ( 53 ) or x ( 694 ) or x ( 1360 ) or x ( 1664 ) or x ( 2654 ) or x ( 2990 ) or x ( 3067 ) or x ( 3655 ) or x ( 6009 ) or x ( 6387 ) or x ( 8210 ) or x ( 13063 ) or …	0	1000
ALDD4	Aldehyde dehydrogenase (butanal, NAD)	btal_c + h2o_c + nad_c -> but_c + 2 h_c + nadh_c	Carbohydrate Metabolism	( x ( 3031 ) or x ( 3655 ) or x ( 3936 )) or ( x ( 53 ) or x ( 694 ) or x ( 2654 ) or x ( 2990 ) or x ( 3615 ) or x ( 4012 ) or x ( 6387 ) or x ( 8178 ) or x ( 8210 ) or x ( 13065 ) or x ( 15083 ) or x ( 15087 ) or x ( 15094 )) or ( x ( 53 ) or x ( 694 ) or x ( 1360 ) or x ( 1664 ) or x ( 2654 ) or x ( 2990 ) or x ( 3067 ) or x ( 3655 ) or x ( 6009 ) or x ( 6387 ) or x ( 8210 ) or x ( 13063 ) or …	0	1000
ALDD4x	Aldehyde dehydrogenase methylmalonate semialdehyde NAD	h2o_c + mmalsa__S_c + nad_c -> 2 h_c + mmal_c + nadh_c	Carbohydrate Metabolism	( x ( 3031 ) or x ( 3655 ) or x ( 3936 )) or ( x ( 53 ) or x ( 694 ) or x ( 2654 ) or x ( 2990 ) or x ( 3615 ) or x ( 4012 ) or x ( 6387 ) or x ( 8178 ) or x ( 8210 ) or x ( 13065 ) or x ( 15083 ) or x ( 15087 ) or x ( 15094 )) or ( x ( 53 ) or x ( 694 ) or x ( 1360 ) or x ( 1664 ) or x ( 2654 ) or x ( 2990 ) or x ( 3067 ) or x ( 3655 ) or x ( 6009 ) or x ( 6387 ) or x ( 8210 ) or x ( 13063 ) or …	0	1000
ALDD5	Aldehyde dehydrogenase pentanal NAD	h2o_c + nad_c + ptal_c -> 2 h_c + nadh_c + pta_c	Carbohydrate Metabolism	( x ( 3031 ) or x ( 3655 ) or x ( 3936 )) or ( x ( 53 ) or x ( 694 ) or x ( 2654 ) or x ( 2990 ) or x ( 3615 ) or x ( 4012 ) or x ( 6387 ) or x ( 8178 ) or x ( 8210 ) or x ( 13065 ) or x ( 15083 ) or x ( 15087 ) or x ( 15094 )) or ( x ( 53 ) or x ( 694 ) or x ( 1360 ) or x ( 1664 ) or x ( 2654 ) or x ( 2990 ) or x ( 3067 ) or x ( 3655 ) or x ( 6009 ) or x ( 6387 ) or x ( 8210 ) or x ( 13063 ) or …	0	1000
ALDD6	Aldehyde dehydrogenase hexanal NAD	h2o_c + hxal_c + nad_c -> 2 h_c + hxa_c + nadh_c	Carbohydrate Metabolism	( x ( 3031 ) or x ( 3655 ) or x ( 3936 )) or ( x ( 53 ) or x ( 694 ) or x ( 2654 ) or x ( 2990 ) or x ( 3615 ) or x ( 4012 ) or x ( 6387 ) or x ( 8178 ) or x ( 8210 ) or x ( 13065 ) or x ( 15083 ) or x ( 15087 ) or x ( 15094 )) or ( x ( 53 ) or x ( 694 ) or x ( 1360 ) or x ( 1664 ) or x ( 2654 ) or x ( 2990 ) or x ( 3067 ) or x ( 3655 ) or x ( 6009 ) or x ( 6387 ) or x ( 8210 ) or x ( 13063 ) or …	0	1000
ALDD7	Aldehyde dehydrogenase heptanal NAD	h2o_c + hpal_c + nad_c -> 2 h_c + hpa_c + nadh_c	Carbohydrate Metabolism	( x ( 3031 ) or x ( 3655 ) or x ( 3936 )) or ( x ( 53 ) or x ( 694 ) or x ( 2654 ) or x ( 2990 ) or x ( 3615 ) or x ( 4012 ) or x ( 6387 ) or x ( 8178 ) or x ( 8210 ) or x ( 13065 ) or x ( 15083 ) or x ( 15087 ) or x ( 15094 )) or ( x ( 53 ) or x ( 694 ) or x ( 1360 ) or x ( 1664 ) or x ( 2654 ) or x ( 2990 ) or x ( 3067 ) or x ( 3655 ) or x ( 6009 ) or x ( 6387 ) or x ( 8210 ) or x ( 13063 ) or …	0	1000
ALDD9	Aldehyde dehydrogenase nonanal NAD	h2o_c + nad_c + nonal_c -> 2 h_c + nadh_c + nona_c	Carbohydrate Metabolism	( x ( 3031 ) or x ( 3655 ) or x ( 3936 )) or ( x ( 53 ) or x ( 694 ) or x ( 2654 ) or x ( 2990 ) or x ( 3615 ) or x ( 4012 ) or x ( 6387 ) or x ( 8178 ) or x ( 8210 ) or x ( 13065 ) or x ( 15083 ) or x ( 15087 ) or x ( 15094 )) or ( x ( 53 ) or x ( 694 ) or x ( 1360 ) or x ( 1664 ) or x ( 2654 ) or x ( 2990 ) or x ( 3067 ) or x ( 3655 ) or x ( 6009 ) or x ( 6387 ) or x ( 8210 ) or x ( 13063 ) or …	0	1000
LCADi	Lactaldehyde dehydrogenase	h2o_c + lald__L_c + nad_c -> 2 h_c + lac__L_c + nadh_c	Carbohydrate Metabolism	( x ( 3031 ) or x ( 3655 ) or x ( 3936 )) or ( x ( 53 ) or x ( 694 ) or x ( 2654 ) or x ( 2990 ) or x ( 3615 ) or x ( 4012 ) or x ( 6387 ) or x ( 8178 ) or x ( 8210 ) or x ( 13065 ) or x ( 15083 ) or x ( 15087 ) or x ( 15094 )) or ( x ( 53 ) or x ( 694 ) or x ( 1360 ) or x ( 1664 ) or x ( 2654 ) or x ( 2990 ) or x ( 3067 ) or x ( 3655 ) or x ( 6009 ) or x ( 6387 ) or x ( 8210 ) or x ( 13063 ) or …	0	1000
ALDD10	Aldehyde dehydrogenase decanal NAD	dcal_c + h2o_c + nad_c -> dca_c + 2 h_c + nadh_c	Carbohydrate Metabolism	( x ( 3031 ) or x ( 3655 ) or x ( 3936 )) or ( x ( 53 ) or x ( 694 ) or x ( 1360 ) or x ( 1664 ) or x ( 2654 ) or x ( 2990 ) or x ( 3067 ) or x ( 3655 ) or x ( 6009 ) or x ( 6387 ) or x ( 8210 ) or x ( 13063 ) or x ( 13065 ) or x ( 15083 ) or x ( 15087 ) or x ( 15094 )) or ( x ( 53 ) or x ( 694 ) or x ( 2654 ) or x ( 2990 ) or x ( 3615 ) or x ( 4012 ) or x ( 6387 ) or x ( 8178 ) or x ( 8210 ) or …	0	1000
ALDD12	Aldehyde dehydrogenase dodecanal NAD	ddcal_c + h2o_c + nad_c -> ddca_c + 2 h_c + nadh_c	Carbohydrate Metabolism	( x ( 3031 ) or x ( 3655 ) or x ( 3936 )) or ( x ( 53 ) or x ( 694 ) or x ( 1360 ) or x ( 1664 ) or x ( 2654 ) or x ( 2990 ) or x ( 3067 ) or x ( 3655 ) or x ( 6009 ) or x ( 6387 ) or x ( 8210 ) or x ( 13063 ) or x ( 13065 ) or x ( 15083 ) or x ( 15087 ) or x ( 15094 )) or ( x ( 53 ) or x ( 694 ) or x ( 2654 ) or x ( 2990 ) or x ( 3615 ) or x ( 4012 ) or x ( 6387 ) or x ( 8178 ) or x ( 8210 ) or …	0	1000
ALDD32	Aldehyde dehydrogenase D Glucuronolactone NADH	glcurn_c + 2 h2o_c + nad_c -> glcr_c + 3 h_c + nadh_c	Carbohydrate Metabolism	( x ( 3031 ) or x ( 3655 ) or x ( 3936 )) or ( x ( 53 ) or x ( 694 ) or x ( 1360 ) or x ( 1664 ) or x ( 2654 ) or x ( 2990 ) or x ( 3067 ) or x ( 3655 ) or x ( 6009 ) or x ( 6387 ) or x ( 8210 ) or x ( 13063 ) or x ( 13065 ) or x ( 15083 ) or x ( 15087 ) or x ( 15094 )) or ( x ( 53 ) or x ( 694 ) or x ( 2654 ) or x ( 2990 ) or x ( 3615 ) or x ( 4012 ) or x ( 6387 ) or x ( 8178 ) or x ( 8210 ) or …	0	1000
ALDD8	Aldehyde dehydrogenase octanal NAD	h2o_c + nad_c + octal_c -> 2 h_c + nadh_c + octa_c	Carbohydrate Metabolism	( x ( 3031 ) or x ( 3655 ) or x ( 3936 )) or ( x ( 53 ) or x ( 694 ) or x ( 1360 ) or x ( 1664 ) or x ( 2654 ) or x ( 2990 ) or x ( 3067 ) or x ( 3655 ) or x ( 6009 ) or x ( 6387 ) or x ( 8210 ) or x ( 13063 ) or x ( 13065 ) or x ( 15083 ) or x ( 15087 ) or x ( 15094 )) or ( x ( 53 ) or x ( 694 ) or x ( 2654 ) or x ( 2990 ) or x ( 3615 ) or x ( 4012 ) or x ( 6387 ) or x ( 8178 ) or x ( 8210 ) or …	0	1000
GLCATr	D-glucose O-acetyltransferase	accoa_c + glc__D_c <=> acglc__D_c + coa_c	Alternate Carbon Metabolism	( x ( 3025 ) or x ( 6309 ) or x ( 17576 ))	-1000	1000
MALTATr	Maltose O-acetyltransferase	accoa_c + malt_c -> acmalt_c + coa_c	Carbohydrate Metabolism	( x ( 3025 ) or x ( 6309 ) or x ( 17576 ))	0	1000
OXADC	Oxalate decarboxylase	h_c + oxa_c -> co2_c + for_c	Carbohydrate Metabolism	( x ( 3017 ) or x ( 3828 ) or x ( 4299 ) or x ( 4404 ) or x ( 4824 ) or x ( 6083 ) or x ( 6568 ) or x ( 7314 ) or x ( 8889 ) or x ( 11840 )) or ( x ( 3017 ) or x ( 3828 ) or x ( 4299 ) or x ( 4404 ) or x ( 4824 ) or x ( 6083 ) or x ( 6568 ) or x ( 7314 ) or x ( 8889 ) or x ( 11840 ))	0	1000
COBALT2t3	Cobalt (Co+2) transport out via proton antiport	cobalt2_c + h_e -> cobalt2_e + h_c	Inorganic Ion Transport and Metabolism	( x ( 3013 ) or x ( 7145 ))	0	1000
ZN2t4	Zinc transport out via antiport	h_e + k_e + zn2_c -> h_c + k_c + zn2_e	Transport	( x ( 3013 ) or x ( 7145 ) or x ( 17189 ))	0	1000
HCYSMT	Homocysteine S-methyltransferase	amet_c + hcys__L_c -> ahcys_c + h_c + met__L_c	Amino Acid Metabolism	( x ( 3003 ) or x ( 6218 ))	0	1000
HCYSMT2	Homocysteine Methyltransferase	hcys__L_c + mmet_c -> h_c + 2 met__L_c	Amino Acid Metabolism	( x ( 3003 ) or x ( 6218 ))	0	1000
NH4t	Ammonia reversible transport	nh4_e <=> nh4_c	Transport	( x ( 300 ))	-1000	1000
NH4t4	Ammonium transport out via K+ antiport	k_c + nh4_e -> k_e + nh4_c	Transport	( x ( 300 ))	0	1000
GLUTRR	Glutamyl-tRNA reductase	glutrna_c + h_c + nadph_c -> glu1sa_c + nadp_c + trnaglu_c	Amino Acid Metabolism	( x ( 3 ) or x ( 14127 ))	0	1000
R01290	Cystathionine beta-synthase (EC 4.2.1.22)	hcys__L_c + ser__L_c <=> cysta_L_c + h2o_c	Amino Acid Metabolism	( x ( 2998 ) or x ( 6234 ))	-1000	1000
R02565	Betaine aldehyde dehydrogenase (EC 1.2.1.8)	betald_c + h2o_c + nad_c -> glyb_c + 2 h_c + nadh_c	Amino Acid Metabolism	( x ( 2990 ) or x ( 6387 ))	0	1000
DUTPDP	DUTP diphosphatase	dutp_c + h2o_c -> dump_c + h_c + ppi_c	Nucleosides and Nucleotides	( x ( 2987 ) or x ( 4021 ) or x ( 6609 ) or x ( 14039 ) or x ( 19957 ) or x ( 19962 ) or x ( 19969 ) or x ( 19972 )) or ( x ( 2987 ) or x ( 4021 ) or x ( 6609 ) or x ( 14039 ) or x ( 19957 ) or x ( 19962 ) or x ( 19969 ) or x ( 19972 ))	0	1000
CYP1	MNXR19061	chol4en3one_c + h_c + nadh_c + o2_c -> h2o_c + hchol_c + nad_c	Cholesterol degradation	( x ( 2981 ) or x ( 6221 ) or x ( 13736 ) or x ( 13759 )) or ( x ( 2981 ) or x ( 6221 ))	0	1000
CYP2	CYP2	hchol_c + nad_c -> h_c + nadh_c + ochol_c	Cholesterol degradation	( x ( 2981 ) or x ( 6221 ) or x ( 13736 ) or x ( 13759 )) or ( x ( 2981 ) or x ( 6221 ))	0	1000
CYP3	CYP3	h_c + nadh_c + o2_c + ochol_c -> cchol_c + h2o_c + nad_c	Cholesterol degradation	( x ( 2981 ) or x ( 6221 ) or x ( 13736 ) or x ( 13759 )) or ( x ( 2981 ) or x ( 6221 ))	0	1000
ASNS2	L-aspartate:ammonialigase(AMP-forming)	asp__L_c + atp_c + nh4_c -> amp_c + asn__L_c + ppi_c	Amino Acid Metabolism	( x ( 2976 ))	0	1000
GLYCK	Glycerate kinase	atp_c + glyc__R_c -> 3pg_c + adp_c + h_c	Carbohydrate Metabolism	( x ( 2976 ) or x ( 6150 ))	0	1000
GLYCK2	Glycerate kinase	atp_c + glyc__R_c -> 2pg_c + adp_c + h_c	Amino Acid Metabolism	( x ( 2976 ) or x ( 6150 ))	0	1000
RNDR1	Ribonucleoside-diphosphate reductase (ADP)	adp_c + trdrd_c -> dadp_c + h2o_c + trdox_c	Nucleosides and Nucleotides	( x ( 2974 ) or x ( 4200 ) or x ( 4360 ) or x ( 6355 ) or x ( 6651 ) or x ( 7575 ) or x ( 7844 ) or x ( 10970 ) or x ( 10971 ) or x ( 11923 ) or x ( 13482 ) or x ( 13783 ) or x ( 13786 ) or x ( 17730 ) or x ( 18854 ) or x ( 18863 ) or x ( 18870 )) and ( x ( 2931 ) or x ( 4302 ) or x ( 4438 ) or x ( 5615 ) or x ( 6657 ) or x ( 6826 ) or x ( 7452 ) or x ( 17729 ) or x ( 18963 ) or x ( 18966 ) or x …	0	1000
RNDR1b	Ribonucleoside-diphosphate reductase (ADP) (glutaredoxin)	adp_c + grxrd_c -> dadp_c + grxox_c + h2o_c	Nucleotide Salvage Pathway	( x ( 2974 ) or x ( 4200 ) or x ( 4360 ) or x ( 6355 ) or x ( 6651 ) or x ( 7575 ) or x ( 7844 ) or x ( 10970 ) or x ( 10971 ) or x ( 11923 ) or x ( 13482 ) or x ( 13783 ) or x ( 13786 ) or x ( 17730 ) or x ( 18854 ) or x ( 18863 ) or x ( 18870 )) and ( x ( 2931 ) or x ( 4302 ) or x ( 4438 ) or x ( 5615 ) or x ( 6657 ) or x ( 6826 ) or x ( 7452 ) or x ( 17729 ) or x ( 18963 ) or x ( 18966 ) or x …	0	1000
RNDR2	Ribonucleoside-diphosphate reductase (GDP)	gdp_c + trdrd_c -> dgdp_c + h2o_c + trdox_c	Nucleosides and Nucleotides	( x ( 2974 ) or x ( 4200 ) or x ( 4360 ) or x ( 6355 ) or x ( 6651 ) or x ( 7575 ) or x ( 7844 ) or x ( 10970 ) or x ( 10971 ) or x ( 11923 ) or x ( 13482 ) or x ( 13783 ) or x ( 13786 ) or x ( 17730 ) or x ( 18854 ) or x ( 18863 ) or x ( 18870 )) and ( x ( 2931 ) or x ( 4302 ) or x ( 4438 ) or x ( 5615 ) or x ( 6657 ) or x ( 6826 ) or x ( 7452 ) or x ( 17729 ) or x ( 18963 ) or x ( 18966 ) or x …	0	1000
RNDR2b	Ribonucleoside-diphosphate reductase (GDP) (glutaredoxin)	gdp_c + grxrd_c -> dgdp_c + grxox_c + h2o_c	Nucleotide Salvage Pathway	( x ( 2974 ) or x ( 4200 ) or x ( 4360 ) or x ( 6355 ) or x ( 6651 ) or x ( 7575 ) or x ( 7844 ) or x ( 10970 ) or x ( 10971 ) or x ( 11923 ) or x ( 13482 ) or x ( 13783 ) or x ( 13786 ) or x ( 17730 ) or x ( 18854 ) or x ( 18863 ) or x ( 18870 )) and ( x ( 2931 ) or x ( 4302 ) or x ( 4438 ) or x ( 5615 ) or x ( 6657 ) or x ( 6826 ) or x ( 7452 ) or x ( 17729 ) or x ( 18963 ) or x ( 18966 ) or x …	0	1000
RNDR4	Ribonucleoside-diphosphate reductase (UDP)	trdrd_c + udp_c -> dudp_c + h2o_c + trdox_c	Nucleosides and Nucleotides	( x ( 2974 ) or x ( 4200 ) or x ( 4360 ) or x ( 6355 ) or x ( 6651 ) or x ( 7575 ) or x ( 7844 ) or x ( 10970 ) or x ( 10971 ) or x ( 11923 ) or x ( 13482 ) or x ( 13783 ) or x ( 13786 ) or x ( 17730 ) or x ( 18854 ) or x ( 18863 ) or x ( 18870 )) and ( x ( 2931 ) or x ( 4302 ) or x ( 4438 ) or x ( 5615 ) or x ( 6657 ) or x ( 6826 ) or x ( 7452 ) or x ( 17729 ) or x ( 18963 ) or x ( 18966 ) or x …	0	1000
RNDR4b	Ribonucleoside-diphosphate reductase (UDP) (glutaredoxin)	grxrd_c + udp_c -> dudp_c + grxox_c + h2o_c	Nucleotide Salvage Pathway	( x ( 2974 ) or x ( 4200 ) or x ( 4360 ) or x ( 6355 ) or x ( 6651 ) or x ( 7575 ) or x ( 7844 ) or x ( 10970 ) or x ( 10971 ) or x ( 11923 ) or x ( 13482 ) or x ( 13783 ) or x ( 13786 ) or x ( 17730 ) or x ( 18854 ) or x ( 18863 ) or x ( 18870 )) and ( x ( 2931 ) or x ( 4302 ) or x ( 4438 ) or x ( 5615 ) or x ( 6657 ) or x ( 6826 ) or x ( 7452 ) or x ( 17729 ) or x ( 18963 ) or x ( 18966 ) or x …	0	1000
RNDR3b	Ribonucleoside-diphosphate reductase (CDP) (glutaredoxin)	cdp_c + grxrd_c -> dcdp_c + grxox_c + h2o_c	Nucleotide Salvage Pathway	( x ( 2974 ) or x ( 4200 ) or x ( 4360 ) or x ( 6355 ) or x ( 6651 ) or x ( 7575 ) or x ( 7844 ) or x ( 10970 ) or x ( 10971 ) or x ( 11923 ) or x ( 13482 ) or x ( 13783 ) or x ( 13786 ) or x ( 17730 ) or x ( 18854 ) or x ( 18863 ) or x ( 18870 )) and ( x ( 2931 ) or x ( 4302 ) or x ( 4438 ) or x ( 5615 ) or x ( 6657 ) or x ( 6826 ) or x ( 7452 ) or x ( 17729 ) or x ( 18963 ) or x ( 18966 ) or x …	0	1000
RNDR3	Ribonucleoside-diphosphate reductase (CDP)	cdp_c + trdrd_c -> dcdp_c + h2o_c + trdox_c	Nucleosides and Nucleotides	( x ( 2974 ) or x ( 4200 ) or x ( 4360 ) or x ( 6355 ) or x ( 6651 ) or x ( 7575 ) or x ( 7844 ) or x ( 10970 ) or x ( 10971 ) or x ( 11923 ) or x ( 13482 ) or x ( 13783 ) or x ( 13786 ) or x ( 17730 ) or x ( 18854 ) or x ( 18863 ) or x ( 18870 )) and ( x ( 2931 ) or x ( 4302 ) or x ( 4438 ) or x ( 5615 ) or x ( 6657 ) or x ( 6826 ) or x ( 7452 ) or x ( 17729 ) or x ( 18963 ) or x ( 18966 ) or x …	0	1000
CHOLD2	Choline dehydrogenase FAD dependent	chol_c + fad_c -> betald_c + fadh2_c	Other	( x ( 2972 ) or x ( 6382 ) or x ( 15080 ))	0	1000
ARSt1	Arsenite transporter via uniport	aso3_c -> aso3_e	Transport	( x ( 2968 ) or x ( 6448 ) or x ( 7485 )) or ( x ( 3199 ) or x ( 5349 ) or x ( 7485 )) or ( x ( 3921 ) or x ( 5991 ) or x ( 6865 ) or x ( 9907 ) or x ( 19840 ) or x ( 19842 ))	0	1000
R00893	L-Cysteine:oxygenoxidoreductase	cys__L_c + o2_c -> 3sala_c	Amino Acid Metabolism	( x ( 2966 ))	0	1000
UPP3MT_2	Uroporphyrinogen methyltransferase	2 amet_c + uppg3_c -> 2 ahcys_c + 2 h_c + shcl_c	Cofactors, Vitamins, Prosthetic Groups, Pigments	( x ( 2964 ) or x ( 3366 ) or x ( 4602 ) or x ( 7132 ) or x ( 8651 )) or ( x ( 3366 ) or x ( 4602 ))	0	1000
NO3t7	Nitrate transport in via nitrite antiport	no2_c + no3_e -> no2_e + no3_c	Transport	( x ( 2962 ) or x ( 8471 )) or ( x ( 2962 ) or x ( 8471 ))	0	1000
SERD_D	D-serine deaminase	ser__D_c -> nh4_c + pyr_c	Amino Acid Metabolism	( x ( 2957 ) or x ( 6511 ))	0	1000
UMPK	UMP kinase	atp_c + ump_c -> adp_c + udp_c	Nucleosides and Nucleotides	( x ( 2948 )) or ( x ( 524 ) or x ( 18299 ))	0	1000
CYTK1	Cytidylate kinase (CMP)	atp_c + cmp_c <=> adp_c + cdp_c	Nucleosides and Nucleotides	( x ( 2948 ))	-1000	1000
CYTK2	Cytidylate kinase (dCMP)	atp_c + dcmp_c <=> adp_c + dcdp_c	Nucleosides and Nucleotides	( x ( 2948 ))	-1000	1000
BMOCOS	Bis-molybdenum cofactor synthase	moco_c + mptamp_c -> amp_c + bmoco_c + cu2_c	Cofactors, Vitamins, Prosthetic Groups, Pigments	( x ( 2938 ) or x ( 6693 ))	0	1000
R09735	adenylyl-molybdopterin:molybdatemolybdatetransferase(AMP-forming)	h_c + mobd_c + mptamp_c -> amp_c + h2o_c + moco_c	Cofactors, Vitamins, Prosthetic Groups, Pigments	( x ( 2938 ) or x ( 6693 ))	0	1000
rxn05251	Long-chain-fatty-acid--CoA ligase (EC 6.2.1.3);Acetoacetyl-CoA synthetase [leucine] (EC 6.2.1.16)|Long-chain-fatty-acid--CoA lig... <Preview truncated at 128 characters>	atp_c + coa_c + fa12_c + h_c -> amp_c + fal2coa_c + ppi_c	Fatty Acid Metabolism	( x ( 2934 ) or x ( 7739 ) or x ( 8212 )) or ( x ( 3128 ) or x ( 5673 ) or x ( 19778 ))	0	1000
rxn05252	Long-chain-fatty-acid--CoA ligase (EC 6.2.1.3);Acetoacetyl-CoA synthetase [leucine] (EC 6.2.1.16)|Long-chain-fatty-acid--CoA lig... <Preview truncated at 128 characters>	atp_c + coa_c + fa11_c + h_c -> amp_c + fal1coa_c + ppi_c	Fatty Acid Metabolism	( x ( 2934 ) or x ( 7739 ) or x ( 8212 )) or ( x ( 3128 ) or x ( 5673 ) or x ( 19778 ))	0	1000
CRNCAL2	Carnitine-CoA Ligase	atp_c + coa_c + crn_c -> adp_c + crncoa_c + pi_c	Oxidative Phosphorylation	( x ( 2934 ) or x ( 7739 ) or x ( 8212 ) or x ( 19778 ))	0	1000
CRNDCAL2	D-Carnitine-CoA Ligase	atp_c + coa_c + crn__D_c -> adp_c + crnDcoa_c + pi_c	Oxidative Phosphorylation	( x ( 2934 ) or x ( 7739 ) or x ( 8212 ) or x ( 19778 ))	0	1000
ACLDC	Acetolactate decarboxylase	alac__S_c + h_c -> actn__R_c + co2_c	Carbohydrate Metabolism	( x ( 293 ))	0	1000
MANpts	D-mannose transport via PEP:Pyr PTS	man_e + pep_c -> man6p_c + pyr_c	Transport	( x ( 2925 ) or x ( 3400 ) or x ( 4877 ) or x ( 6356 ) or x ( 6779 ) or x ( 9291 ) or x ( 9772 )) and ( x ( 119 )) and ( x ( 2926 ) or x ( 6789 ))	0	1000
R02570	Dihydrolipoamide succinyltransferase component (E2) of 2-oxoglutarate dehydrogenase complex (EC 2.3.1.61)	coa_c + ssulp_c -> dhlam_c + succoa_c	Carbohydrate Metabolism	( x ( 2887 ) or x ( 7091 ))	0	1000
R02571	Glutaryl-CoA:dihydrolipoamideS-succinyltransferase	dhlam_c + glutcoa_c <=> S_gtrdhdlp_c + coa_c	Amino Acid Metabolism	( x ( 2887 ) or x ( 7091 ))	-1000	1000
LCTSabc	Lactose transport via ABC system (import)	atp_c + h2o_c + lcts_e -> adp_c + h_c + lcts_c + pi_c	Transport	( x ( 2883 ) or x ( 7493 ) or x ( 10450 )) and ( x ( 2404 ) or x ( 2783 ) or x ( 5814 ) or x ( 6773 ) or x ( 6877 ) or x ( 9375 ) or x ( 9884 ) or x ( 11178 )) and ( x ( 2745 ) or x ( 3006 ) or x ( 5500 ) or x ( 5830 ) or x ( 6555 ) or x ( 7326 ) or x ( 11094 ) or x ( 19116 ) or x ( 19117 ) or x ( 19118 ))	0	1000
LAAL1	L amino acid ligase L glycine L glycine	atp_c + 2 gly_c -> adp_c + glygly_c + h_c + pi_c	Amino Acid Metabolism	( x ( 2882 ) or x ( 7488 ) or x ( 19594 ))	0	1000
LAAL10	L amino acid ligase Thr Thr	atp_c + 2 thr__L_c -> adp_c + h_c + pi_c + thr_L_thr__L_c	Amino Acid Metabolism	( x ( 2882 ) or x ( 7488 ) or x ( 19594 ))	0	1000
LAAL11	L amino acid ligase Ala Val	ala__L_c + atp_c + val__L_c -> adp_c + ala_L_val__L_c + h_c + pi_c	Amino Acid Metabolism	( x ( 2882 ) or x ( 7488 ) or x ( 19594 ))	0	1000
LAAL12	L amino acid ligase Ser Val	atp_c + ser__L_c + val__L_c -> adp_c + h_c + pi_c + ser_L_val__L_c	Amino Acid Metabolism	( x ( 2882 ) or x ( 7488 ) or x ( 19594 ))	0	1000
LAAL13	L amino acid ligase Gly Leu	atp_c + gly_c + leu__L_c -> adp_c + gly_leu_c + h_c + pi_c	Amino Acid Metabolism	( x ( 2882 ) or x ( 7488 ) or x ( 19594 ))	0	1000
LAAL14	L amino acid ligase ser leu	atp_c + leu__L_c + ser__L_c -> adp_c + h_c + pi_c + ser_L_leu__L_c	Amino Acid Metabolism	( x ( 2882 ) or x ( 7488 ) or x ( 19594 ))	0	1000
LAAL15	L amino acid ligase Ala Leu	ala__L_c + atp_c + leu__L_c -> adp_c + ala_leu_c + h_c + pi_c	Amino Acid Metabolism	( x ( 2882 ) or x ( 7488 ) or x ( 19594 ))	0	1000
LAAL16	L amino acid ligase Thr Leu	atp_c + leu__L_c + thr__L_c -> adp_c + h_c + pi_c + thr_L_leu__L_c	Amino Acid Metabolism	( x ( 2882 ) or x ( 7488 ) or x ( 19594 ))	0	1000
LAAL17	L amino acid ligase Ala Ile	ala__L_c + atp_c + ile__L_c -> adp_c + ala_L_ile__L_c + h_c + pi_c	Amino Acid Metabolism	( x ( 2882 ) or x ( 7488 ) or x ( 19594 ))	0	1000
LAAL18	L amino acid ligase Ser Ile	atp_c + ile__L_c + ser__L_c -> adp_c + h_c + pi_c + ser_L_ile__L_c	Amino Acid Metabolism	( x ( 2882 ) or x ( 7488 ) or x ( 19594 ))	0	1000
LAAL19	L amino acid ligase Gly Met	atp_c + gly_c + met__L_c -> adp_c + gly_met_c + h_c + pi_c	Amino Acid Metabolism	( x ( 2882 ) or x ( 7488 ) or x ( 19594 ))	0	1000
LAAL2	L amino acid ligase L alanylglycine	ala__L_c + atp_c + gly_c -> adp_c + alagly_c + h_c + pi_c	Amino Acid Metabolism	( x ( 2882 ) or x ( 7488 ) or x ( 19594 ))	0	1000
LAAL20	L amino acid ligase Ala Met	ala__L_c + atp_c + met__L_c -> adp_c + ala_L_met__L_c + h_c + pi_c	Amino Acid Metabolism	( x ( 2882 ) or x ( 7488 ) or x ( 19594 ))	0	1000
LAAL21	L amino acid ligase Ser Met	atp_c + met__L_c + ser__L_c -> adp_c + h_c + pi_c + ser_L_met__L_c	Amino Acid Metabolism	( x ( 2882 ) or x ( 7488 ) or x ( 19594 ))	0	1000
LAAL22	L amino acid ligase Thr Met	atp_c + met__L_c + thr__L_c -> adp_c + h_c + pi_c + thr_L_met__L_c	Amino Acid Metabolism	( x ( 2882 ) or x ( 7488 ) or x ( 19594 ))	0	1000
LAAL23	L amino acid ligase met met	atp_c + 2 met__L_c -> adp_c + h_c + met_L_met__L_c + pi_c	Amino Acid Metabolism	( x ( 2882 ) or x ( 7488 ) or x ( 19594 ))	0	1000
LAAL24	L amino acid ligase gly phe	atp_c + gly_c + phe__L_c -> adp_c + gly_phe_c + h_c + pi_c	Amino Acid Metabolism	( x ( 2882 ) or x ( 7488 ) or x ( 19594 ))	0	1000
LAAL25	L amino acid ligase Ala phe	ala__L_c + atp_c + phe__L_c -> adp_c + ala_L_phe__L_c + h_c + pi_c	Amino Acid Metabolism	( x ( 2882 ) or x ( 7488 ) or x ( 19594 ))	0	1000
LAAL26	L amino acid ser phe	atp_c + phe__L_c + ser__L_c -> adp_c + h_c + pi_c + ser_L_phe__L_c	Amino Acid Metabolism	( x ( 2882 ) or x ( 7488 ) or x ( 19594 ))	0	1000
LAAL27	L amino acid ligase Thr Phe	atp_c + phe__L_c + thr__L_c -> adp_c + h_c + pi_c + thr_L_phe__L_c	Amino Acid Metabolism	( x ( 2882 ) or x ( 7488 ) or x ( 19594 ))	0	1000
LAAL28	L amino acid ligase met phe	atp_c + met__L_c + phe__L_c -> adp_c + h_c + met_L_phe__L_c + pi_c	Amino Acid Metabolism	( x ( 2882 ) or x ( 7488 ) or x ( 19594 ))	0	1000
LAAL29	L amino acid ligase gly tyr	atp_c + gly_c + tyr__L_c -> adp_c + gly_tyr_c + h_c + pi_c	Amino Acid Metabolism	( x ( 2882 ) or x ( 7488 ) or x ( 19594 ))	0	1000
LAAL3	L amino acid ligase L serylglycine	atp_c + gly_c + ser__L_c -> L_sergly_c + adp_c + h_c + pi_c	Amino Acid Metabolism	( x ( 2882 ) or x ( 7488 ) or x ( 19594 ))	0	1000
LAAL30	L amino acid Ala Tyr	ala__L_c + atp_c + tyr__L_c -> adp_c + ala_L_tyr__L_c + h_c + pi_c	Amino Acid Metabolism	( x ( 2882 ) or x ( 7488 ) or x ( 19594 ))	0	1000
LAAL31	L amino acid ligase Ser Tyr	atp_c + ser__L_c + tyr__L_c -> adp_c + h_c + pi_c + ser_L_tyr__L_c	Amino Acid Metabolism	( x ( 2882 ) or x ( 7488 ) or x ( 19594 ))	0	1000
LAAL32	L amino acid ligase Met Tyr	atp_c + met__L_c + tyr__L_c -> adp_c + h_c + met_L_tyr__L_c + pi_c	Amino Acid Metabolism	( x ( 2882 ) or x ( 7488 ) or x ( 19594 ))	0	1000
LAAL33	L amino acid ligase ala trp	ala__L_c + atp_c + trp__L_c -> adp_c + ala_L_trp__L_c + h_c + pi_c	Amino Acid Metabolism	( x ( 2882 ) or x ( 7488 ) or x ( 19594 ))	0	1000
LAAL34	L amino acid ligase ser trp	atp_c + ser__L_c + trp__L_c -> adp_c + h_c + pi_c + ser_L_trp__L_c	Amino Acid Metabolism	( x ( 2882 ) or x ( 7488 ) or x ( 19594 ))	0	1000
LAAL35	L amino acid ligase gly gln	atp_c + gln__L_c + gly_c -> adp_c + gly_gln_c + h_c + pi_c	Amino Acid Metabolism	( x ( 2882 ) or x ( 7488 ) or x ( 19594 ))	0	1000
LAAL37	L amino acid ligase ser gln	atp_c + gln__L_c + ser__L_c -> adp_c + h_c + pi_c + ser_L_gln__L_c	Amino Acid Metabolism	( x ( 2882 ) or x ( 7488 ) or x ( 19594 ))	0	1000
LAAL38	L amino acid ligase thr gln	atp_c + gln__L_c + thr__L_c -> adp_c + h_c + pi_c + thr_L_gln__L_c	Amino Acid Metabolism	( x ( 2882 ) or x ( 7488 ) or x ( 19594 ))	0	1000
LAAL39	L amino acid ligase ala asn	ala__L_c + asn__L_c + atp_c -> adp_c + ala_L_asn__L_c + h_c + pi_c	Amino Acid Metabolism	( x ( 2882 ) or x ( 7488 ) or x ( 19594 ))	0	1000
LAAL4	L amino acid ligase thr gly	atp_c + gly_c + thr__L_c -> L_thrgly_c + adp_c + h_c + pi_c	Amino Acid Metabolism	( x ( 2882 ) or x ( 7488 ) or x ( 19594 ))	0	1000
LAAL40	L amino acid ligase ala his	ala__L_c + atp_c + his__L_c -> adp_c + ala_his_c + h_c + pi_c	Amino Acid Metabolism	( x ( 2882 ) or x ( 7488 ) or x ( 19594 ))	0	1000
LAAL41	L amino acid ligase ser his	atp_c + his__L_c + ser__L_c -> adp_c + h_c + pi_c + ser_L_his__L_c	Amino Acid Metabolism	( x ( 2882 ) or x ( 7488 ) or x ( 19594 ))	0	1000
LAAL42	L amino acid ligase met his	atp_c + his__L_c + met__L_c -> adp_c + h_c + met_L_his__L_c + pi_c	Amino Acid Metabolism	( x ( 2882 ) or x ( 7488 ) or x ( 19594 ))	0	1000
LAAL5	L amino acid ligase Ala Ala	2 ala__L_c + atp_c -> adp_c + diala__L_c + h_c + pi_c	Amino Acid Metabolism	( x ( 2882 ) or x ( 7488 ) or x ( 19594 ))	0	1000
LAAL6	L amino acid ligase Ser Ala	ala__L_c + atp_c + ser__L_c -> adp_c + h_c + pi_c + ser_L_ala__L_c	Amino Acid Metabolism	( x ( 2882 ) or x ( 7488 ) or x ( 19594 ))	0	1000
LAAL7	L amino acid ligase Ala Ser	ala__L_c + atp_c + ser__L_c -> adp_c + ala_L_ser__L_c + h_c + pi_c	Amino Acid Metabolism	( x ( 2882 ) or x ( 7488 ) or x ( 19594 ))	0	1000
LAAL8	L amino acid ligase Ser Ser	atp_c + 2 ser__L_c -> adp_c + h_c + pi_c + ser_L_ser__L_c	Amino Acid Metabolism	( x ( 2882 ) or x ( 7488 ) or x ( 19594 ))	0	1000
LAAL9	L amino acid ligase Gly Cys	atp_c + cys__L_c + gly_c -> adp_c + gly_cys__L_c + h_c + pi_c	Amino Acid Metabolism	( x ( 2882 ) or x ( 7488 ) or x ( 19594 ))	0	1000
PPTH	Phosphonate hydrogenase	h2o_c + ppt_c -> h2_c + pi_c	Other	( x ( 2879 ) or x ( 6974 ))	0	1000
NO3R1	Nitrate reductase (Ubiquinol-8)	2 h_c + no3_c + q8h2_c -> h2o_c + no2_c + 2 oxphosH_e + q8_c	Cofactors, Vitamins, Prosthetic Groups, Pigments	( x ( 2874 ) or x ( 8199 )) and ( x ( 2855 ) or x ( 13822 ))	0	1000
NO3R2	Nitrate reductase (Menaquinol-8)	2 h_c + mql8_c + no3_c -> h2o_c + mqn8_c + no2_c + 2 oxphosH_e	Cofactors, Vitamins, Prosthetic Groups, Pigments	( x ( 2874 ) or x ( 8199 )) and ( x ( 2855 ) or x ( 13822 ))	0	1000
APNPT	ATP:pantetheine 4-phosphotransferase	atp_c + ptth_c <=> adp_c + h_c + pan4p_c	Cofactors, Vitamins, Prosthetic Groups, Pigments	( x ( 2863 ) or x ( 7093 ))	-1000	1000
PNTK	Pantothenate kinase	atp_c + pnto__R_c -> 4ppan_c + adp_c + h_c	Cofactors, Vitamins, Prosthetic Groups, Pigments	( x ( 2863 ) or x ( 7093 ))	0	1000
AMAA	N-acetylmuramoyl-L-alanine amidase	acmama_c + h2o_c -> acmam_c + ala__L_c	Cell Wall/Membrane/Envelope Metabolism	( x ( 2856 ) or x ( 3139 ) or x ( 3194 ) or x ( 3685 ) or x ( 4871 ) or x ( 5050 ) or x ( 5401 ) or x ( 5425 ) or x ( 5435 ) or x ( 5477 ) or x ( 5642 ) or x ( 6054 ) or x ( 6312 ) or x ( 6329 ) or x ( 6403 ) or x ( 6496 ) or x ( 6631 ) or x ( 7227 ) or x ( 7674 ) or x ( 8051 ) or x ( 8066 ) or x ( 8280 ) or x ( 8533 ) or x ( 8782 ) or x ( 10026 ) or x ( 10531 ) or x ( 10570 ) or x ( 10571 ) or x…	0	1000
ETHAt6	Ethanolamine transport inout via proton symport	etha_e + h_e <=> etha_c + h_c	Transport	( x ( 2836 ) or x ( 7319 ))	-1000	1000
XYLI1	Xylose isomerase	xyl__D_c <=> xylu__D_c	Carbohydrate Metabolism	( x ( 2831 ) or x ( 8459 ))	-1000	1000
XYLI2	Xylose isomerase	glc__D_c <=> fru_c	Carbohydrate Metabolism	( x ( 2831 ) or x ( 8459 ))	-1000	1000
IGPDH	Imidazoleglycerol-phosphate dehydratase	eig3p_c -> h2o_c + imacp_c	Amino Acid Metabolism	( x ( 283 ))	0	1000
R02662	Dihydrolipoamide acyltransferase component of branched-chain alpha-keto acid dehydrogenase complex (EC 2.3.1.168)	dhlam_c + ibcoa_c <=> coa_c + en_slys_c	Cofactors, Vitamins, Prosthetic Groups, Pigments	( x ( 2821 ))	-1000	1000
R03174	Dihydrolipoamide acyltransferase component of branched-chain alpha-keto acid dehydrogenase complex (EC 2.3.1.168)	2mbcoa_c + dhlam_c <=> coa_c + s_dhdpE_c	Amino Acid Metabolism	( x ( 2821 ))	-1000	1000
R04097	Dihydrolipoamide acyltransferase component of branched-chain alpha-keto acid dehydrogenase complex (EC 2.3.1.168)	dhlam_c + ivcoa_c <=> coa_c + sdypE_c	Amino Acid Metabolism	( x ( 2821 ))	-1000	1000
TRDR	Thioredoxin reductase (NADPH)	h_c + nadph_c + trdox_c -> nadp_c + trdrd_c	Membrane Metabolism	( x ( 282 ) or x ( 14575 )) or ( x ( 263 ) or x ( 958 ) or x ( 11218 )) or ( x ( 263 ) or x ( 958 ) or x ( 11218 ))	0	1000
MNNH	D-mannonate hydrolyase	mana_c -> 2ddglcn_c + h2o_c	Carbohydrate Metabolism	( x ( 2817 ) or x ( 6737 ))	0	1000
AAMYL_1	Alpha amylase	starch_e -> dextrin_e	Carbohydrate Metabolism	( x ( 2814 ) or x ( 5298 ) or x ( 7449 ) or x ( 9794 ) or x ( 9795 ) or x ( 18894 ) or x ( 18895 ) or x ( 18896 ))	0	1000
GLCt2	D-glucose transport in via proton symport	glc__D_e + h_e -> glc__D_c + h_c	Transport	( x ( 2808 ))	0	1000
MANt2	D mannose transport in via proton symport	h_e + man_e -> h_c + man_c	Transport	( x ( 2808 ))	0	1000
GMPS	GMP synthase	atp_c + nh4_c + xmp_c -> amp_c + gmp_c + 2 h_c + ppi_c	Nucleosides and Nucleotides	( x ( 2798 ) or x ( 8445 ) or x ( 9362 ))	0	1000
GMPS2	GMP synthase	atp_c + gln__L_c + h2o_c + xmp_c -> amp_c + glu__L_c + gmp_c + 2 h_c + ppi_c	Nucleosides and Nucleotides	( x ( 2798 ) or x ( 8445 ) or x ( 9362 ))	0	1000
RMI	L-rhamnose isomerase	rmn_c <=> rml_c	Carbohydrate Metabolism	( x ( 2797 ) or x ( 7348 ))	-1000	1000
GALURt2r	D-galacturonate transport via proton symport, reversible	galur_e + h_e -> galur_c + h_c	Transport	( x ( 2795 ) or x ( 8675 ) or x ( 9319 ) or x ( 10994 ))	0	1000
GLCURt2r	D-glucuronate transport via proton symport, reversible	glcur_e + h_e -> glcur_c + h_c	Transport	( x ( 2795 ) or x ( 8675 ) or x ( 9319 ) or x ( 10994 ))	0	1000
D_LACt2	D lactate transport via proton symport	h_e + lac__D_e <=> h_c + lac__D_c	Transport	( x ( 2777 ) or x ( 3387 ) or x ( 4845 ) or x ( 5238 ) or x ( 7602 ) or x ( 9330 ) or x ( 19398 ) or x ( 19399 )) or ( x ( 2777 ) or x ( 3387 ) or x ( 4845 ) or x ( 5238 ) or x ( 7602 ) or x ( 9330 ) or x ( 19398 ) or x ( 19399 ))	-1000	1000
GLYCLTt2r	Glycolate transport via proton symport, reversible	glyclt_e + h_e <=> glyclt_c + h_c	Transport	( x ( 2777 ) or x ( 3387 ) or x ( 4845 ) or x ( 5238 ) or x ( 7602 ) or x ( 9330 ) or x ( 19398 ) or x ( 19399 )) or ( x ( 2777 ) or x ( 3387 ) or x ( 4845 ) or x ( 5238 ) or x ( 7602 ) or x ( 9330 ) or x ( 19398 ) or x ( 19399 ))	-1000	1000
L_LACt2r	L lactate reversible transport via proton symport	h_e + lac__L_e <=> h_c + lac__L_c	Transport	( x ( 2777 ) or x ( 3387 ) or x ( 4845 ) or x ( 5238 ) or x ( 7602 ) or x ( 9330 ) or x ( 19398 ) or x ( 19399 )) or ( x ( 2777 ) or x ( 3387 ) or x ( 4845 ) or x ( 5238 ) or x ( 7602 ) or x ( 9330 ) or x ( 19398 ) or x ( 19399 ))	-1000	1000
r0163	2-oxoglutarate dehydrogenase E1 component (EC 1.2.4.2)	akg_c + h_c + thmpp_c -> 1hthp_c + co2_c	Carbohydrate Metabolism	( x ( 2775 ))	0	1000
R01700	2-oxoglutarate:[dihydrolipoyllysine-residuesuccinyltransferase]-lipoyllysine2-oxidoreductase(decarboxylating,acceptor-succinylat... <Preview truncated at 128 characters>	akg_c + lpam_c -> co2_c + ssulp_c	Citric Acid Cycle	( x ( 2775 ))	0	1000
R01940	2-Oxoadipate:lipoamde2-oxidoreductase(decarboxylatingandacceptor-succinylating)	2oxoadp_c + lpam_c <=> S_gtrdhdlp_c + co2_c	Amino Acid Metabolism	( x ( 2775 ))	-1000	1000
R03316	2-oxoglutarate dehydrogenase E1 component (EC 1.2.4.2)	1hthp_c + lpam_c <=> ssulp_c + thmpp_c	Carbohydrate Metabolism	( x ( 2775 ))	-1000	1000
AKGDH	2-Oxogluterate dehydrogenase	akg_c + coa_c + nad_c -> co2_c + nadh_c + succoa_c	Carbohydrate Metabolism	( x ( 2775 ) or x ( 7068 )) and ( x ( 1308 ) or x ( 1723 ) or x ( 2821 ) or x ( 2887 ) or x ( 7091 ) or x ( 7228 )) and ( x ( 529 ) or x ( 2256 ) or x ( 3620 ) or x ( 4310 ) or x ( 4988 ) or x ( 11092 ) or x ( 14446 ))	0	1000
rxn05216	Sodium/glutamine symporter glnT	gln__L_e + na1_e <=> gln__L_c + na1_c	Transport	( x ( 2769 ) or x ( 5521 ) or x ( 7220 ) or x ( 11957 ))	-1000	1000
SBTt2	D sorbitol transport in via proton symport	h_e + sbt__D_e -> h_c + sbt__D_c	Transport	( x ( 2757 ) or x ( 3240 ) or x ( 3571 ) or x ( 4210 ) or x ( 5973 ) or x ( 7716 ) or x ( 7754 ) or x ( 7891 ) or x ( 7980 ) or x ( 8177 ) or x ( 19199 ))	0	1000
URAt2	Uracil transport in via proton symport	h_e + ura_e <=> h_c + ura_c	Transport	( x ( 2754 ) or x ( 7741 )) or ( x ( 3210 ) or x ( 5275 ))	-1000	1000
ASNN	L-asparaginase	asn__L_c + h2o_c -> asp__L_c + nh4_c	Amino Acid Metabolism	( x ( 2732 ) or x ( 7907 ))	0	1000
R10934	prephenatecarboxy-lyase(3-[(4R)-4-hydroxycyclohexa-1,5-dien-1-yl]-2-oxopropanoate-forming)	pphn_c -> 32oxopn_c + co2_c	Cofactors, Vitamins, Prosthetic Groups, Pigments	( x ( 2722 ) or x ( 9380 ))	0	1000
ARSENBt2	Arsenobetaine transport in via proton symport	arsenb_e + h_e -> arsenb_c + h_c	Transport	( x ( 2717 ) or x ( 7607 ) or x ( 11646 ) or x ( 11654 ))	0	1000
GLYBt2r	Glycine betaine transport via proton symport, reversible	glyb_e + h_e <=> glyb_c + h_c	Transport	( x ( 2717 ) or x ( 7607 ) or x ( 11646 ) or x ( 11654 ))	-1000	1000
R02513	NG,NG-dimethylarginine dimethylaminohydrolase 1 (EC 3.5.3.18)	h2o_c + ndlarg_c -> citr__L_c + dimch_c	Cofactors, Vitamins, Prosthetic Groups, Pigments	( x ( 2701 ) or x ( 9796 ) or x ( 18905 ))	0	1000
MEPCT	2-C-methyl-D-erythritol 4-phosphate cytidylyltransferase	2me4p_c + ctp_c + h_c -> 4c2me_c + ppi_c	Fatty Acid Metabolism	( x ( 27 ) or x ( 3941 ))	0	1000
TDPDRR	DTDP-4-dehydrorhamnose reductase	dtdp4d6dm_c + h_c + nadph_c -> dtdprmn_c + nadp_c	Cell Envelope Biosynthesis	( x ( 2699 ))	0	1000
GALS1	A galactosidase galactomannan	galman_c + h2o_c -> gal_c	Carbohydrate Metabolism	( x ( 2687 ) or x ( 8241 ))	0	1000
GALS2	A galactosidase galactose oligosaccharides	galogs_c + h2o_c -> gal_c	Carbohydrate Metabolism	( x ( 2687 ) or x ( 8241 ))	0	1000
GALS3	A-galactosidase (melibiose)	h2o_c + melib_c -> gal_c + glc__D_c	Carbohydrate Metabolism	( x ( 2687 ) or x ( 8241 ))	0	1000
GALS4	A galactosidase stachyose	h2o_c + stchs_c -> gal_c + raffin_c	Carbohydrate Metabolism	( x ( 2687 ) or x ( 8241 ))	0	1000
R01103	Alpha-galactosidase (EC 3.2.1.22)	h2o_c + raffin_c <=> gal_c + sucr_c	Carbohydrate Metabolism	( x ( 2687 ) or x ( 8241 ))	-1000	1000
RBK_Dr	D-ribulokinase (D-ribulose)	atp_c + rbl__D_c -> adp_c + h_c + ru5p__D_c	Carbohydrate Metabolism	( x ( 2686 ) or x ( 8033 ))	0	1000
RBK_L1	L-ribulokinase (L-ribulose)	atp_c + rbl__L_c -> adp_c + h_c + ru5p__L_c	Carbohydrate Metabolism	( x ( 2686 ) or x ( 8033 ))	0	1000
OPHBDC	Octaprenyl-hydroxybenzoate decarboxylase	3ophb_c + h_c -> 2oph_c + co2_c	Cofactors, Vitamins, Prosthetic Groups, Pigments	( x ( 2683 ))	0	1000
ADSS	Adenylosuccinate synthase	asp__L_c + gtp_c + imp_c -> dcamp_c + gdp_c + 2 h_c + pi_c	Nucleosides and Nucleotides	( x ( 2682 ) or x ( 7762 ))	0	1000
MCITL2	Methylisocitrate lyase	micit_c <=> pyr_c + succ_c	Carbohydrate Metabolism	( x ( 2671 ) or x ( 19276 ))	-1000	1000
LEUt4r	L-leucine transport in via sodium sympor	leu__L_e + na1_e <=> leu__L_c + na1_c	Transport	( x ( 2664 ) or x ( 3978 ) or x ( 4086 ) or x ( 4656 ) or x ( 5373 ) or x ( 8135 ) or x ( 18788 ))	-1000	1000
ILEt2r	L isoleucine reversible transport via proton symport	h_e + ile__L_e -> h_c + ile__L_c	Transport	( x ( 2664 ) or x ( 3978 ) or x ( 4086 ) or x ( 4656 ) or x ( 5373 ) or x ( 8135 ) or x ( 18787 ) or x ( 18788 )) or (( x ( 3618 ) or x ( 4023 ) or x ( 13848 )) and ( x ( 2656 ))) or ( x ( 2664 ) or x ( 3978 ) or x ( 4086 ) or x ( 4656 ) or x ( 5373 ) or x ( 8135 ) or x ( 18787 ) or x ( 18788 ))	0	1000
VALt2r	L valine reversible transport via proton symport	h_e + val__L_e -> h_c + val__L_c	Transport	( x ( 2664 ) or x ( 3978 ) or x ( 4086 ) or x ( 4656 ) or x ( 5373 ) or x ( 8135 ) or x ( 18787 ) or x ( 18788 )) or (( x ( 3618 ) or x ( 4023 ) or x ( 13848 )) and ( x ( 2656 ))) or ( x ( 2664 ) or x ( 3978 ) or x ( 4086 ) or x ( 4656 ) or x ( 5373 ) or x ( 8135 ) or x ( 18787 ) or x ( 18788 ))	0	1000
4HTHRS	4-Hydroxy-L-threonine synthase	h2o_c + phthr_c -> 4hthr_c + pi_c	Cofactors, Vitamins, Prosthetic Groups, Pigments	( x ( 2652 ) or x ( 8003 ) or x ( 19461 ) or x ( 19462 ))	0	1000
THRS	Threonine synthase	h2o_c + phom_c -> pi_c + thr__L_c	Amino Acid Metabolism	( x ( 2652 ) or x ( 8003 ) or x ( 13214 ) or x ( 19461 ) or x ( 19462 ))	0	1000
NADH4	NADH dehydrogenase Menaquinone 7 no proton	h_c + mqn7_c + nadh_c -> mql7_c + nad_c	Membrane Metabolism	( x ( 264 )) or ( x ( 535 ) or x ( 2900 ) or x ( 6988 )) or ( x ( 535 ) or x ( 2900 ) or x ( 6988 ))	0	1000
NADH5	NADH dehydrogenase (ubiquinone-8 )	h_c + nadh_c + q8_c -> nad_c + q8h2_c	Oxidative Phosphorylation	( x ( 264 )) or ( x ( 535 ) or x ( 2900 ) or x ( 6988 )) or ( x ( 535 ) or x ( 2900 ) or x ( 6988 ))	0	1000
NADH9	NADH dehydrogenase (demethylmenaquinone-8 & 0 protons)	2dmmq8_c + h_c + nadh_c -> 2dmmql8_c + nad_c	Oxidative Phosphorylation	( x ( 264 )) or ( x ( 535 ) or x ( 2900 ) or x ( 6988 )) or ( x ( 535 ) or x ( 2900 ) or x ( 6988 ))	0	1000
ARBabc	L-arabinose transport via ABC system	arab__L_e + atp_c + h2o_c -> adp_c + arab__L_c + h_c + pi_c	Transport	( x ( 2625 ) or x ( 8027 )) and ( x ( 2675 ) or x ( 2783 ) or x ( 5814 ) or x ( 6877 ) or x ( 7876 ) or x ( 11178 )) and ( x ( 225 ) or x ( 1040 ) or x ( 6555 ))	0	1000
ALAR	Alanine racemase	ala__L_c <=> ala__D_c	Amino Acid Metabolism	( x ( 2624 ) or x ( 3841 ) or x ( 4382 ) or x ( 4755 ) or x ( 5041 ) or x ( 8234 ))	-1000	1000
AHMMPS_1	4 amino 5 hydroxymethyl 2 methylpyrimidine synthetase	air_c + h2o_c -> 4ahmmp_c + gcald_c + 0.5 o2_c + pi_c	Cofactors, Vitamins, Prosthetic Groups, Pigments	( x ( 2621 ) or x ( 8732 ))	0	1000
ARAI	L-arabinose isomerase	arab__L_c <=> rbl__L_c	Carbohydrate Metabolism	( x ( 2615 ) or x ( 7742 ))	-1000	1000
GUI1	Glucuronate isomerase (D-glucuronate)	glcur_c <=> fruur_c	Carbohydrate Metabolism	( x ( 2614 ) or x ( 8213 ))	-1000	1000
GUI2	Glucuronate isomerase (D-galacturonate)	galur_c <=> tagur_c	Carbohydrate Metabolism	( x ( 2614 ) or x ( 8213 ))	-1000	1000
NAt3_1	Sodium proton antiporter HNA is 11	h_e + na1_c -> h_c + na1_e	Transport	( x ( 261 )) or ( x ( 1426 ) or x ( 20053 )) or ( x ( 654 )) or ( x ( 424 )) or ( x ( 697 )) or ( x ( 2589 ) or x ( 8757 )) or ( x ( 706 )) or ( x ( 1621 )) or ( x ( 1317 ) or x ( 19990 )) or ( x ( 3716 ) or x ( 3896 ) or x ( 13985 )) or ( x ( 2277 ) or x ( 10487 ))	0	1000
rxn05215	sodium/alanine symporter family protein	ala__L_e + na1_e <=> ala__L_c + na1_c	Transport	( x ( 2588 ) or x ( 8755 ))	-1000	1000
ALAt2r	L alanine reversible transport via proton symport	ala__L_e + h_e -> ala__L_c + h_c	Transport	( x ( 2588 ) or x ( 2769 ) or x ( 3460 ) or x ( 4367 ) or x ( 5521 ) or x ( 7220 ) or x ( 8755 ) or x ( 11957 ) or x ( 13072 )) or ( x ( 2588 ) or x ( 2769 ) or x ( 3460 ) or x ( 3590 ) or x ( 4218 ) or x ( 4367 ) or x ( 5521 ) or x ( 7220 ) or x ( 8755 ) or x ( 9827 ) or x ( 11957 ) or x ( 13072 )) or ( x ( 2588 ) or x ( 2769 ) or x ( 3460 ) or x ( 3590 ) or x ( 4218 ) or x ( 4367 ) or x ( 5521 …	0	1000
DALAt2r	D-alanine transport via proton symport	ala__D_e + h_e -> ala__D_c + h_c	Transport	( x ( 7529 ) or x ( 2588 ) or x ( 2769 ) or x ( 3460 ) or x ( 4367 ) or x ( 5521 ) or x ( 7220 ) or x ( 8755 ) or x ( 11957 ) or x ( 13072 )) or ( x ( 2588 ) or x ( 2769 ) or x ( 3460 ) or x ( 3590 ) or x ( 4218 ) or x ( 4367 ) or x ( 5521 ) or x ( 7220 ) or x ( 8755 ) or x ( 9827 ) or x ( 11957 ) or x ( 13072 )) or ( x ( 2588 ) or x ( 2769 ) or x ( 3460 ) or x ( 3590 ) or x ( 4218 ) or x ( 4367 …	0	1000
ZNabc	Zinc transport via ABC system	atp_c + h2o_c + zn2_e -> adp_c + h_c + pi_c + zn2_c	Transport	( x ( 2584 ) or x ( 8750 )) and ( x ( 491 ) or x ( 1612 )) and ( x ( 42 ))	0	1000
GALKr	Galactokinase	atp_c + gal_c -> adp_c + gal1p_c + h_c	Carbohydrate Metabolism	( x ( 2583 ) or x ( 8744 ))	0	1000
GALK2	Galactokinase	a_gal__D_c + atp_c -> adp_c + gal1p_c + h_c	Exchange	( x ( 2583 ) or x ( 8744 ))	0	1000
DDGLK	2-dehydro-3-deoxygluconokinase	2ddglcn_c + atp_c -> 2ddg6p_c + adp_c + h_c	Carbohydrate Metabolism	( x ( 2578 ) or x ( 6298 ) or x ( 8734 ))	0	1000
BILEt4	Bile acid transport in via sodium symport	bilea_e + na1_e -> bilea_c + na1_c	Transport	( x ( 2577 ) or x ( 7892 ))	0	1000
SO4t2	Sulfate transport in via proton symport	h_e + so4_e -> h_c + so4_c	Transport	( x ( 2573 ) or x ( 10436 ) or x ( 12038 ) or x ( 19531 ) or x ( 19532 ) or x ( 19533 )) or ( x ( 598 )) or ( x ( 3104 ) or x ( 6678 ) or x ( 7487 ))	0	1000
DCPDP	Decaprenyl-diphosphatase	decdp_tb_c + h2o_c -> decd_tb_c + h_c + pi_c	Cofactors, Vitamins, Prosthetic Groups, Pigments	( x ( 257 ))	0	1000
UDCPDP	Undecaprenyl-diphosphatase	h2o_c + udcpdp_c -> h_c + pi_c + udcpp_c	Cell Wall/Membrane/Envelope Metabolism	( x ( 257 ))	0	1000
R05627	Undecaprenyl-diphosphatase (EC 3.6.1.27)	dtpcudcpp_c + h2o_c -> h_c + pi_c + udcpp_c	Cell Wall/Membrane/Envelope Metabolism	( x ( 257 ))	0	1000
UPP3S	Uroporphyrinogen-III synthase	hmbil_c -> h2o_c + uppg3_c	Cofactors, Vitamins, Prosthetic Groups, Pigments	( x ( 2569 ) or x ( 8706 ))	0	1000
NO2t3	Nitrite transport out via proton antiport	h_e + no2_c -> h_c + no2_e	Transport	( x ( 2567 ) or x ( 2962 ) or x ( 8194 ) or x ( 8471 )) or ( x ( 3688 ) or x ( 3911 ))	0	1000
NO3t2	Nitrate transport in via proton symport	h_e + no3_e -> h_c + no3_c	Transport	( x ( 2567 ) or x ( 2962 ) or x ( 8194 ) or x ( 8471 ))	0	1000
PNTOt2	Pantothenate reversible transport via proton symport	h_e + pnto__R_e <=> h_c + pnto__R_c	Transport	( x ( 2564 ) or x ( 6744 ) or x ( 15079 ))	-1000	1000
ASPR	Aspartate racemase	asp__D_c <=> asp__L_c	Amino Acid Metabolism	x ( 7388 ) or x ( 13776 ) or x ( 16822 ) or x ( 7971 ) or x ( 2550 )	-1000	1000
SPMDAT1	Spermidine acetyltransferase	accoa_c + spmd_c -> N1aspmd_c + coa_c + h_c	Amino Acid Metabolism	( x ( 2557 ) or x ( 10375 ) or x ( 19072 ))	0	1000
SPMDAT3	Spermidine acetyltransferase spermine	2 accoa_c + sprm_c -> 2 coa_c + diasprm_c + 2 h_c	Amino Acid Metabolism	( x ( 2557 ) or x ( 10375 ) or x ( 19072 ))	0	1000
SPMDt3i	Spermidine transport in via proton antiport	h_c + spmd_e <=> h_e + spmd_c	Transport	( x ( 2556 ) or x ( 2829 ) or x ( 7712 ) or x ( 8716 ) or x ( 10440 ) or x ( 13042 ) or x ( 19581 ))	-1000	1000
TTRCYCtm	Tetracyline/H+ Antiport	h_e + ttrcyc_c -> h_c + ttrcyc_e	Transport	( x ( 2556 ) or x ( 2829 ) or x ( 7712 ) or x ( 8716 ) or x ( 10440 ) or x ( 13042 ) or x ( 19581 ))	0	1000
MNLpts	Mannitol transport via PEP:Pyr PTS	mnl_e + pep_c -> mnl1p_c + pyr_c	Transport	( x ( 2553 ) or x ( 8413 ) or x ( 10989 ) or x ( 18993 )) and ( x ( 119 )) and ( x ( 2926 ) or x ( 6789 ))	0	1000
GLGC	Glucose-1-phosphate adenylyltransferase	atp_c + g1p_c + h_c <=> adpglc_c + ppi_c	Carbohydrate Metabolism	( x ( 255 )) or ( x ( 1676 ))	-1000	1000
NNDPR	Nicotinate-nucleotide diphosphorylase (carboxylating)	2 h_c + prpp_c + quln_c -> co2_c + nicrnt_c + ppi_c	Cofactors, Vitamins, Prosthetic Groups, Pigments	( x ( 2549 ) or x ( 8399 ))	0	1000
UDPGD	UDPglucose 6-dehydrogenase	h2o_c + 2 nad_c + udpg_c <=> 3 h_c + 2 nadh_c + udpglcur_c	Cell Wall/Membrane/Envelope Metabolism	( x ( 253 ) or x ( 296 ) or x ( 3325 ) or x ( 4773 ))	-1000	1000
DXYLK	1-Deoxy-D-xylulose kinase	atp_c + dxyl_c -> adp_c + dxyl5p_c + h_c	Cofactors, Vitamins, Prosthetic Groups, Pigments	( x ( 2529 ))	0	1000
XYLK	Xylulokinase	atp_c + xylu__D_c -> adp_c + h_c + xu5p__D_c	Carbohydrate Metabolism	( x ( 2529 ))	0	1000
CYTBD	Cytochrome oxidase bd (quinol-8: 2 protons)	2 h_c + 0.5 o2_c + q8h2_c -> h2o_c + 2 oxphosH_e + q8_c	Oxidative Phosphorylation	( x ( 2528 ) or x ( 8974 ) or x ( 12084 )) and ( x ( 2010 ))	0	1000
DDGLCNt2r	2-dehydro-3-deoxy-D-gluconate transport via proton symport, reversible	2ddglcn_e + h_e <=> 2ddglcn_c + h_c	Transport	( x ( 2523 ) or x ( 8965 ) or x ( 16935 ))	-1000	1000
Kt1	Potassium transport via uniport (facilitated diffusion)	k_e <=> k_c	Transport	( x ( 2518 ) or x ( 5463 ))	-1000	1000
MPL	Maltose phosphorylase	malt_c + pi_c -> g1p_B_c + glc__D_c	Carbohydrate Metabolism	( x ( 2500 ) or x ( 8410 ))	0	1000
ASPO1	L-aspartate oxidase	asp__L_c + h2o_c + o2_c -> h2o2_c + nh4_c + oaa_c	Cofactors, Vitamins, Prosthetic Groups, Pigments	( x ( 2495 ) or x ( 18789 ) or x ( 18790 ) or x ( 18791 )) or strain_GAP ( 137 ) or strain_GAP ( 176 ) or strain_GAP ( 440 ) or strain_GAP ( 423 )	0	1000
ASPO2	L-aspartate oxidase	asp__L_c + nad_c -> 2 h_c + iasp_c + nadh_c	Amino Acid Metabolism	( x ( 2495 ) or x ( 18789 ) or x ( 18790 ) or x ( 18791 )) or strain_GAP ( 137 ) or strain_GAP ( 176 ) or strain_GAP ( 440 ) or strain_GAP ( 423 )	0	1000
ASPO3	L-aspartate oxidase	asp__L_c + q8_c -> h_c + iasp_c + q8h2_c	Cofactors, Vitamins, Prosthetic Groups, Pigments	( x ( 2495 ) or x ( 18789 ) or x ( 18790 ) or x ( 18791 )) or strain_GAP ( 137 ) or strain_GAP ( 176 ) or strain_GAP ( 440 ) or strain_GAP ( 423 )	0	1000
ASPO4	L-aspartate oxidase	asp__L_c + mqn8_c -> h_c + iasp_c + mql8_c	Cofactors, Vitamins, Prosthetic Groups, Pigments	( x ( 2495 ) or x ( 18789 ) or x ( 18790 ) or x ( 18791 )) or strain_GAP ( 137 ) or strain_GAP ( 176 ) or strain_GAP ( 440 ) or strain_GAP ( 423 )	0	1000
ASPO5	L-aspartate oxidase	asp__L_c + fum_c -> h_c + iasp_c + succ_c	Cofactors, Vitamins, Prosthetic Groups, Pigments	( x ( 2495 ) or x ( 18789 ) or x ( 18790 ) or x ( 18791 )) or strain_GAP ( 137 ) or strain_GAP ( 176 ) or strain_GAP ( 440 ) or strain_GAP ( 423 )	0	1000
ASPO6	L-aspartate oxidase	asp__L_c + o2_c -> h2o2_c + h_c + iasp_c	Cofactors, Vitamins, Prosthetic Groups, Pigments	( x ( 2495 ) or x ( 18789 ) or x ( 18790 ) or x ( 18791 )) or strain_GAP ( 137 ) or strain_GAP ( 176 ) or strain_GAP ( 440 ) or strain_GAP ( 423 )	0	1000
METAT	Methionine adenosyltransferase	atp_c + h2o_c + met__L_c -> amet_c + pi_c + ppi_c	Amino Acid Metabolism	( x ( 249 ))	0	1000
PPCK	Phosphoenolpyruvate carboxykinase	atp_c + oaa_c -> adp_c + co2_c + pep_c	Carbohydrate Metabolism	( x ( 2486 ) or x ( 9446 ))	0	1000
ADD	Adenine deaminase	ade_c + h2o_c + h_c -> hxan_c + nh4_c	Nucleosides and Nucleotides	( x ( 2484 ) or x ( 9003 ) or x ( 16264 ))	0	1000
ACGK	Acetylglutamate kinase	acglu_c + atp_c -> acg5p_c + adp_c	Amino Acid Metabolism	( x ( 2473 ) or x ( 9395 ))	0	1000
CTPS1	CTP synthase NH3	atp_c + nh4_c + utp_c -> adp_c + ctp_c + 2 h_c + pi_c	Nucleosides and Nucleotides	( x ( 2470 ) or x ( 8966 ) or x ( 19715 ))	0	1000
CTPS2	CTP synthase (glutamine)	atp_c + gln__L_c + h2o_c + utp_c -> adp_c + ctp_c + glu__L_c + 2 h_c + pi_c	Nucleosides and Nucleotides	( x ( 2470 ) or x ( 8966 ) or x ( 19715 ))	0	1000
CLPNS120	Cardiolipin synthase (n-C12:0)	2 pg120_c <=> clpn120_c + glyc_c	Glycerophospholipid metabolism	( x ( 2454 ) or x ( 9343 ) or x ( 14107 ) or x ( 19289 )) or ( x ( 2454 ) or x ( 2733 ) or x ( 2866 ) or x ( 7591 ) or x ( 7855 ) or x ( 8049 ) or x ( 9343 ) or x ( 10393 ) or x ( 11018 ) or x ( 11986 ) or x ( 11987 ) or x ( 14107 ) or x ( 17179 )) or ( x ( 2454 ) or x ( 2733 ) or x ( 2866 ) or x ( 7591 ) or x ( 7855 ) or x ( 8049 ) or x ( 9343 ) or x ( 10393 ) or x ( 11018 ) or x ( 11986 ) or x …	-1000	1000
CLPNS140	Cardiolipin synthase (n-C14:0)	2 pg140_c <=> clpn140_c + glyc_c	Glycerophospholipid metabolism	( x ( 2454 ) or x ( 9343 ) or x ( 14107 ) or x ( 19289 )) or ( x ( 2454 ) or x ( 2733 ) or x ( 2866 ) or x ( 7591 ) or x ( 7855 ) or x ( 8049 ) or x ( 9343 ) or x ( 10393 ) or x ( 11018 ) or x ( 11986 ) or x ( 11987 ) or x ( 14107 ) or x ( 17179 )) or ( x ( 2454 ) or x ( 2733 ) or x ( 2866 ) or x ( 7591 ) or x ( 7855 ) or x ( 8049 ) or x ( 9343 ) or x ( 10393 ) or x ( 11018 ) or x ( 11986 ) or x …	-1000	1000
CLPNS141	Cardiolipin synthase (n-C14:1)	2 pg141_c <=> clpn141_c + glyc_c	Glycerophospholipid metabolism	( x ( 2454 ) or x ( 9343 ) or x ( 14107 ) or x ( 19289 )) or ( x ( 2454 ) or x ( 2733 ) or x ( 2866 ) or x ( 7591 ) or x ( 7855 ) or x ( 8049 ) or x ( 9343 ) or x ( 10393 ) or x ( 11018 ) or x ( 11986 ) or x ( 11987 ) or x ( 14107 ) or x ( 17179 )) or ( x ( 2454 ) or x ( 2733 ) or x ( 2866 ) or x ( 7591 ) or x ( 7855 ) or x ( 8049 ) or x ( 9343 ) or x ( 10393 ) or x ( 11018 ) or x ( 11986 ) or x …	-1000	1000
CLPNS160	Cardiolipin synthase (n-C16:0)	2 pg160_c <=> clpn160_c + glyc_c	Glycerophospholipid metabolism	( x ( 2454 ) or x ( 9343 ) or x ( 14107 ) or x ( 19289 )) or ( x ( 2454 ) or x ( 2733 ) or x ( 2866 ) or x ( 7591 ) or x ( 7855 ) or x ( 8049 ) or x ( 9343 ) or x ( 10393 ) or x ( 11018 ) or x ( 11986 ) or x ( 11987 ) or x ( 14107 ) or x ( 17179 )) or ( x ( 2454 ) or x ( 2733 ) or x ( 2866 ) or x ( 7591 ) or x ( 7855 ) or x ( 8049 ) or x ( 9343 ) or x ( 10393 ) or x ( 11018 ) or x ( 11986 ) or x …	-1000	1000
CLPNS161	Cardiolipin synthase (n-C16:1)	2 pg161_c <=> clpn161_c + glyc_c	Glycerophospholipid metabolism	( x ( 2454 ) or x ( 9343 ) or x ( 14107 ) or x ( 19289 )) or ( x ( 2454 ) or x ( 2733 ) or x ( 2866 ) or x ( 7591 ) or x ( 7855 ) or x ( 8049 ) or x ( 9343 ) or x ( 10393 ) or x ( 11018 ) or x ( 11986 ) or x ( 11987 ) or x ( 14107 ) or x ( 17179 )) or ( x ( 2454 ) or x ( 2733 ) or x ( 2866 ) or x ( 7591 ) or x ( 7855 ) or x ( 8049 ) or x ( 9343 ) or x ( 10393 ) or x ( 11018 ) or x ( 11986 ) or x …	-1000	1000
CLPNS180	Cardiolipin synthase (n-C18:0)	2 pg180_c <=> clpn180_c + glyc_c	Glycerophospholipid metabolism	( x ( 2454 ) or x ( 9343 ) or x ( 14107 ) or x ( 19289 )) or ( x ( 2454 ) or x ( 2733 ) or x ( 2866 ) or x ( 7591 ) or x ( 7855 ) or x ( 8049 ) or x ( 9343 ) or x ( 10393 ) or x ( 11018 ) or x ( 11986 ) or x ( 11987 ) or x ( 14107 ) or x ( 17179 )) or ( x ( 2454 ) or x ( 2733 ) or x ( 2866 ) or x ( 7591 ) or x ( 7855 ) or x ( 8049 ) or x ( 9343 ) or x ( 10393 ) or x ( 11018 ) or x ( 11986 ) or x …	-1000	1000
CLPNS181	Cardiolipin synthase (n-C18:1)	2 pg181_c <=> clpn181_c + glyc_c	Glycerophospholipid metabolism	( x ( 2454 ) or x ( 9343 ) or x ( 14107 ) or x ( 19289 )) or ( x ( 2454 ) or x ( 2733 ) or x ( 2866 ) or x ( 7591 ) or x ( 7855 ) or x ( 8049 ) or x ( 9343 ) or x ( 10393 ) or x ( 11018 ) or x ( 11986 ) or x ( 11987 ) or x ( 14107 ) or x ( 17179 )) or ( x ( 2454 ) or x ( 2733 ) or x ( 2866 ) or x ( 7591 ) or x ( 7855 ) or x ( 8049 ) or x ( 9343 ) or x ( 10393 ) or x ( 11018 ) or x ( 11986 ) or x …	-1000	1000
CLPNS160190	CLPNS160190	2 pg160190_c <=> clpn160190_c + glyc_c	Glycerophospholipid metabolism	( x ( 2454 ) or x ( 9343 ) or x ( 14107 ) or x ( 19289 )) or ( x ( 2454 ) or x ( 2733 ) or x ( 2866 ) or x ( 7591 ) or x ( 7855 ) or x ( 8049 ) or x ( 9343 ) or x ( 10393 ) or x ( 11018 ) or x ( 11986 ) or x ( 11987 ) or x ( 14107 ) or x ( 17179 )) or ( x ( 2454 ) or x ( 2733 ) or x ( 2866 ) or x ( 7591 ) or x ( 7855 ) or x ( 8049 ) or x ( 9343 ) or x ( 10393 ) or x ( 11018 ) or x ( 11986 ) or x …	-1000	1000
CLPNS2_BS	Cardiolipin synthase	0.02 pgly_BS_c -> 0.01 cdlp_BS_c + glyc_c	Fatty Acid Metabolism	( x ( 2454 ) or x ( 9343 ) or x ( 14107 ) or x ( 19289 )) or ( x ( 2454 ) or x ( 2733 ) or x ( 2866 ) or x ( 7591 ) or x ( 7855 ) or x ( 8049 ) or x ( 9343 ) or x ( 10393 ) or x ( 11018 ) or x ( 11986 ) or x ( 11987 ) or x ( 14107 ) or x ( 17179 )) or ( x ( 2454 ) or x ( 2733 ) or x ( 2866 ) or x ( 7591 ) or x ( 7855 ) or x ( 8049 ) or x ( 9343 ) or x ( 10393 ) or x ( 11018 ) or x ( 11986 ) or x …	0	1000
CLPNS_LLA	Cardiolipin Synthase lactis specific	0.02 pg_LLA_c <=> 0.01 clpn_LLA_c + glyc_c	Exchange	( x ( 2454 ) or x ( 2733 ) or x ( 2866 ) or x ( 8049 ) or x ( 9343 ) or x ( 11986 ) or x ( 14107 ) or x ( 17179 ))	-1000	1000
CLPNS_MRSA	Cardiolipin Synthase (Saureus)	pg_MRSA_c <=> clpn_MRSA_c + glyc_c	Cell Wall/Membrane/Envelope Metabolism	( x ( 2454 ) or x ( 2733 ) or x ( 2866 ) or x ( 7591 ) or x ( 7855 ) or x ( 8049 ) or x ( 9343 ) or x ( 10393 ) or x ( 11018 ) or x ( 11987 ) or x ( 14107 ) or x ( 17179 )) or ( x ( 2454 ) or x ( 2733 ) or x ( 2866 ) or x ( 7591 ) or x ( 7855 ) or x ( 8049 ) or x ( 9343 ) or x ( 10393 ) or x ( 11018 ) or x ( 11986 ) or x ( 11987 ) or x ( 14107 ) or x ( 17179 ))	-1000	1000
CLPNS_SA	Cardiolipin Synthase (Saureus)	0.04 pg_SA_c <=> 0.02 clpn_SA_c + glyc_c	Cell Wall/Membrane/Envelope Metabolism	( x ( 2454 ) or x ( 2733 ) or x ( 2866 ) or x ( 7591 ) or x ( 7855 ) or x ( 8049 ) or x ( 9343 ) or x ( 10393 ) or x ( 11018 ) or x ( 11986 ) or x ( 11987 ) or x ( 14107 ) or x ( 17179 )) or ( x ( 2454 ) or x ( 2733 ) or x ( 2866 ) or x ( 7591 ) or x ( 7855 ) or x ( 8049 ) or x ( 9343 ) or x ( 10393 ) or x ( 11018 ) or x ( 11987 ) or x ( 14107 ) or x ( 17179 ))	-1000	1000
EDA	2-dehydro-3-deoxy-phosphogluconate aldolase	2ddg6p_c -> g3p_c + pyr_c	Carbohydrate Metabolism	( x ( 2452 ) or x ( 8935 ))	0	1000
BTS2	Biotin synthase (ala-L producing)	cys__L_c + dtbt_c <=> ala__L_c + btn_c + 2 h_c	Cofactors, Vitamins, Prosthetic Groups, Pigments	( x ( 245 ))	-1000	1000
BTS5	Biotin synthase	2fe2s_c + amet_c + dtbt_c -> 2fe1s_c + btn_c + dad_5_c + h_c + met__L_c	Cofactors, Vitamins, Prosthetic Groups, Pigments	( x ( 245 ))	0	1000
BTS_1	Biotin synthase	dtbt_c + 2 s_c -> btn_c + h2s_c + h_c	Cofactors, Vitamins, Prosthetic Groups, Pigments	( x ( 245 ))	0	1000
rxn08180	Biotin synthase (EC 2.8.1.6)	amet_c + dtbt_c + s_c -> btn_c + dad_5_c + h_c + met__L_c	Cofactors, Vitamins, Prosthetic Groups, Pigments	( x ( 245 ))	0	1000
MHPGLUT2	5-methyltetrahydropteroyltriglutamate methyltransferase	ahcys_c + h_c + mhpglu_c <=> amet_c + hpglu_c	Amino Acid Metabolism	( x ( 2426 ))	-1000	1000
R04405	5-methyltetrahydropteroyltriglutamate--homocysteine methyltransferase (EC 2.1.1.14)	5mlglu_c + hcys__L_c -> met__L_c + tlglu_c	Amino Acid Metabolism	( x ( 2426 ))	0	1000
METS	Methionine synthase	5mthf_c + hcys__L_c -> h_c + met__L_c + thf_c	Amino Acid Metabolism	( x ( 2426 ) or x ( 9959 ))	0	1000
CAt4	Calcium transport inout via proton antiporter	ca2_c + h_e <=> ca2_e + h_c	Transport	( x ( 2425 ) or x ( 9958 ))	-1000	1000
FRUURt2r	D-fructuronate transport via proton symport, reversible	fruur_e + h_e <=> fruur_c + h_c	Transport	( x ( 2423 ) or x ( 2756 ) or x ( 6696 ) or x ( 7354 ) or x ( 20232 ) or x ( 20234 ))	-1000	1000
5DGLCNt2r	5-Dehydro-D-gluconate transport via proton symport, reversible	5dglcn_e + h_e <=> 5dglcn_c + h_c	Transport	( x ( 2423 ) or x ( 2756 ) or x ( 5115 ) or x ( 6696 ) or x ( 7354 ) or x ( 20232 ) or x ( 20234 ))	-1000	1000
GLCNt2ir	D gluconate transport via proton symport	glcn_e + h_e -> glcn_c + h_c	Transport	( x ( 2423 ) or x ( 2756 ) or x ( 5115 ) or x ( 6696 ) or x ( 7354 ) or x ( 20232 ) or x ( 20234 )) or ( x ( 2423 ) or x ( 2756 ) or x ( 5115 ) or x ( 6696 ) or x ( 7354 ) or x ( 20232 ) or x ( 20234 ))	0	1000
CYOR3m	Cytochrome c reductase menaquinol 7 3 protons	2 ficytcc_c + h_c + mql7_c -> 2 focytcc_c + mqn7_c + 3 oxphosH_e	Membrane Metabolism	( x ( 2416 ) or x ( 9413 )) and ( x ( 2357 )) and ( x ( 831 ))	0	1000
R10468	protoheme,hydrogen-donor:oxygenoxidoreductase(delta-methene-oxidizing,hydroxylating)	4 o2_c + pheme_c + 5 reacptor_c <=> 5 aceptor_c + fald_c + fe2_c + 4 h2o_c + obiliverd_c	Cofactors, Vitamins, Prosthetic Groups, Pigments	( x ( 2414 ))	-1000	1000
R10510	protoheme,hydrogen-donor:oxygenoxidoreductase(beta-methene-oxidizing,hydroxylating)	4 o2_c + pheme_c + 5 reacptor_c -> 15obiliverd_c + 5 aceptor_c + fald_c + fe2_c + 4 h2o_c	Cofactors, Vitamins, Prosthetic Groups, Pigments	( x ( 2414 ))	0	1000
HSDxi	Homoserine dehydrogenase NADH irreversible	aspsa_c + h_c + nadh_c <=> hom__L_c + nad_c	Amino Acid Metabolism	( x ( 2412 ) or x ( 9911 ))	-1000	1000
HSDy	Homoserine dehydrogenase (NADPH)	hom__L_c + nadp_c <=> aspsa_c + h_c + nadph_c	Amino Acid Metabolism	( x ( 2412 ) or x ( 9911 ) or x ( 19867 ) or x ( 19868 ))	-1000	1000
IPPS	2-isopropylmalate synthase	3mob_c + accoa_c + h2o_c -> 3c3hmp_c + coa_c + h_c	Amino Acid Metabolism	( x ( 2407 ) or x ( 9886 ) or x ( 19700 ) or x ( 19702 ) or x ( 19703 ))	0	1000
RMK	Rhamnulokinase	atp_c + rml_c -> adp_c + h_c + rml1p_c	Carbohydrate Metabolism	( x ( 2380 ) or x ( 9802 ))	0	1000
FACOAL150_anteiso	Fatty acid CoA ligase anteiso C150	atp_c + coa_c + fa4_c -> amp_c + fa4coa_c + ppi_c	Fatty Acid Metabolism	( x ( 237 ) or x ( 1159 ) or x ( 1304 ) or x ( 2315 ) or x ( 2934 ) or x ( 3100 ) or x ( 3128 ) or x ( 5673 ) or x ( 7739 ) or x ( 8212 ) or x ( 19776 ) or x ( 19778 )) or ( x ( 1159 ) or x ( 2315 ) or x ( 2934 ) or x ( 3128 ) or x ( 5673 ) or x ( 7739 ) or x ( 8212 ) or x ( 10348 ) or x ( 18869 ) or x ( 19778 )) or ( x ( 3100 ) or x ( 5700 ) or x ( 15085 )) or ( x ( 1159 ) or x ( 1304 ) or x ( 2…	0	1000
FACOAL161_ISO	Fatty acid CoA ligase Iso C161	atp_c + coa_c + fa5_c -> amp_c + fa5coa_c + ppi_c	Fatty Acid Metabolism	( x ( 237 ) or x ( 1159 ) or x ( 1304 ) or x ( 2315 ) or x ( 2934 ) or x ( 3100 ) or x ( 3128 ) or x ( 5673 ) or x ( 7739 ) or x ( 8212 ) or x ( 19776 ) or x ( 19778 )) or ( x ( 1159 ) or x ( 2315 ) or x ( 2934 ) or x ( 3128 ) or x ( 5673 ) or x ( 7739 ) or x ( 8212 ) or x ( 10348 ) or x ( 18869 ) or x ( 19778 )) or ( x ( 1159 ) or x ( 1304 ) or x ( 2315 ) or x ( 2934 ) or x ( 3128 ) or x ( 5673 …	0	1000
FACOAL161	Fatty acid CoA ligase hexadecenoate	atp_c + coa_c + hdcea_c -> amp_c + hdcoa_c + ppi_c	Fatty Acid Metabolism	( x ( 237 ) or x ( 1159 ) or x ( 1304 ) or x ( 2315 ) or x ( 2934 ) or x ( 3100 ) or x ( 3128 ) or x ( 5673 ) or x ( 7739 ) or x ( 8212 ) or x ( 19776 ) or x ( 19778 )) or ( x ( 1159 ) or x ( 1304 ) or x ( 2315 ) or x ( 2934 ) or x ( 3128 ) or x ( 5673 ) or x ( 7739 ) or x ( 8212 ) or x ( 19778 )) or ( x ( 3100 ) or x ( 5700 ) or x ( 15085 )) or ( x ( 1159 ) or x ( 2315 ) or x ( 2934 ) or x ( 312…	0	1000
FACOAL170_anteiso	Fatty acid CoA ligase anteiso C170	atp_c + coa_c + fa12_c -> amp_c + fa12coa_c + ppi_c	Fatty Acid Metabolism	( x ( 237 ) or x ( 1159 ) or x ( 1304 ) or x ( 2315 ) or x ( 2934 ) or x ( 3100 ) or x ( 3128 ) or x ( 5673 ) or x ( 7739 ) or x ( 8212 ) or x ( 19776 ) or x ( 19778 )) or ( x ( 1159 ) or x ( 1304 ) or x ( 2315 ) or x ( 2934 ) or x ( 3128 ) or x ( 5673 ) or x ( 7739 ) or x ( 8212 ) or x ( 19778 )) or ( x ( 3100 ) or x ( 5700 ) or x ( 15085 )) or ( x ( 1159 ) or x ( 2315 ) or x ( 2934 ) or x ( 312…	0	1000
PPM2	Phosphopentomutase 2 (deoxyribose)	2dr1p_c <=> 2dr5p_c	Nucleosides and Nucleotides	( x ( 2367 ) or x ( 12142 )) or strain_GAP ( 431 ) or strain_GAP ( 432 )	-1000	1000
PPM	Phosphopentomutase	r1p_c <=> r5p_c	Nucleosides and Nucleotides	( x ( 2367 ) or x ( 12142 ))	-1000	1000
HACD1_1	3 hydroxyacyl CoA dehydrogenase acetoacetyl CoA	aacoa_c + h_c + nadh_c <=> 3hbycoa_c + nad_c	Fatty Acid Metabolism	( x ( 2364 ) or x ( 10499 )) or ( x ( 3144 ) or x ( 6574 ) or x ( 7054 ) or x ( 8341 ))	-1000	1000
HACD9	3 hydroxyacyl CoA dehydrogenase 2 Methylacetoacetyl CoA	3hmbcoa_c + nad_c <=> 2maacoa_c + h_c + nadh_c	Fatty Acid Metabolism	( x ( 2364 ) or x ( 10499 ))	-1000	1000
HACOADr	3 hydroxyacyl CoA dehydrogenase	3hmp_c + nad_c -> h_c + mmalsa__S_c + nadh_c	Fatty Acid Metabolism	( x ( 2364 ) or x ( 10499 ))	0	1000
UAMAS	UDP-N-acetylmuramoyl-L-alanine synthetase	ala__L_c + atp_c + uamr_c -> adp_c + h_c + pi_c + uama_c	Cell Wall/Membrane/Envelope Metabolism	( x ( 2350 ) or x ( 9909 ))	0	1000
ACKr	Acetate kinase	ac_c + atp_c <=> actp_c + adp_c	Carbohydrate Metabolism	( x ( 235 ))	-1000	1000
IPPMIa	3-isopropylmalate dehydratase	3c2hmp_c <=> 2ippm_c + h2o_c	Amino Acid Metabolism	( x ( 2348 ) or x ( 9396 ) or x ( 19852 ) or x ( 19853 )) and ( x ( 1600 ) or x ( 20270 ))	-1000	1000
IPPMIb	2-isopropylmalate hydratase	2ippm_c + h2o_c <=> 3c3hmp_c	Amino Acid Metabolism	( x ( 2348 ) or x ( 9396 ) or x ( 19852 ) or x ( 19853 )) and ( x ( 1600 ) or x ( 20270 ))	-1000	1000
PPNDH	Prephenate dehydratase	h_c + pphn_c -> co2_c + h2o_c + phpyr_c	Amino Acid Metabolism	( x ( 2347 ) or x ( 19850 )) or strain_GAP ( 176 ) or strain_GAP ( 440 ) or strain_GAP ( 442 ) or strain_GAP ( 443 )	0	1000
MGSA	Methylglyoxal synthase	dhap_c -> mthgxl_c + pi_c	Carbohydrate Metabolism	( x ( 2345 ))	0	1000
MTRI	5-methylthioribose-1-phosphate isomerase	5mdr1p_c <=> 5mdru1p_c	Amino Acid Metabolism	( x ( 2344 ) or x ( 9904 ) or x ( 19806 ))	-1000	1000
ARGSL	Argininosuccinate lyase	argsuc_c <=> arg__L_c + fum_c	Amino Acid Metabolism	( x ( 234 ))	-1000	1000
23CN2P3	2 3 cyclic nucleotide 2 phosphodiesterase 2 3 cyclic CMP	23ccmp_c + h2o_c <=> 3cmp_c + h_c	Nucleosides and Nucleotides	( x ( 2323 ) or x ( 9830 ))	-1000	1000
3NUCLE1	3 nucleotidase 3 AMP	3amp_c + h2o_c <=> adn_c + pi_c	Nucleosides and Nucleotides	( x ( 2323 ) or x ( 9830 ))	-1000	1000
3NUCLE2	3 nucleotidase 3 UMP	3ump_c + h2o_c <=> pi_c + uri_c	Nucleosides and Nucleotides	( x ( 2323 ) or x ( 9830 ))	-1000	1000
3NUCLE3	3 nucleotidase 3 cMP	3cmp_c + h2o_c <=> cytd_c + pi_c	Nucleosides and Nucleotides	( x ( 2323 ) or x ( 9830 ))	-1000	1000
3NUCLE4	3 nucleotidase guanosine 3 phosphate	3gmp_c + h2o_c <=> gsn_c + pi_c	Nucleosides and Nucleotides	( x ( 2323 ) or x ( 9830 ))	-1000	1000
NTD1	5-nucleotidase (dUMP)	dump_c + h2o_c -> duri_c + pi_c	Nucleosides and Nucleotides	( x ( 2323 ) or x ( 9830 ))	0	1000
NTD10	5-nucleotidase (XMP)	h2o_c + xmp_c -> pi_c + xtsn_c	Nucleosides and Nucleotides	( x ( 2323 ) or x ( 9830 ))	0	1000
NTD2	5-nucleotidase (UMP)	h2o_c + ump_c -> pi_c + uri_c	Nucleosides and Nucleotides	( x ( 2323 ) or x ( 9830 ))	0	1000
NTD3	5-nucleotidase (dCMP)	dcmp_c + h2o_c -> dcyt_c + pi_c	Nucleosides and Nucleotides	( x ( 2323 ) or x ( 9830 ))	0	1000
NTD4	5-nucleotidase (CMP)	cmp_c + h2o_c -> cytd_c + pi_c	Nucleosides and Nucleotides	( x ( 2323 ) or x ( 9830 ))	0	1000
NTD5	5-nucleotidase (dTMP)	dtmp_c + h2o_c -> pi_c + thymd_c	Nucleosides and Nucleotides	( x ( 2323 ) or x ( 9830 ))	0	1000
NTD6	5-nucleotidase (dAMP)	damp_c + h2o_c -> dad_2_c + pi_c	Nucleosides and Nucleotides	( x ( 2323 ) or x ( 9830 ))	0	1000
NTD7	5-nucleotidase (AMP)	amp_c + h2o_c -> adn_c + pi_c	Nucleosides and Nucleotides	( x ( 2323 ) or x ( 9830 ))	0	1000
NTD8	5-nucleotidase (dGMP)	dgmp_c + h2o_c -> dgsn_c + pi_c	Nucleosides and Nucleotides	( x ( 2323 ) or x ( 9830 ))	0	1000
NTD9	5-nucleotidase (GMP)	gmp_c + h2o_c -> gsn_c + pi_c	Nucleosides and Nucleotides	( x ( 2323 ) or x ( 9830 ))	0	1000
R03537	2,3-cyclic-nucleotide 2-phosphodiesterase (EC 3.1.4.16)|5-nucleotidase (EC 3.1.3.5)	23camp_c + h2o_c -> 3amp_c	Nucleosides and Nucleotides	( x ( 2323 ) or x ( 9830 ))	0	1000
R03538	2,3-cyclic-nucleotide 2-phosphodiesterase (EC 3.1.4.16)|5-nucleotidase (EC 3.1.3.5)	23cump_c + h2o_c -> 3ump_c	Nucleosides and Nucleotides	( x ( 2323 ) or x ( 9830 ))	0	1000
R05135	2,3-cyclic-nucleotide 2-phosphodiesterase (EC 3.1.4.16)|5-nucleotidase (EC 3.1.3.5)	23cgmp_c + h2o_c -> 3gmp_c	Nucleosides and Nucleotides	( x ( 2323 ) or x ( 9830 ))	0	1000
GLUDxi	Glutamate dehydrogenase NAD	glu__L_c + h2o_c + nad_c -> akg_c + h_c + nadh_c + nh4_c	Amino Acid Metabolism	( x ( 2320 ) or x ( 3072 ) or x ( 5658 ) or x ( 10362 )) or ( x ( 2320 ) or x ( 3072 ) or x ( 5658 ) or x ( 10362 ))	0	1000
ADK4	Adentylate kinase (ITP)	amp_c + itp_c <=> adp_c + idp_c	Nucleotide Salvage Pathway	( x ( 2305 )) or strain_GAP ( 176 ) or strain_GAP ( 440 ) or strain_GAP ( 442 ) or strain_GAP ( 443 )	-1000	1000
ADK3	Adentylate kinase (GTP)	amp_c + gtp_c <=> adp_c + gdp_c	Nucleotide Salvage Pathway	( x ( 2305 ))	-1000	1000
ADK1	Adenylate kinase	amp_c + atp_c <=> 2 adp_c	Nucleosides and Nucleotides	( x ( 2305 ) or x ( 18572 ))	-1000	1000
ADK2	Adenylate kinase (Inorganic triphosphate)	amp_c + pppi_c <=> adp_c + ppi_c	Nucleosides and Nucleotides	( x ( 2305 ) or x ( 18572 ))	-1000	1000
DADK	Deoxyadenylate kinase	atp_c + damp_c <=> adp_c + dadp_c	Nucleosides and Nucleotides	( x ( 2305 ) or x ( 18572 ))	-1000	1000
DHDPRy	Dihydrodipicolinate reductase (NADPH)	23dhdp_c + h_c + nadph_c -> nadp_c + thdp_c	Amino Acid Metabolism	( x ( 2302 )) or strain_GAP ( 176 ) or strain_GAP ( 440 ) or strain_GAP ( 442 ) or strain_GAP ( 443 )	0	1000
UAAGDS	UDP-N-acetylmuramoyl-L-alanyl-D-glutamyl-meso-2,6-diaminopimelate synthetase	26dap__M_c + atp_c + uamag_c -> adp_c + h_c + pi_c + ugmd_c	Cell Wall/Membrane/Envelope Metabolism	( x ( 2291 ) or x ( 11170 ))	0	1000
AGPATr_BS	1 acylglycerol 3 phosphate O acyltransferase	0.01 1ag3p_BS_c + 0.07 fa11coa_c + 0.17 fa12coa_c + 0.01 fa1coa_c + 0.2 fa3coa_c + 0.34 fa4coa_c + 0.05 fa6coa_c + 0.1 pmtcoa_c + 0.03 strcoa_c + 0.03 tdcoa_c <=> 0.01 12dag3p_BS_c + coa_c	Fatty Acid Metabolism	( x ( 2287 )) or strain_GAP ( 240 ) or strain_GAP ( 336 ) or strain_GAP ( 401 ) or strain_GAP ( 249 )	-1000	1000
rxn10211	1-acyl-sn-glycerol-3-phosphate acyltransferase (EC 2.3.1.51)	1hdecg3p_c + pmtcoa_c -> 12dhsg3p_c + coa_c	Fatty Acid Metabolism	( x ( 2287 ))	0	1000
rxn10212	1-acyl-sn-glycerol-3-phosphate acyltransferase (EC 2.3.1.51)	1tdecg3p_c + tdcoa_c -> 12dsg3p_c + coa_c	Fatty Acid Metabolism	( x ( 2287 ))	0	1000
rxn10213	1-acyl-sn-glycerol-3-phosphate acyltransferase (EC 2.3.1.51)	1odecg3p_c + stcoa_c -> 12dosg3p_c + coa_c	Fatty Acid Metabolism	( x ( 2287 ))	0	1000
rxn10214	1-acyl-sn-glycerol-3-phosphate acyltransferase (EC 2.3.1.51)	fal1coa_c + lipacon_c -> 12dshsg3p_c + coa_c	Fatty Acid Metabolism	( x ( 2287 ))	0	1000
rxn10216	1-acyl-sn-glycerol-3-phosphate acyltransferase (EC 2.3.1.51)	1tdecg3p_c + fa1coa_c -> 12dtsg3p_c + coa_c	Fatty Acid Metabolism	( x ( 2287 ))	0	1000
rxn10217	1-acyl-sn-glycerol-3-phosphate acyltransferase (EC 2.3.1.51)	1ptsg3p_c + fa3coa_c -> 12dpsg3p_c + coa_c	Fatty Acid Metabolism	( x ( 2287 ))	0	1000
rxn10218	1-acyl-sn-glycerol-3-phosphate acyltransferase (EC 2.3.1.51)	1apsg3p_c + fa4coa_c -> 12dtspg3p_c + coa_c	Fatty Acid Metabolism	( x ( 2287 ))	0	1000
rxn10219	1-acyl-sn-glycerol-3-phosphate acyltransferase (EC 2.3.1.51)	1hdecg3p_c + fa6coa_c -> 12dhg3p_c + coa_c	Fatty Acid Metabolism	( x ( 2287 ))	0	1000
GLUPRT	Glutamine phosphoribosyldiphosphate amidotransferase	gln__L_c + h2o_c + prpp_c -> glu__L_c + ppi_c + pram_c	Nucleosides and Nucleotides	( x ( 2286 ) or x ( 11164 ))	0	1000
IPMD	3-isopropylmalate dehydrogenase	3c2hmp_c + nad_c -> 3c4mop_c + h_c + nadh_c	Amino Acid Metabolism	( x ( 2279 ) or x ( 2945 ) or x ( 6525 ) or x ( 9984 ) or x ( 10492 ) or x ( 20032 ))	0	1000
MALDDH	Malate decarboxylating oxidoreductase (decarboxylating)	mal__D_c + nad_c -> co2_c + nadh_c + pyr_c	Carbohydrate Metabolism	( x ( 2279 ) or x ( 2945 ) or x ( 6525 ) or x ( 9984 ) or x ( 10492 ) or x ( 20032 ))	0	1000
TARTDC	Tartrate decarboxylase	h_c + tartr__L_c -> co2_c + glyc__R_c	Carbohydrate Metabolism	( x ( 2279 ) or x ( 2945 ) or x ( 6525 ) or x ( 9984 ) or x ( 10492 ) or x ( 20032 ))	0	1000
TARTRDH	Tartrate dehydrogenase	nad_c + tartr__L_c <=> h_c + nadh_c + oxglyc_c	Carbohydrate Metabolism	( x ( 2279 ) or x ( 2945 ) or x ( 6525 ) or x ( 9984 ) or x ( 10492 ) or x ( 20032 ))	-1000	1000
TARTRDH2	Tartrate dehydrogenase	nad_c + tartr__M_c <=> h_c + nadh_c + oxglyc_c	Carbohydrate Metabolism	( x ( 2279 ) or x ( 2945 ) or x ( 6525 ) or x ( 9984 ) or x ( 10492 ) or x ( 20032 ))	-1000	1000
R10052	(2R,3S)-3-isopropylmalate:NAD+oxidoreductase	3c2hmp_c + nad_c -> 4mop_c + co2_c + h_c + nadh_c	Amino Acid Metabolism	( x ( 2279 ) or x ( 10492 ) or x ( 20032 ))	0	1000
SERAT	Serine O-acetyltransferase	accoa_c + ser__L_c <=> acser_c + coa_c	Amino Acid Metabolism	( x ( 2276 ) or x ( 10485 ))	-1000	1000
PROt2r	L proline reversible transport via proton symport	h_e + pro__L_e -> h_c + pro__L_c	Transport	( x ( 2263 ) or x ( 2383 ) or x ( 6515 ) or x ( 11111 )) or ( x ( 40 ) or x ( 540 ) or x ( 976 ) or x ( 1459 ) or x ( 1998 ) or x ( 2519 ) or x ( 2875 ) or x ( 3218 ) or x ( 3273 ) or x ( 3564 ) or x ( 4114 ) or x ( 5274 ) or x ( 5276 ) or x ( 6846 ) or x ( 8717 ) or x ( 9342 )) or ( x ( 2263 ) or x ( 2383 ) or x ( 6515 ) or x ( 11111 )) or ( x ( 2780 ) or x ( 3109 ) or x ( 5665 ) or x ( 7635 ) o…	0	1000
ACOADH2	Acyl CoA dehydrogenase isobutyryl CoA	2 ibcoa_c + o2_c -> 2 2mp2coa_c + 2 h2o_c	Fatty Acid Metabolism	( x ( 2252 ) or x ( 11087 )) or ( x ( 1993 ) or x ( 2316 ) or x ( 3185 ) or x ( 5921 ) or x ( 7470 ) or x ( 8344 ) or x ( 11037 ) or x ( 13795 ) or x ( 20005 )) or ( x ( 810 ) or x ( 1993 ) or x ( 2316 ) or x ( 3185 ) or x ( 5921 ) or x ( 7470 ) or x ( 8344 ) or x ( 11037 ) or x ( 13795 ) or x ( 20005 ))	0	1000
3OADPCOAT	3-oxoadipate CoA-transferase	3oxoadp_c + succoa_c -> oxadpcoa_c + succ_c	Other	( x ( 2241 ) or x ( 3045 ) or x ( 6044 ) or x ( 19549 )) and ( x ( 19 ) or x ( 3138 ) or x ( 5540 ) or x ( 9431 ))	0	1000
OCOAT1	3-oxoacid CoA-transferase (Succinyl-CoA: acetoacetate)	acac_c + succoa_c -> aacoa_c + succ_c	Carbohydrate Metabolism	( x ( 2241 ) or x ( 3045 ) or x ( 6044 ) or x ( 19549 )) and ( x ( 19 ) or x ( 3138 ) or x ( 5540 ) or x ( 9431 ))	0	1000
R10699	L-lysine:8-amino-7-oxononanoateaminotransferase	8aonn_c + lys__L_c <=> dann_c + l2a6sem_c	Cofactors, Vitamins, Prosthetic Groups, Pigments	( x ( 2233 ) or x ( 10424 ))	-1000	1000
Q23DO	Quercetin 2 3 dioxygenase	o2_c + quc_c -> 2pcpgc_c + co_c	Carbohydrate Metabolism	( x ( 2220 ))	0	1000
ADADir	Deoxycytidine kinase	atp_c + dcyt_c -> adp_c + dcmp_c + h_c	Nucleosides and Nucleotides	( x ( 2217 ) or x ( 11194 ) or x ( 18703 ) or x ( 18704 ) or x ( 18705 ))	0	1000
ADNK1	Adenosine kinase	adn_c + atp_c -> adp_c + amp_c + h_c	Nucleosides and Nucleotides	( x ( 2217 ) or x ( 11194 ) or x ( 18703 ) or x ( 18704 ) or x ( 18705 ))	0	1000
DADNK	Deoxyadenosine kinase	atp_c + dad_2_c -> adp_c + damp_c + h_c	Nucleosides and Nucleotides	( x ( 2217 ) or x ( 11194 ) or x ( 18703 ) or x ( 18704 ) or x ( 18705 ))	0	1000
ALAD_L	L-alanine dehydrogenase	ala__L_c + h2o_c + nad_c -> h_c + nadh_c + nh4_c + pyr_c	Amino Acid Metabolism	( x ( 2202 ) or x ( 12150 ))	0	1000
X5PL3E	L-xylulose 5-phosphate 3-epimerase	xu5p__L_c -> ru5p__L_c	Alternate Carbon Metabolism	GAP	0	1000
XYLK2	L-xylulokinase	atp_c + xylu__L_c -> adp_c + h_c + xu5p__L_c	Alternate Carbon Metabolism	x ( 2529 ) or x ( 4014 )	0	1000
PHETRS	Phenylalanyl-tRNA synthetase	atp_c + phe__L_c + trnaphe_c -> amp_c + phetrna_c + ppi_c	Amino Acid Metabolism	( x ( 2201 ) or x ( 12149 )) and ( x ( 18 ))	0	1000
ALATRS	Alanyl-tRNA synthetase	ala__L_c + atp_c + trnaala_c -> alatrna_c + amp_c + ppi_c	Amino Acid Metabolism	( x ( 2199 ) or x ( 12146 ))	0	1000
BUTKr	Butyrate kinase	atp_c + but_c <=> adp_c + butpi_c	Carbohydrate Metabolism	( x ( 2197 ) or x ( 12143 ))	-1000	1000
SULR	Sulfite reductase (NADPH2)	5 h_c + 3 nadph_c + so3_c -> 3 h2o_c + h2s_c + 3 nadp_c	Amino Acid Metabolism	( x ( 2167 ) or x ( 12103 )) and ( x ( 275 )) or strain_GAP ( 489 )	0	1000
TDPGDH	DTDPglucose 4,6-dehydratase	dtdpglu_c -> dtdp4d6dg_c + h2o_c	Cell Envelope Biosynthesis	( x ( 2163 ) or x ( 10775 ) or x ( 14868 )) or ( x ( 2163 ) or x ( 10775 ) or x ( 14868 ))	0	1000
INSTt2	Inositol transport in via proton symport	h_e + inost_e -> h_c + inost_c	Transport	( x ( 2160 ) or x ( 3078 ) or x ( 3361 ) or x ( 3487 ) or x ( 3492 ) or x ( 3914 ) or x ( 4267 ) or x ( 4698 ) or x ( 4728 ) or x ( 5059 ) or x ( 5625 ) or x ( 5730 ) or x ( 5881 ) or x ( 6166 ) or x ( 7159 ) or x ( 7619 ) or x ( 7785 ) or x ( 8699 ) or x ( 9630 )) or ( x ( 1818 ) or x ( 9792 ) or x ( 13791 ))	0	1000
ARBt2r	L-arabinose transport via proton symport	arab__L_e + h_e -> arab__L_c + h_c	Transport	( x ( 2160 ) or x ( 3078 ) or x ( 3361 ) or x ( 3487 ) or x ( 3492 ) or x ( 3914 ) or x ( 4267 ) or x ( 4698 ) or x ( 4728 ) or x ( 5059 ) or x ( 5625 ) or x ( 5730 ) or x ( 5881 ) or x ( 6166 ) or x ( 7159 ) or x ( 7619 ) or x ( 7785 ) or x ( 8699 ) or x ( 8977 ) or x ( 9630 ) or x ( 19876 ))	0	1000
LYXI	Lyxose isomerase	lyx__L_c <=> xylu__L_c	Alternate Carbon Metabolism	x ( 1184 )	-1000	1000
LYX_L_Et	L-Lyxose transport (transport mechanism unknown - evidence from biolog data)	lyx__L_e -> lyx__L_c	Transport	( x ( 2160 ) or x ( 3078 ) or x ( 3361 ) or x ( 3487 ) or x ( 3492 ) or x ( 3914 ) or x ( 4267 ) or x ( 4698 ) or x ( 4728 ) or x ( 5059 ) or x ( 5625 ) or x ( 5730 ) or x ( 5881 ) or x ( 6166 ) or x ( 7159 ) or x ( 7619 ) or x ( 7785 ) or x ( 8699 ) or x ( 8977 ) or x ( 9630 ) or x ( 19876 ))	0	1000
XYLt2	D-xylose transport in via proton symport	h_e + xyl__D_e -> h_c + xyl__D_c	Transport	( x ( 2160 ) or x ( 3078 ) or x ( 3361 ) or x ( 3487 ) or x ( 3492 ) or x ( 3914 ) or x ( 4267 ) or x ( 4698 ) or x ( 4728 ) or x ( 5059 ) or x ( 5625 ) or x ( 5730 ) or x ( 5881 ) or x ( 6166 ) or x ( 7159 ) or x ( 7619 ) or x ( 7785 ) or x ( 8699 ) or x ( 8977 ) or x ( 9630 ) or x ( 19876 ))	0	1000
PIabc	Phosphate transport via ABC system	atp_c + h2o_c + pi_e -> adp_c + h_c + 2 pi_c	Transport	( x ( 2158 ) or x ( 11119 )) and ( x ( 320 ) or x ( 805 ) or x ( 1021 ) or x ( 1693 ) or x ( 2429 ) or x ( 2626 ) or x ( 2685 ) or x ( 3430 ) or x ( 8480 ) or x ( 9960 )) and ( x ( 320 ) or x ( 805 ) or x ( 1021 ) or x ( 1693 ) or x ( 2429 ) or x ( 2626 ) or x ( 2685 ) or x ( 3430 ) or x ( 8480 ) or x ( 9960 )) and ( x ( 2432 ) or x ( 9050 )) and ( x ( 1585 ) or x ( 20256 ))	0	1000
UAGPT3	UDP-N-acetylglucosamine-N-acetylmuramyl-(pentapeptide)pyrophosphoryl-undecaprenol N-acetylglucosamine transferase	uacgam_c + uagmda_c -> h_c + uaagmda_c + udp_c	Cell Wall/Membrane/Envelope Metabolism	( x ( 2143 ) or x ( 11082 ))	0	1000
UAGPT1	UDP N acetylglucosamine N acetylmuramyl pentapeptide pyrophosphoryl undecaprenol N acetylglucosamine transferase	uaAgla_c + uacgam_c -> h_c + uaaAgla_c + udp_c	Peptidoglycan Metabolism	( x ( 2143 ) or x ( 11082 ))	0	1000
DAGK_BS	Diacylglycerol kinase	0.01 12dgr_BS_c + atp_c -> 0.01 12dag3p_BS_c + adp_c + h_c	Fatty Acid Metabolism	( x ( 2140 ))	0	1000
LIPAMPL	Lipoyl-adenylate protein ligase	lipoamp_c -> amp_c + lipopb_c	Cofactors, Vitamins, Prosthetic Groups, Pigments	( x ( 2139 ) or x ( 12045 )) or x ( 95 )	0	1000
LIPATPT	Lipoate-ATP adenylate transferase	atp_c + lipoate_c -> lipoamp_c + ppi_c	Cofactors, Vitamins, Prosthetic Groups, Pigments	( x ( 2139 ) or x ( 12045 )) or x ( 95 )	0	1000
R07771	Lipoate-protein ligase A	apop_c + lipoamp_c <=> amp_c + h_c + p_n6lys_c	Cofactors, Vitamins, Prosthetic Groups, Pigments	( x ( 2139 ) or x ( 12045 ))	-1000	1000
R12428	octanoyl-[acp]:Glycine-cleavage-system-hN-octanoyltransferase	GlygsystH_c + ocACP_c <=> ACP_c + GCSHN6lys_c	Fatty Acid Metabolism	( x ( 2139 ) or x ( 12045 ))	-1000	1000
ANPRT	Anthranilate phosphoribosyltransferase	anth_c + prpp_c -> ppi_c + pran_c	Amino Acid Metabolism	( x ( 2138 ) or x ( 8369 ) or x ( 9364 ))	0	1000
M1PD	Mannitol-1-phosphate 5-dehydrogenase	mnl1p_c + nad_c <=> f6p_c + h_c + nadh_c	Carbohydrate Metabolism	( x ( 2128 ) or x ( 11043 ))	-1000	1000
PMANM	Phosphomannomutase	man1p_c <=> man6p_c	Carbohydrate Metabolism	( x ( 2118 ) or x ( 9828 ))	-1000	1000
FORt2	Formate transport in via proton symport	for_e + h_e <=> for_c + h_c	Transport	( x ( 211 ))	-1000	1000
GPDDA3	Glycerophosphodiester phosphodiesterase (Glycerophosphoserine)	g3ps_c + h2o_c -> glyc3p_c + h_c + ser__L_c	Glycerophospholipid metabolism	( x ( 2108 ))	0	1000
GPDDA5	Glycerophosphodiester phosphodiesterase (Glycerophosphoinositol)	g3pi_c + h2o_c -> glyc3p_c + h_c + inost_c	Glycerophospholipid metabolism	( x ( 2108 ))	0	1000
PYRIS	Pyridoxal 5 phsophate synthase	g3p_c + gln__L_c + r5p_c -> pydx5p_c + unk2_BS_c	Cofactors, Vitamins, Prosthetic Groups, Pigments	( x ( 2081 ) or x ( 13737 ) or x ( 14440 ) or x ( 18688 )) and ( x ( 1192 ) or x ( 19789 ) or x ( 19790 ))	0	1000
CYTD	Cytidine deaminase	cytd_c + h2o_c + h_c -> nh4_c + uri_c	Nucleosides and Nucleotides	( x ( 208 ))	0	1000
DCYTD	Deoxycytidine deaminase	dcyt_c + h2o_c + h_c -> duri_c + nh4_c	Nucleosides and Nucleotides	( x ( 208 ))	0	1000
SERTRS	Seryl-tRNA synthetase	atp_c + ser__L_c + trnaser_c -> amp_c + ppi_c + sertrna_c	Amino Acid Metabolism	( x ( 2078 ) or x ( 14267 ) or x ( 18665 ) or x ( 18666 ))	0	1000
SERTRS2	Seryl-tRNA synthetase (selenocystein)	atp_c + ser__L_c + trnasecys_c -> amp_c + ppi_c + sertrna_sec_c	Amino Acid Metabolism	( x ( 2078 ) or x ( 14267 ) or x ( 18665 ) or x ( 18666 ))	0	1000
F6PA	Fructose 6-phosphate aldolase	f6p_c <=> dha_c + g3p_c	Glycolysis/Gluconeogenesis	( x ( 2073 )) or ( x ( 2073 ))	-1000	1000
DHNPA2r	Dihydroneopterin aldolase reversible	dhnpt_c <=> 6hmhpt_c + gcald_c	Cofactors, Vitamins, Prosthetic Groups, Pigments	( x ( 2073 ))	-1000	1000
TALA	Transaldolase	g3p_c + s7p_c <=> e4p_c + f6p_c	Carbohydrate Metabolism	( x ( 2073 ))	-1000	1000
R03024	Alkaline phosphatase (EC 3.1.3.1)	4nitp_c + h2o_c -> 4nitr_c + h_c + pi_c	Cofactors, Vitamins, Prosthetic Groups, Pigments	( x ( 2028 ))	0	1000
AKP1	Alkaline phosphatase Dihydroneopterin	ahdt_c + 3 h2o_c -> dhnpt_c + 2 h_c + 3 pi_c	Alternate Carbon Metabolism	( x ( 2028 ) or x ( 2879 ) or x ( 6974 ) or x ( 8349 )) or ( x ( 2028 ) or x ( 2879 ) or x ( 6974 ) or x ( 8349 ))	0	1000
ALKP	Alkaline phosphatase	dhap_c + h2o_c -> dha_c + pi_c	Alternate Carbon Metabolism	( x ( 2028 ) or x ( 2879 ) or x ( 6974 ) or x ( 8349 )) or ( x ( 2028 ) or x ( 2879 ) or x ( 6974 ) or x ( 8349 ))	0	1000
HPPK2	6-hydroxymethyl-dihydropterin pyrophosphokinase	6hmhpt_c + atp_c -> 6hmhptpp_c + amp_c + h_c	Cofactors, Vitamins, Prosthetic Groups, Pigments	( x ( 2020 )) or strain_GAP ( 189 )	0	1000
HPPK	2-amino-4-hydroxy-6-hydroxymethyldihydropteridine diphosphokinase	2ahhmp_c + atp_c -> 2ahhmd_c + amp_c + h_c	Cofactors, Vitamins, Prosthetic Groups, Pigments	( x ( 2020 ))	0	1000
DTMPK	DTMP kinase	atp_c + dtmp_c <=> adp_c + dtdp_c	Nucleosides and Nucleotides	( x ( 2015 ) or x ( 20223 )) or strain_GAP ( 189 )	-1000	1000
FOMETRi	Aminomethyltransferase	5fthf_c + h_c -> h2o_c + methf_c	Fatty Acid Metabolism	( x ( 201 ))	0	1000
GCC2	GCC2	alpam_c + thf_c -> dhlam_c + mlthf_c + nh4_c	Amino Acid Metabolism	( x ( 201 ))	0	1000
GCCb	Glycine cleavage complex	alpro_c + thf_c -> dhlpro_c + mlthf_c + nh4_c	Amino Acid Metabolism	( x ( 201 ))	0	1000
R04125	[protein]-S8-aminomethyldihydrolipoyllysine:tetrahydrofolateaminomethyltransferase(ammonia-forming)	ps8amthy_c + thf_c -> dhlprot_c + mlthf_c + nh4_c	Amino Acid Metabolism	( x ( 201 ))	0	1000
rxn10307	Undecaprenyl-phosphate N-acetylglucosaminyl 1-phosphate transferase (EC 2.7.8.-)	palpotad_c + 24 uacgam_c <=> pohdad_c + 24 udp_c	Cell Wall/Membrane/Envelope Metabolism	( x ( 2005 ))	-1000	1000
rxn10308	Undecaprenyl-phosphate N-acetylglucosaminyl 1-phosphate transferase (EC 2.7.8.-)	myristad_c + 24 uacgam_c <=> myrlpad_c + 24 udp_c	Cell Wall/Membrane/Envelope Metabolism	( x ( 2005 ))	-1000	1000
rxn10309	Undecaprenyl-phosphate N-acetylglucosaminyl 1-phosphate transferase (EC 2.7.8.-)	steaad_c + 24 uacgam_c <=> stealpad_c + 24 udp_c	Cell Wall/Membrane/Envelope Metabolism	( x ( 2005 ))	-1000	1000
rxn10310	Undecaprenyl-phosphate N-acetylglucosaminyl 1-phosphate transferase (EC 2.7.8.-)	isohtpad_c + 24 uacgam_c <=> isohdpad_c + 24 udp_c	Cell Wall/Membrane/Envelope Metabolism	( x ( 2005 ))	-1000	1000
rxn10311	Undecaprenyl-phosphate N-acetylglucosaminyl 1-phosphate transferase (EC 2.7.8.-)	antpd_c + 24 uacgam_c <=> anthpadn_c + 24 udp_c	Cell Wall/Membrane/Envelope Metabolism	( x ( 2005 ))	-1000	1000
rxn10312	Undecaprenyl-phosphate N-acetylglucosaminyl 1-phosphate transferase (EC 2.7.8.-)	isoppad_c + 24 uacgam_c <=> isottad_c + 24 udp_c	Cell Wall/Membrane/Envelope Metabolism	( x ( 2005 ))	-1000	1000
rxn10313	Undecaprenyl-phosphate N-acetylglucosaminyl 1-phosphate transferase (EC 2.7.8.-)	isopdpad_c + 24 uacgam_c <=> isoptdad_c + 24 udp_c	Cell Wall/Membrane/Envelope Metabolism	( x ( 2005 ))	-1000	1000
rxn10314	Undecaprenyl-phosphate N-acetylglucosaminyl 1-phosphate transferase (EC 2.7.8.-)	antpad_c + 24 uacgam_c <=> antppad_c + 24 udp_c	Cell Wall/Membrane/Envelope Metabolism	( x ( 2005 ))	-1000	1000
rxn10315	Undecaprenyl-phosphate N-acetylglucosaminyl 1-phosphate transferase (EC 2.7.8.-)	isohpadu_c + 24 uacgam_c <=> isohexpad_c + 24 udp_c	Cell Wall/Membrane/Envelope Metabolism	( x ( 2005 ))	-1000	1000
ACOADH1	2-oxoisovalerate dehydrogenase (acylating; 3-methyl-2-oxopentanoate)	2mbcoa_c + fad_c -> 2mb2coa_c + fadh2_c	Lipid metabolism	( x ( 20005 ))	0	1000
FADE233	R02661	fad_c + ibcoa_c -> 2mp2coa_c + fadh2_c	Lipid metabolism	( x ( 20005 ))	0	1000
OXGDC2	2-oxoglutarate decarboxylase	akg_c + h_c + thmpp_c -> co2_c + ssaltpp_c	Cofactors, Vitamins, Prosthetic Groups, Pigments	( x ( 2000 ))	0	1000
SEPHCHCS	2-succinyl-5-enolpyruvyl-6-hydroxy-3-cyclohexene-1-carboxylate synthase	akg_c + h_c + ichor_c -> 2sephchc_c + co2_c	Cofactors, Vitamins, Prosthetic Groups, Pigments	( x ( 2000 ))	0	1000
2S6HCCi	2 succinyl 6 hydroxy 2 4 cyclohexadiene 1 carboxylate synthase	akg_c + h_c + ichor_c -> 2shchc_c + co2_c + pyr_c	Cofactors, Vitamins, Prosthetic Groups, Pigments	( x ( 2000 ) or x ( 14056 ))	0	1000
OXGDC	2 oxoglutarate decarboxylase	akg_c + h_c -> co2_c + sucsal_c	Cofactors, Vitamins, Prosthetic Groups, Pigments	( x ( 2000 ) or x ( 14056 ))	0	1000
GF6PTA	Glutamine-fructose-6-phosphate transaminase	f6p_c + gln__L_c -> gam6p_c + glu__L_c	Amino Acid Metabolism	( x ( 20 ) or x ( 14193 ))	0	1000
XYL14BASE	Xylan 1 4 beta xylosidase	14bxyl_c + h2o_c -> xyl__D_c	Carbohydrate Metabolism	( x ( 1999 ) or x ( 20034 ))	0	1000
HEX1	Hexokinase (D-glucose:ATP)	atp_c + glc__D_c -> adp_c + g6p_c + h_c	Carbohydrate Metabolism	( x ( 1996 ) or x ( 14053 ))	0	1000
HEX4	Hexokinase (D-mannose:ATP)	atp_c + man_c -> adp_c + h_c + man6p_c	Alternate Carbon Metabolism	( x ( 1996 ) or x ( 14053 ))	0	1000
ACOAD20	Acyl CoA dehydrogenase 2 methylbutnoyl CoA	2 2mbcoa_c + o2_c -> 2 2mb2coa_c + 2 h2o_c	Fatty Acid Metabolism	( x ( 1993 ) or x ( 2316 ) or x ( 3185 ) or x ( 5921 ) or x ( 7470 ) or x ( 8344 ) or x ( 11037 ) or x ( 13795 ) or x ( 20005 )) or ( x ( 810 ) or x ( 1993 ) or x ( 2316 ) or x ( 3185 ) or x ( 5921 ) or x ( 7470 ) or x ( 8344 ) or x ( 11037 ) or x ( 13795 ) or x ( 20005 )) or ( x ( 2252 ) or x ( 11087 ))	0	1000
VCOAD	Acyl-CoA dehydrogenase (pentanoyl-CoA)	fad_c + ptcoa_c <=> fadh2_c + pt2coa_c	Alternate Carbon Metabolism	( x ( 1993 ) or x ( 2316 ) or x ( 3185 ) or x ( 5921 ) or x ( 7470 ) or x ( 8344 ) or x ( 11037 ) or x ( 13795 ) or x ( 20005 )) or ( x ( 1993 )) or ( x ( 1993 ) or x ( 2316 ) or x ( 3185 ) or x ( 5921 ) or x ( 7470 ) or x ( 11037 ) or x ( 13795 ) or x ( 20005 )) or ( x ( 2316 ) or x ( 13795 )) or ( x ( 1993 ) or x ( 2316 ) or x ( 3185 ) or x ( 5921 ) or x ( 7470 ) or x ( 11037 ) or x ( 13795 ) o…	-1000	1000
ACOAD1f	Acyl-CoA dehydrogenase (butanoyl-CoA)	btcoa_c + fad_c -> b2coa_c + fadh2_c	Membrane Lipid metabolism	( x ( 1993 ) or x ( 2316 ) or x ( 3185 ) or x ( 5921 ) or x ( 7470 ) or x ( 8344 ) or x ( 11037 ) or x ( 13795 ) or x ( 20005 )) or ( x ( 1993 )) or ( x ( 1993 ) or x ( 2316 ) or x ( 3185 ) or x ( 5921 ) or x ( 7470 ) or x ( 11037 ) or x ( 13795 ) or x ( 20005 )) or ( x ( 1993 ) or x ( 2316 ) or x ( 3185 ) or x ( 5921 ) or x ( 7470 ) or x ( 11037 ) or x ( 13795 ) or x ( 20005 )) or ( x ( 1993 ) o…	0	1000
ACOAD2f	Acyl-CoA dehydrogenase (hexanoyl-CoA)	fad_c + hxcoa_c <=> fadh2_c + hx2coa_c	Membrane Lipid metabolism	( x ( 1993 ) or x ( 2316 ) or x ( 3185 ) or x ( 5921 ) or x ( 7470 ) or x ( 8344 ) or x ( 11037 ) or x ( 13795 ) or x ( 20005 )) or ( x ( 1993 )) or ( x ( 1993 ) or x ( 2316 ) or x ( 3185 ) or x ( 5921 ) or x ( 7470 ) or x ( 11037 ) or x ( 13795 ) or x ( 20005 )) or ( x ( 1993 ) or x ( 2316 ) or x ( 3185 ) or x ( 5921 ) or x ( 7470 ) or x ( 11037 ) or x ( 13795 ) or x ( 20005 )) or ( x ( 1993 ) o…	-1000	1000
ACOAD3f	Acyl-CoA dehydrogenase (octanoyl-CoA)	fad_c + occoa_c <=> fadh2_c + oc2coa_c	Membrane Lipid metabolism	( x ( 1993 ) or x ( 2316 ) or x ( 3185 ) or x ( 5921 ) or x ( 7470 ) or x ( 8344 ) or x ( 11037 ) or x ( 13795 ) or x ( 20005 )) or ( x ( 1993 )) or ( x ( 1993 ) or x ( 2316 ) or x ( 3185 ) or x ( 5921 ) or x ( 7470 ) or x ( 11037 ) or x ( 13795 ) or x ( 20005 )) or ( x ( 1993 ) or x ( 2316 ) or x ( 3185 ) or x ( 5921 ) or x ( 7470 ) or x ( 11037 ) or x ( 13795 ) or x ( 20005 )) or ( x ( 1993 ) o…	-1000	1000
ACOAD4f	Acyl-CoA dehydrogenase (decanoyl-CoA)	dcacoa_c + fad_c <=> dc2coa_c + fadh2_c	Membrane Lipid metabolism	( x ( 1993 ) or x ( 2316 ) or x ( 3185 ) or x ( 5921 ) or x ( 7470 ) or x ( 8344 ) or x ( 11037 ) or x ( 13795 ) or x ( 20005 )) or ( x ( 1993 )) or ( x ( 1993 ) or x ( 2316 ) or x ( 3185 ) or x ( 5921 ) or x ( 7470 ) or x ( 11037 ) or x ( 13795 ) or x ( 20005 )) or ( x ( 1993 ) or x ( 2316 ) or x ( 3185 ) or x ( 5921 ) or x ( 7470 ) or x ( 11037 ) or x ( 13795 ) or x ( 20005 )) or ( x ( 1993 ) o…	-1000	1000
ACOAD5f	Acyl-CoA dehydrogenase (dodecanoyl-CoA)	ddcacoa_c + fad_c <=> dd2coa_c + fadh2_c	Membrane Lipid metabolism	( x ( 1993 ) or x ( 2316 ) or x ( 3185 ) or x ( 5921 ) or x ( 7470 ) or x ( 8344 ) or x ( 11037 ) or x ( 13795 ) or x ( 20005 )) or ( x ( 1993 )) or ( x ( 1993 ) or x ( 2316 ) or x ( 3185 ) or x ( 5921 ) or x ( 7470 ) or x ( 11037 ) or x ( 13795 ) or x ( 20005 )) or ( x ( 1993 ) or x ( 2316 ) or x ( 3185 ) or x ( 5921 ) or x ( 7470 ) or x ( 11037 ) or x ( 13795 ) or x ( 20005 )) or ( x ( 1993 ) o…	-1000	1000
ACOAD6f	Acyl-CoA dehydrogenase (tetradecanoyl-CoA)	fad_c + tdcoa_c <=> fadh2_c + td2coa_c	Membrane Lipid metabolism	( x ( 1993 ) or x ( 2316 ) or x ( 3185 ) or x ( 5921 ) or x ( 7470 ) or x ( 8344 ) or x ( 11037 ) or x ( 13795 ) or x ( 20005 )) or ( x ( 1993 )) or ( x ( 1993 ) or x ( 2316 ) or x ( 3185 ) or x ( 5921 ) or x ( 7470 ) or x ( 11037 ) or x ( 13795 ) or x ( 20005 )) or ( x ( 1993 ) or x ( 2316 ) or x ( 3185 ) or x ( 5921 ) or x ( 7470 ) or x ( 11037 ) or x ( 13795 ) or x ( 20005 )) or ( x ( 1993 ) o…	-1000	1000
ACOAD7f	Acyl-CoA dehydrogenase (hexadecanoyl-CoA)	fad_c + pmtcoa_c <=> fadh2_c + hdd2coa_c	Membrane Lipid metabolism	( x ( 1993 ) or x ( 2316 ) or x ( 3185 ) or x ( 5921 ) or x ( 7470 ) or x ( 8344 ) or x ( 11037 ) or x ( 13795 ) or x ( 20005 )) or ( x ( 1993 )) or ( x ( 1993 ) or x ( 2316 ) or x ( 3185 ) or x ( 5921 ) or x ( 7470 ) or x ( 11037 ) or x ( 13795 ) or x ( 20005 )) or ( x ( 1993 ) or x ( 2316 ) or x ( 3185 ) or x ( 5921 ) or x ( 7470 ) or x ( 11037 ) or x ( 13795 ) or x ( 20005 )) or ( x ( 1993 ) o…	-1000	1000
ACOAD8f	Acyl-CoA dehydrogenase (octadecanoyl-CoA)	fad_c + stcoa_c <=> fadh2_c + od2coa_c	Membrane Lipid metabolism	( x ( 1993 ) or x ( 2316 ) or x ( 3185 ) or x ( 5921 ) or x ( 7470 ) or x ( 8344 ) or x ( 11037 ) or x ( 13795 ) or x ( 20005 )) or ( x ( 1993 )) or ( x ( 1993 ) or x ( 2316 ) or x ( 3185 ) or x ( 5921 ) or x ( 7470 ) or x ( 11037 ) or x ( 13795 ) or x ( 20005 )) or ( x ( 1993 ) or x ( 2316 ) or x ( 3185 ) or x ( 5921 ) or x ( 7470 ) or x ( 11037 ) or x ( 13795 ) or x ( 20005 )) or ( x ( 1993 ) o…	-1000	1000
ACOAD2	Acyl-CoA dehydrogenase (hexanoyl-CoA)	h_c + hx2coa_c + nadh_c <=> hxcoa_c + nad_c	Fatty Acid Metabolism	( x ( 1993 ) or x ( 2316 ) or x ( 3185 ) or x ( 5921 ) or x ( 7470 ) or x ( 8344 ) or x ( 11037 ) or x ( 13795 ) or x ( 20005 )) or ( x ( 1993 ) or x ( 2316 ) or x ( 3185 ) or x ( 5921 ) or x ( 7470 ) or x ( 8344 ) or x ( 11037 ) or x ( 13795 ) or x ( 20005 ))	-1000	1000
ACOAD3	Acyl-CoA dehydrogenase (octanoyl-CoA)	nad_c + occoa_c <=> h_c + nadh_c + oc2coa_c	Fatty Acid Metabolism	( x ( 1993 ) or x ( 2316 ) or x ( 3185 ) or x ( 5921 ) or x ( 7470 ) or x ( 8344 ) or x ( 11037 ) or x ( 13795 ) or x ( 20005 )) or ( x ( 1993 ) or x ( 2316 ) or x ( 3185 ) or x ( 5921 ) or x ( 7470 ) or x ( 8344 ) or x ( 11037 ) or x ( 13795 ) or x ( 20005 ))	-1000	1000
ACOAD4_1	Acyl CoA dehydrogenase decanoyl CoA	dccoa_c + nad_c <=> dc2coa_c + h_c + nadh_c	Fatty Acid Metabolism	( x ( 1993 ) or x ( 2316 ) or x ( 3185 ) or x ( 5921 ) or x ( 7470 ) or x ( 8344 ) or x ( 11037 ) or x ( 13795 ) or x ( 20005 )) or ( x ( 1993 ) or x ( 2316 ) or x ( 3185 ) or x ( 5921 ) or x ( 7470 ) or x ( 8344 ) or x ( 11037 ) or x ( 13795 ) or x ( 20005 ))	-1000	1000
ACOAD5_1	Acyl CoA dehydrogenase dodecanoyl CoA	ddcoa_c + nad_c <=> h_c + nadh_c + trans_dd2coa_c	Fatty Acid Metabolism	( x ( 1993 ) or x ( 2316 ) or x ( 3185 ) or x ( 5921 ) or x ( 7470 ) or x ( 8344 ) or x ( 11037 ) or x ( 13795 ) or x ( 20005 )) or ( x ( 1993 ) or x ( 2316 ) or x ( 3185 ) or x ( 5921 ) or x ( 7470 ) or x ( 8344 ) or x ( 11037 ) or x ( 13795 ) or x ( 20005 ))	-1000	1000
ACOAD6	Acyl-CoA dehydrogenase (tetradecanoyl-CoA)	nad_c + tdcoa_c <=> h_c + nadh_c + td2coa_c	Fatty Acid Metabolism	( x ( 1993 ) or x ( 2316 ) or x ( 3185 ) or x ( 5921 ) or x ( 7470 ) or x ( 8344 ) or x ( 11037 ) or x ( 13795 ) or x ( 20005 )) or ( x ( 1993 ) or x ( 2316 ) or x ( 3185 ) or x ( 5921 ) or x ( 7470 ) or x ( 8344 ) or x ( 11037 ) or x ( 13795 ) or x ( 20005 ))	-1000	1000
ACOAD7	Acyl-CoA dehydrogenase (hexadecanoyl-CoA)	nad_c + pmtcoa_c <=> h_c + hdd2coa_c + nadh_c	Fatty Acid Metabolism	( x ( 1993 ) or x ( 2316 ) or x ( 3185 ) or x ( 5921 ) or x ( 7470 ) or x ( 8344 ) or x ( 11037 ) or x ( 13795 ) or x ( 20005 )) or ( x ( 1993 ) or x ( 2316 ) or x ( 3185 ) or x ( 5921 ) or x ( 7470 ) or x ( 8344 ) or x ( 11037 ) or x ( 13795 ) or x ( 20005 ))	-1000	1000
ACOAD1fr	Acyl-CoA dehydrogenase (butanoyl-CoA)	b2coa_c + fadh2_c -> btcoa_c + fad_c	Membrane Lipid metabolism	( x ( 1993 ) or x ( 2316 ) or x ( 3185 ) or x ( 5921 ) or x ( 7470 ) or x ( 11037 ) or x ( 13795 ) or x ( 20005 ))	0	1000
26DPAi	Dipicolinate synthase	23dhdp_c + nad_c -> DPA_c + h_c + nadh_c	Other	( x ( 1991 ) or x ( 14049 )) and ( x ( 827 ) or x ( 15821 ))	0	1000
AMPEP1	Aminopeptidase	gly_asn__L_c + h2o_c -> asn__L_c + gly_c	Amino Acid Metabolism	( x ( 199 ) or x ( 1666 ) or x ( 16806 ))	0	1000
AMPEP4	Aminopeptidase	alagly_c + h2o_c -> ala__L_c + gly_c	Amino Acid Metabolism	( x ( 199 ) or x ( 1666 ) or x ( 16806 ))	0	1000
AMPEP10	Aminopeptidase	gly_asp__L_c + h2o_c -> asp__L_c + gly_c	Amino Acid Metabolism	( x ( 199 ) or x ( 1666 ) or x ( 16806 ))	0	1000
AMPEP15	Aminopeptidase	h2o_c + prohisglu_c -> glu__L_c + his__L_c + pro__L_c	Amino Acid Metabolism	( x ( 199 ) or x ( 1666 ) or x ( 16806 ))	0	1000
AMPEP16	Aminopeptidase	h2o_c + lysglugly_c -> glu__L_c + gly_c + lys__L_c	Amino Acid Metabolism	( x ( 199 ) or x ( 1666 ) or x ( 16806 ))	0	1000
AMPEP17	Aminopeptidase	glyglygln_c + h2o_c -> gln__L_c + 2 gly_c	Amino Acid Metabolism	( x ( 199 ) or x ( 1666 ) or x ( 16806 ))	0	1000
AMPEP18	Aminopeptidase	h2o_c + serglugly_c -> glu__L_c + gly_c + ser__L_c	Amino Acid Metabolism	( x ( 199 ) or x ( 1666 ) or x ( 16806 ))	0	1000
AMPEP8	Aminopeptidase	gly_glu__L_c + h2o_c -> glu__L_c + gly_c	Amino Acid Metabolism	( x ( 199 ) or x ( 1666 ) or x ( 16806 ))	0	1000
AMPEP13	Aminopeptidase	ala_L_asp__L_c + h2o_c -> ala__L_c + asp__L_c	Amino Acid Metabolism	( x ( 199 ) or x ( 1666 ) or x ( 16806 ))	0	1000
AMPEP12	Aminopeptidase	ala_gln_c + h2o_c -> ala__L_c + gln__L_c	Amino Acid Metabolism	( x ( 199 ) or x ( 1666 ) or x ( 16806 ))	0	1000
AMPEP5	Aminopeptidase	ala_L_glu__L_c + h2o_c -> ala__L_c + glu__L_c	Amino Acid Metabolism	( x ( 199 ) or x ( 1666 ) or x ( 16806 ))	0	1000
AMPEP7	Aminopeptidase	ala_his_c + h2o_c -> ala__L_c + his__L_c	Amino Acid Metabolism	( x ( 199 ) or x ( 1666 ) or x ( 16806 ))	0	1000
AMPEP6	Aminopeptidase	ala_leu_c + h2o_c -> ala__L_c + leu__L_c	Amino Acid Metabolism	( x ( 199 ) or x ( 1666 ) or x ( 16806 ))	0	1000
AMPEP2	Aminopeptidase	ala_L_thr__L_c + h2o_c -> ala__L_c + thr__L_c	Amino Acid Metabolism	( x ( 199 ) or x ( 1666 ) or x ( 16806 ))	0	1000
AMPEP19	Aminopeptidase	gly_gln_c + h2o_c -> gln__L_c + gly_c	Amino Acid Metabolism	( x ( 199 ) or x ( 1666 ) or x ( 16806 ))	0	1000
AMPEP9	Aminopeptidase	gly_met_c + h2o_c -> gly_c + met__L_c	Amino Acid Metabolism	( x ( 199 ) or x ( 1666 ) or x ( 16806 ))	0	1000
AMPEP11	Aminopeptidase	gly_pro__L_c + h2o_c -> gly_c + h_c + pro__L_c	Amino Acid Metabolism	( x ( 199 ) or x ( 1666 ) or x ( 16806 ))	0	1000
AMPEP14	Aminopeptidase	h2o_c + h_c + met_L_ala__L_c -> ala__L_c + met__L_c	Amino Acid Metabolism	( x ( 199 ) or x ( 1666 ) or x ( 16806 ))	0	1000
TMDPK_1	Thiamine diphosphokinase	atp_c + thm_c -> amp_c + thmpp_c	Cofactors, Vitamins, Prosthetic Groups, Pigments	( x ( 1987 ))	0	1000
R02235	dihydrofolate:NAD+oxidoreductase	fol_c + h_c + nadh_c -> dhf_c + nad_c	Cofactors, Vitamins, Prosthetic Groups, Pigments	( x ( 19823 ))	0	1000
AICART	Phosphoribosylaminoimidazolecarboxamide formyltransferase	10fthf_c + aicar_c <=> fprica_c + thf_c	Nucleosides and Nucleotides	( x ( 1979 ) or x ( 14043 ))	-1000	1000
IMPC	IMP cyclohydrolase	h2o_c + imp_c <=> fprica_c	Nucleosides and Nucleotides	( x ( 1979 ) or x ( 14043 ))	-1000	1000
LYSTRS	Lysyl-tRNA synthetase	atp_c + lys__L_c + trnalys_c -> amp_c + lystrna_c + ppi_c	Amino Acid Metabolism	( x ( 1973 ) or x ( 19974 ))	0	1000
ANS	Anthranilate synthase	chor_c + gln__L_c -> anth_c + glu__L_c + h_c + pyr_c	Amino Acid Metabolism	( x ( 1972 )) and ( x ( 1565 ) or x ( 1971 ))	0	1000
MTHFC	Methenyltetrahydrofolate cyclohydrolase	h2o_c + methf_c <=> 10fthf_c + h_c	Cofactors, Vitamins, Prosthetic Groups, Pigments	( x ( 197 ))	-1000	1000
MTHFD	Methylenetetrahydrofolate dehydrogenase (NADP)	mlthf_c + nadp_c <=> methf_c + nadph_c	Cofactors, Vitamins, Prosthetic Groups, Pigments	( x ( 197 ))	-1000	1000
MTHFD2i	Methylenetetrahydrofolate dehydrogenase NAD	mlthf_c + nad_c <=> methf_c + nadh_c	Cofactors, Vitamins, Prosthetic Groups, Pigments	( x ( 197 ))	-1000	1000
R08871	Putative phosphinothricin acetyltransferase ywnh (PPT N-acetyltransferase) (EC 2.3.1.183)	accoa_c + demtp_c -> coa_c + nadpt_c	Amino Acid Metabolism	( x ( 1963 ))	0	1000
R08938	Putative phosphinothricin acetyltransferase ywnh (PPT N-acetyltransferase) (EC 2.3.1.183)	accoa_c + gluf_c <=> coa_c + nacep_c	Amino Acid Metabolism	( x ( 1963 ))	-1000	1000
DXPS	1-deoxy-D-xylulose 5-phosphate synthase	g3p_c + h_c + pyr_c -> co2_c + dxyl5p_c	Carbohydrate Metabolism	( x ( 196 ))	0	1000
DM1PE	2 3 diketo 5 methylthiopentyl 1 phosphate enolase	dkmpp_c <=> 2h3k5m_c + h_c	Amino Acid Metabolism	( x ( 1948 ) or x ( 14012 ))	-1000	1000
DHNPA_1	Dihydroneopterin aldolase	dhnpt_c -> 2ahhmp_c + gcald_c	Cofactors, Vitamins, Prosthetic Groups, Pigments	( x ( 1942 ))	0	1000
DHPS2	Dihydropteroate synthase	4abz_c + 6hmhptpp_c -> dhpt_c + ppi_c	Cofactors, Vitamins, Prosthetic Groups, Pigments	( x ( 1941 )) or strain_GAP ( 189 )	0	1000
FOLD3	Dihydropteroate synthase	2ahhmd_c + 4abz_c -> dhpt_c + ppi_c	Cofactors, Vitamins, Prosthetic Groups, Pigments	( x ( 1941 ) or x ( 19795 ))	0	1000
ADCL	4-aminobenzoate synthase	4adcho_c -> 4abz_c + h_c + pyr_c	Cofactors, Vitamins, Prosthetic Groups, Pigments	( x ( 1940 )) or x ( 1971 ) or x ( 1972 ) or strain_GAP ( 189 )	0	1000
MCA	Methyl cis aconitase	2mcit_c <=> micit_c	Carbohydrate Metabolism	( x ( 194 ))	-1000	1000
MCITD	2-methylcitrate dehydratase	2mcit_c -> 2mcacn_c + h2o_c	Alternate Carbon Metabolism	( x ( 194 ))	0	1000
DGNSK	Deoxyguanosine kinase	atp_c + dgsn_c -> adp_c + dgmp_c + h_c	Nucleosides and Nucleotides	( x ( 1939 ) or x ( 19791 ) or x ( 19792 ) or x ( 19793 ))	0	1000
DINSK	Deoxyinosine kinase	atp_c + din_c -> adp_c + dimp_c	Nucleosides and Nucleotides	( x ( 1939 ) or x ( 19791 ) or x ( 19792 ) or x ( 19793 ))	0	1000
PRAMPC_1	Phosphoribosyl AMP cyclohydrolase	h2o_c + h_c + prbamp_c -> prfp_c	Amino Acid Metabolism	( x ( 1933 )) or strain_GAP ( 489 ) or strain_GAP ( 123 )	0	1000
PRATPP	Phosphoribosyl-ATP pyrophosphatase	h2o_c + prbatp_c -> h_c + ppi_c + prbamp_c	Amino Acid Metabolism	( x ( 1933 )) or strain_GAP ( 489 ) or strain_GAP ( 123 )	0	1000
PBUTT	Phosphate butyryltransferase	btcoa_c + pi_c <=> butpi_c + coa_c	Carbohydrate Metabolism	( x ( 193 )) or ( x ( 560 ))	-1000	1000
R02279	5-dehydro-4-deoxyglucarate dehydratase (EC 4.2.1.41)	5dh4dglc_c + h_c -> 25dop_c + co2_c + h2o_c	Carbohydrate Metabolism	( x ( 1917 ))	0	1000
D4DGCD	5 dehydro 4 deoxyglucarate dehydratase	5d4dglcr_c + h_c -> 25dop_c + co2_c + h2o_c	Carbohydrate Metabolism	( x ( 1917 ) or x ( 13969 ))	0	1000
IGPS	Indole-3-glycerol-phosphate synthase	2cpr5p_c + h_c -> 3ig3p_c + co2_c + h2o_c	Amino Acid Metabolism	( x ( 1914 ) or x ( 8370 ) or x ( 13950 )) or strain_GAP ( 489 )	0	1000
ME1	Malic enzyme (NAD)	mal__L_c + nad_c -> co2_c + nadh_c + pyr_c	Carbohydrate Metabolism	( x ( 1912 ) or x ( 2334 ) or x ( 11071 ) or x ( 11074 ) or x ( 13949 ) or x ( 19593 ))	0	1000
MALLAC	Malolactic enzyme	h_c + mal__L_c -> co2_c + lac__L_c	Exchange	( x ( 1912 ) or x ( 2334 ) or x ( 11071 ) or x ( 11074 ) or x ( 13949 ) or x ( 19593 ))	0	1000
ARGabc	L-arginine transport via ABC system	arg__L_e + atp_c + h2o_c -> adp_c + arg__L_c + h_c + pi_c	Transport	( x ( 191 )) and ( x ( 1 ) or x ( 190 ) or x ( 1694 ) or x ( 2787 ) or x ( 9473 )) and ( x ( 247 ) or x ( 248 ) or x ( 320 ) or x ( 707 ) or x ( 805 ) or x ( 1021 ) or x ( 1193 ) or x ( 1693 ) or x ( 1761 ) or x ( 2429 ) or x ( 2626 ) or x ( 2685 ) or x ( 2725 ) or x ( 2989 ) or x ( 3430 ) or x ( 5385 ) or x ( 6303 ) or x ( 7917 ) or x ( 8480 ) or x ( 8575 ) or x ( 9197 ) or x ( 12549 ) or x ( 12…	0	1000
PSCVT	3-phosphoshikimate 1-carboxyvinyltransferase	pep_c + skm5p_c <=> 3psme_c + pi_c	Amino Acid Metabolism	( x ( 1909 ) or x ( 13936 ))	-1000	1000
UNK5	2 keto 4 methylthiobutyrate transamination	2kmb_c + asp__L_c -> met__L_c + oaa_c	Amino Acid Metabolism	( x ( 1904 ) or x ( 2747 ) or x ( 13932 ))	0	1000
CYSabc2	L-cysteine export via ABC system (cytoplasm to periplasm)	atp_c + cys__L_c + h2o_c -> adp_c + cys__L_e + h_c + pi_c	Transport	( x ( 1893 )) and ( x ( 6465 ))	0	1000
BG_CELLB	Beta glucosidase cellobiose	cellb_e + h2o_e -> 2 glc__D_e	Carbohydrate Metabolism	( x ( 1885 ) or x ( 3412 ) or x ( 3789 ) or x ( 3951 ) or x ( 3967 ) or x ( 3970 ) or x ( 4489 ) or x ( 4887 ) or x ( 5976 ) or x ( 6107 ) or x ( 6565 ) or x ( 8674 ) or x ( 13922 ) or x ( 19077 ) or x ( 19078 ) or x ( 19474 ))	0	1000
BG_MADG	Beta glucosidase methyl alpha D glucoside	h2o_e + madg_e -> glc__D_e + meoh_e	Carbohydrate Metabolism	( x ( 1885 ) or x ( 3412 ) or x ( 3789 ) or x ( 3951 ) or x ( 3967 ) or x ( 3970 ) or x ( 4489 ) or x ( 4887 ) or x ( 5976 ) or x ( 6107 ) or x ( 6565 ) or x ( 8674 ) or x ( 13922 ) or x ( 19077 ) or x ( 19078 ) or x ( 19474 ))	0	1000
BG_MBDG	Beta glucosidase	h2o_e + mbdg_e -> glc__D_e + meoh_e	Carbohydrate Metabolism	( x ( 1885 ) or x ( 3412 ) or x ( 3789 ) or x ( 3951 ) or x ( 3967 ) or x ( 3970 ) or x ( 4489 ) or x ( 4887 ) or x ( 5976 ) or x ( 6107 ) or x ( 6565 ) or x ( 8674 ) or x ( 13922 ) or x ( 19077 ) or x ( 19078 ) or x ( 19474 ))	0	1000
CLB6PH	Cellobiose hydrolase	cellb6p_c + h2o_c -> g6p_c + glc__D_c	Alternate Carbon Metabolism	( x ( 1885 ) or x ( 3412 ) or x ( 3789 ) or x ( 3951 ) or x ( 3967 ) or x ( 3970 ) or x ( 4489 ) or x ( 4887 ) or x ( 5976 ) or x ( 6107 ) or x ( 6565 ) or x ( 8674 ) or x ( 13922 ) or x ( 19077 ) or x ( 19078 ) or x ( 19474 ))	0	1000
CLBH	Cellobiose hydrolase	cellb_c + h2o_c -> 2 glc__D_c	Alternate Carbon Metabolism	( x ( 1885 ) or x ( 3412 ) or x ( 3789 ) or x ( 3951 ) or x ( 3967 ) or x ( 3970 ) or x ( 4489 ) or x ( 4887 ) or x ( 5976 ) or x ( 6107 ) or x ( 6565 ) or x ( 8674 ) or x ( 13922 ) or x ( 19077 ) or x ( 19078 ) or x ( 19474 ))	0	1000
HEX7	Hexokinase (D-fructose:ATP)	atp_c + fru_c -> adp_c + f6p_c + h_c	Carbohydrate Metabolism	( x ( 1874 ) or x ( 6298 )) or ( x ( 2663 ) or x ( 8065 ) or x ( 14280 ) or x ( 14281 ))	0	1000
R02085	Methylglutaconyl-CoA hydratase (EC 4.2.1.18)	hmgcoa_c -> 3mgcoa_c + h2o_c	Amino Acid Metabolism	( x ( 1866 ))	0	1000
ECOAH1	3-hydroxyacyl-CoA dehydratase (3-hydroxybutanoyl-CoA)	3hbcoa_c <=> b2coa_c + h2o_c	Membrane Lipid metabolism	( x ( 1866 ) or x ( 2177 ) or x ( 20035 )) or ( x ( 1866 ) or x ( 2177 ) or x ( 14055 ) or x ( 20035 ))	-1000	1000
ECOAH12	3-hydroxyacyl-CoA dehydratase (3-hydroxyisobutyryl-CoA) (mitochondria)	2mp2coa_c + h2o_c -> 3hibutcoa_c	Amino Acid Metabolism	( x ( 1866 ) or x ( 2177 ) or x ( 20035 )) or ( x ( 1866 ) or x ( 2177 ) or x ( 14055 ) or x ( 20035 ))	0	1000
ECOAH1_1	3 hydroxyacyl CoA dehydratase 3 hydroxybutanoyl CoA	3hbycoa_c <=> b2coa_c + h2o_c	Fatty Acid Metabolism	( x ( 1866 ) or x ( 2177 ) or x ( 20035 )) or ( x ( 1866 ) or x ( 2177 ) or x ( 14055 ) or x ( 20035 ))	-1000	1000
ECOAH2	3-hydroxyacyl-CoA dehydratase (3-hydroxyhexanoyl-CoA)	3hhcoa_c <=> h2o_c + hx2coa_c	Fatty Acid Metabolism	( x ( 1866 ) or x ( 2177 ) or x ( 20035 )) or ( x ( 1866 ) or x ( 2177 ) or x ( 14055 ) or x ( 20035 ))	-1000	1000
ECOAH2c	Enoyl CoA hydratase bacterial	2mp2coa_c + h2o_c + h_c <=> hibcoa_c	Fatty Acid Metabolism	( x ( 1866 ) or x ( 2177 ) or x ( 20035 )) or ( x ( 1866 ) or x ( 2177 ) or x ( 14055 ) or x ( 20035 ))	-1000	1000
ECOAH3	3-hydroxyacyl-CoA dehydratase (3-hydroxyoctanoyl-CoA)	3hocoa_c <=> h2o_c + oc2coa_c	Fatty Acid Metabolism	( x ( 1866 ) or x ( 2177 ) or x ( 20035 )) or ( x ( 1866 ) or x ( 2177 ) or x ( 14055 ) or x ( 20035 ))	-1000	1000
ECOAH4	3-hydroxyacyl-CoA dehydratase (3-hydroxydecanoyl-CoA)	3hdcoa_c <=> dc2coa_c + h2o_c	Fatty Acid Metabolism	( x ( 1866 ) or x ( 2177 ) or x ( 20035 )) or ( x ( 1866 ) or x ( 2177 ) or x ( 14055 ) or x ( 20035 ))	-1000	1000
ECOAH5	3-hydroxyacyl-CoA dehydratase (3-hydroxydodecanoyl-CoA)	3hddcoa_c <=> dd2coa_c + h2o_c	Membrane Lipid metabolism	( x ( 1866 ) or x ( 2177 ) or x ( 20035 )) or ( x ( 1866 ) or x ( 2177 ) or x ( 14055 ) or x ( 20035 ))	-1000	1000
ECOAH5_1	3 hydroxyacyl CoA dehydratase 3 hydroxydodecanoyl CoA	3hddcoa_c <=> h2o_c + trans_dd2coa_c	Fatty Acid Metabolism	( x ( 1866 ) or x ( 2177 ) or x ( 20035 )) or ( x ( 1866 ) or x ( 2177 ) or x ( 14055 ) or x ( 20035 ))	-1000	1000
ECOAH6	3-hydroxyacyl-CoA dehydratase (3-hydroxytetradecanoyl-CoA)	3htdcoa_c <=> h2o_c + td2coa_c	Fatty Acid Metabolism	( x ( 1866 ) or x ( 2177 ) or x ( 20035 )) or ( x ( 1866 ) or x ( 2177 ) or x ( 14055 ) or x ( 20035 ))	-1000	1000
ECOAH7	3-hydroxyacyl-CoA dehydratase (3-hydroxyhexadecanoyl-CoA)	3hhdcoa_c <=> h2o_c + hdd2coa_c	Fatty Acid Metabolism	( x ( 1866 ) or x ( 2177 ) or x ( 20035 )) or ( x ( 1866 ) or x ( 2177 ) or x ( 14055 ) or x ( 20035 ))	-1000	1000
ECOAH8	3-hydroxyacyl-CoA dehydratase (3-hydroxyoctadecanoyl-CoA)	3hodcoa_c <=> h2o_c + od2coa_c	Membrane Lipid metabolism	( x ( 1866 ) or x ( 2177 ) or x ( 20035 )) or ( x ( 1866 ) or x ( 2177 ) or x ( 14055 ) or x ( 20035 ))	-1000	1000
ECOAH9ir	2 Methylprop 2 enoyl CoA 2 Methylbut 2 enoyl CoA	2mb2coa_c + h2o_c <=> 3hmbcoa_c	Fatty Acid Metabolism	( x ( 1866 ) or x ( 2177 ) or x ( 20035 )) or ( x ( 1866 ) or x ( 2177 ) or x ( 14055 ) or x ( 20035 ))	-1000	1000
CRNCDH	Carnityl-CoA dehydratse	crncoa_c <=> ctbtcoa_c + h2o_c	Oxidative Phosphorylation	( x ( 1866 ) or x ( 2177 ) or x ( 20035 ))	-1000	1000
ADNK3	Adenosine kinase	adn_c + gtp_c -> amp_c + gdp_c + h_c	Nucleotide Salvage Pathway	( x ( 18631 ))	0	1000
ADNK4	Adenosine kinase	adn_c + dgtp_c -> amp_c + dgdp_c + h_c	Nucleotide Salvage Pathway	( x ( 18631 ))	0	1000
DBTS	Dethiobiotin synthase	atp_c + co2_c + dann_c -> adp_c + dtbt_c + 3 h_c + pi_c	Cofactors, Vitamins, Prosthetic Groups, Pigments	( x ( 1861 ) or x ( 11988 ))	0	1000
GALCTD	Galactarate dehydratase	galct__D_c -> 5dh4dglc_c + h2o_c	Alternate Carbon Metabolism	( x ( 1855 ) or x ( 2996 ) or x ( 5715 ) or x ( 13857 ) or x ( 13913 ))	0	1000
GALCTD_1	Galactarate dehydratase	galctr__D_c -> 5d4dglcr_c + h2o_c	Carbohydrate Metabolism	( x ( 1855 ) or x ( 2996 ) or x ( 5715 ) or x ( 13857 ) or x ( 13913 ))	0	1000
ALTRH	Altronate hydrolase	altrn_c -> 2ddglcn_c + h2o_c	Carbohydrate Metabolism	( x ( 1855 ) or x ( 2996 ) or x ( 13857 ) or x ( 19208 ))	0	1000
FMNRx2	FMN reductase	fmn_c + h_c + nadph_c -> fmnh2_c + nadp_c	Cofactors, Vitamins, Prosthetic Groups, Pigments	( x ( 18371 )) or ( x ( 17314 )) or (( x ( 2167 ) or x ( 12103 )) and ( x ( 275 )))	0	1000
FLVRx	Flavin reductase (NAD)	h_c + nadh_c + ribflv_c -> nad_c + rbflvrd_c	Cofactors, Vitamins, Prosthetic Groups, Pigments	( x ( 18371 ))	0	1000
APRAUR	5-amino-6-(5-phosphoribosylamino)uracil reductase	5apru_c + h_c + nadph_c -> 5aprbu_c + nadp_c	Cofactors, Vitamins, Prosthetic Groups, Pigments	( x ( 183 ) or x ( 14700 ))	0	1000
DHPPDA	Diaminohydroxyphosphoribosylaminopyrimidine deaminase	25dhpp_c + h2o_c + h_c -> 5apru_c + nh4_c	Cofactors, Vitamins, Prosthetic Groups, Pigments	( x ( 183 ) or x ( 14700 ))	0	1000
DHPPDA2	Diaminohydroxyphosphoribosylaminopryrimidine deaminase (25drapp)	25drapp_c + h2o_c + h_c -> 5apru_c + nh4_c	Cofactors, Vitamins, Prosthetic Groups, Pigments	( x ( 183 ) or x ( 14700 ))	0	1000
FE3t	Ferric iron uptake, plasma membrane	fe3_e -> fe3_c	Transport	( x ( 1809 ) or x ( 11916 ) or x ( 18823 )) and ( x ( 1282 )) and ( x ( 2127 ) or x ( 11039 ))	0	1000
CMPDAi	CMP deaminase	cmp_c + h2o_c + h_c -> nh4_c + ump_c	Nucleosides and Nucleotides	( x ( 1795 ) or x ( 16579 ) or x ( 17881 ) or x ( 18700 ) or x ( 18701 ))	0	1000
DCMPDA	DCMP deaminase	dcmp_c + h2o_c + h_c -> dump_c + nh4_c	Nucleosides and Nucleotides	( x ( 1795 ) or x ( 16579 ) or x ( 17881 ) or x ( 18700 ) or x ( 18701 ))	0	1000
R08689	(E)-4-hydroxy-3-methylbut-2-en-1-yl-diphosphate:oxidizedferredoxinoxidoreductase(hydrating)	2mecdp_c + 2 r_fer_c -> h2mb4p_c + h2o_c + 2 o_fer_c	Cofactors, Vitamins, Prosthetic Groups, Pigments	( x ( 1789 ) or x ( 17135 ) or x ( 18674 ))	0	1000
MECDPDH2	2C-methyl-D-erythritol 2,4 cyclodiphosphate dehydratase	2mecdp_c + nadh_c -> h2mb4p_c + h2o_c + nad_c	Fatty Acid Metabolism	( x ( 1789 ) or x ( 17134 ) or x ( 17135 ) or x ( 18674 ))	0	1000
AB6PGH	Arbutin 6-phosphate glucohydrolase	arbt6p_c + h2o_c -> g6p_c + hqn_c	Carbohydrate Metabolism	( x ( 1781 ) or x ( 3245 ) or x ( 5156 )) or ( x ( 1885 ) or x ( 3412 ) or x ( 3789 ) or x ( 3951 ) or x ( 3967 ) or x ( 3970 ) or x ( 4489 ) or x ( 4887 ) or x ( 5976 ) or x ( 6107 ) or x ( 6565 ) or x ( 8674 ) or x ( 13922 ) or x ( 19077 ) or x ( 19078 ) or x ( 19474 ))	0	1000
BGLA1	6-phospho-beta-glucosidase	6pgg_c + h2o_c -> g6p_c + glc__D_c	Carbohydrate Metabolism	( x ( 1781 ) or x ( 3245 ) or x ( 5156 )) or ( x ( 1885 ) or x ( 3412 ) or x ( 3789 ) or x ( 3951 ) or x ( 3967 ) or x ( 3970 ) or x ( 4489 ) or x ( 4887 ) or x ( 5976 ) or x ( 6107 ) or x ( 6565 ) or x ( 8674 ) or x ( 13922 ) or x ( 19077 ) or x ( 19078 ) or x ( 19474 ))	0	1000
S6PG	Salicin 6 phosphate glucohydrolase	h2o_c + salcn6p_c -> 2hxmp_c + g6p_c	Carbohydrate Metabolism	( x ( 1781 ) or x ( 3245 ) or x ( 5156 )) or ( x ( 1885 ) or x ( 3412 ) or x ( 3789 ) or x ( 3951 ) or x ( 3967 ) or x ( 3970 ) or x ( 4489 ) or x ( 4887 ) or x ( 5976 ) or x ( 6107 ) or x ( 6565 ) or x ( 8674 ) or x ( 13922 ) or x ( 19077 ) or x ( 19078 ) or x ( 19474 ))	0	1000
FFSD1r	Beta-fructofuranosidase	h2o_c + tre6p_c <=> fru_c + g6p_c	Carbohydrate Metabolism	( x ( 1781 ) or x ( 3245 ) or x ( 5156 ))	-1000	1000
MAL6PG	Maltose 6 phosphate glucosidase	h2o_c + malt6p_c -> g6p_c + glc__D_c	Carbohydrate Metabolism	( x ( 1781 ) or x ( 3245 ) or x ( 5156 ))	0	1000
AMMQT7	S adenosylmethione2 demthylmenaquinone methyltransferase menaquinone 7	2dmmq7_c + amet_c + nadph_c -> ahcys_c + mql7_c + nadp_c	Cofactors, Vitamins, Prosthetic Groups, Pigments	( x ( 178 ))	0	1000
AMMQT8	S-adenosylmethione:2-demthylmenaquinone methyltransferase (menaquinone 8)	2dmmq8_c + amet_c + h_c -> ahcys_c + mql8_c	Cofactors, Vitamins, Prosthetic Groups, Pigments	( x ( 178 ))	0	1000
METTRS	Methionyl-tRNA synthetase	atp_c + met__L_c + trnamet_c -> amp_c + mettrna_c + ppi_c	Other	( x ( 1776 ))	0	1000
ARGN_1	Arginase	arg__L_c + h2o_c -> orn__L_c + urea_c	Amino Acid Metabolism	( x ( 1767 ))	0	1000
R00551	Arginase (EC 3.5.3.1)	arg__L_c + h2o_c <=> orn__L_c + urea_c	Amino Acid Metabolism	( x ( 1767 ))	-1000	1000
MOHMT	3-methyl-2-oxobutanoate hydroxymethyltransferase	3mob_c + h2o_c + mlthf_c -> 2dhp_c + thf_c	Cofactors, Vitamins, Prosthetic Groups, Pigments	( x ( 176 ))	0	1000
APG3PAT120	Acyl-phosphate:glycerol-3-phosphate acyltransferase (C12:0)	ddcap_c + glyc3p_c -> 1ddecg3p_c + h_c + pi_c	Glycerophospholipid metabolism	( x ( 1756 ))	0	1000
APG3PAT140	Acyl-phosphate:glycerol-3-phosphate acyltransferase (C14:0)	glyc3p_c + ttdcap_c -> 1tdecg3p_c + h_c + pi_c	Glycerophospholipid metabolism	( x ( 1756 ))	0	1000
APG3PAT141	Acyl-phosphate:glycerol-3-phosphate acyltransferase (C14:1)	glyc3p_c + ttdceap_c -> 1tdec7eg3p_c + h_c + pi_c	Glycerophospholipid metabolism	( x ( 1756 ))	0	1000
APG3PAT160	Acyl-phosphate:glycerol-3-phosphate acyltransferase (C16:0)	glyc3p_c + hdcap_c -> 1hdecg3p_c + h_c + pi_c	Glycerophospholipid metabolism	( x ( 1756 ))	0	1000
APG3PAT161	Acyl-phosphate:glycerol-3-phosphate acyltransferase (C16:1)	glyc3p_c + hdceap_c -> 1hdec9eg3p_c + h_c + pi_c	Glycerophospholipid metabolism	( x ( 1756 ))	0	1000
APG3PAT180	Acyl-phosphate:glycerol-3-phosphate acyltransferase (C18:0)	glyc3p_c + ocdcap_c -> 1odecg3p_c + h_c + pi_c	Glycerophospholipid metabolism	( x ( 1756 ))	0	1000
APG3PAT181	Acyl-phosphate:glycerol-3-phosphate acyltransferase (C18:1)	glyc3p_c + ocdceap_c -> 1odec11eg3p_c + h_c + pi_c	Glycerophospholipid metabolism	( x ( 1756 ))	0	1000
PROTRS	Prolyl-tRNA synthetase	atp_c + pro__L_c + trnapro_c -> amp_c + ppi_c + protrna_c	Amino Acid Metabolism	( x ( 1749 ))	0	1000
GUAPRT	Guanine phosphoribosyltransferase	gua_c + prpp_c <=> gmp_c + ppi_c	Nucleosides and Nucleotides	( x ( 1736 ))	-1000	1000
HXPRT	Hypoxanthine phosphoribosyltransferase (Hypoxanthine)	hxan_c + prpp_c <=> imp_c + ppi_c	Nucleosides and Nucleotides	( x ( 1736 ))	-1000	1000
FMNRx	FMN reductase	fmn_c + h_c + nadh_c -> fmnh2_c + nad_c	Cofactors, Vitamins, Prosthetic Groups, Pigments	( x ( 17314 )) or ( x ( 18371 ))	0	1000
G1PACT	Glucosamine-1-phosphate N-acetyltransferase	accoa_c + gam1p_c <=> acgam1p_c + coa_c + h_c	Cell Wall/Membrane/Envelope Metabolism	( x ( 1728 )) or strain_GAP ( 189 )	-1000	1000
UAGDP	UDP-N-acetylglucosamine diphosphorylase	acgam1p_c + h_c + utp_c <=> ppi_c + uacgam_c	Cell Wall/Membrane/Envelope Metabolism	( x ( 1728 )) or strain_GAP ( 189 )	-1000	1000
CDPMEK	4-(cytidine 5-diphospho)-2-C-methyl-D-erythritol kinase	4c2me_c + atp_c -> 2p4c2me_c + adp_c + h_c	Carbohydrate Metabolism	( x ( 1727 )) or strain_GAP ( 189 )	0	1000
UDPG4E	UDPglucose 4-epimerase	udpg_c <=> udpgal_c	Carbohydrate Metabolism	( x ( 1721 ))	-1000	1000
R02984	dTDPglucose4-epimerase	dtdpglu_c <=> dtdpgal_c	Alternate Carbon Metabolism	( x ( 1721 ))	-1000	1000
DKI	5 Dehydro 4 deoxy D glucuronate ketol isomerase	5dh4dglcn_c <=> 46dh25dohxn_c	Carbohydrate Metabolism	( x ( 172 ))	-1000	1000
KDUI	5-keto-4-deoxyuronate isomerase	dt5hsu_c -> dkdglcn_c	Cell Envelope Biosynthesis	( x ( 172 ))	0	1000
G1PTT	Glucose-1-phosphate thymidylyltransferase (EC 2.7.7.24)	dttp_c + g1p_c -> dtdpglu_c + ppi_c	Cell Wall/Membrane/Envelope Metabolism	( x ( 1718 ))	0	1000
G1PTMT	Glucose 1 phosphate thymidylyltransferase	dttp_c + g1p_c + h_c -> dtdpglc_c + ppi_c	Cell Envelope Biosynthesis	( x ( 1718 ) or x ( 14869 ))	0	1000
PPCOAC	Propionyl-CoA carboxylase	atp_c + hco3_c + ppcoa_c -> adp_c + h_c + mmcoa__S_c + pi_c	Carbohydrate Metabolism	( x ( 1705 ) or x ( 2703 ) or x ( 6104 ) or x ( 6508 ) or x ( 7977 ) or x ( 18973 )) or ( x ( 1705 ) or x ( 2703 ) or x ( 6104 ) or x ( 7977 ))	0	1000
DSERDHr	D-serine dehydrogenase	nadp_c + ser__D_c <=> 2amsa_c + h_c + nadph_c	Amino Acid Metabolism	( x ( 16952 ) or x ( 16955 ))	-1000	1000
PRPPS	Phosphoribosylpyrophosphate synthetase	atp_c + r5p_c <=> amp_c + h_c + prpp_c	Nucleosides and Nucleotides	( x ( 1690 )) or strain_GAP ( 189 )	-1000	1000
NTRIR2x	Nitrite Reductase (NADH)	5 h_c + 3 nadh_c + no2_c -> 2 h2o_c + 3 nad_c + nh4_c	Amino Acid Metabolism	( x ( 1681 ) or x ( 2211 ) or x ( 8571 ) or x ( 12186 )) and ( x ( 1461 ))	0	1000
IG3PS_1	Imidazole glycerol 3 phosphate synthase	gln__L_c + prlp_c -> aicar_c + eig3p_c + glu__L_c + 2 h_c	Amino Acid Metabolism	( x ( 1673 ))	0	1000
ACPpds	[acyl-carrier-protein] phosphodiesterase	ACP_c + h2o_c -> apoACP_c + h_c + pan4p_c	Fatty Acid Metabolism	( x ( 167 ) or x ( 2884 ) or x ( 5670 ) or x ( 8724 ) or x ( 9379 ))	0	1000
2INSD	2-Inosose dehydratase	2ins_c -> dkdi_c + h2o_c	Alternate Carbon Metabolism	( x ( 1663 ))	0	1000
R02782	Inosose dehydratase (EC 4.2.1.44)	2ins_c -> 34t12d_c + h2o_c	Carbohydrate Metabolism	( x ( 1663 ))	0	1000
DRPA	Deoxyribose-phosphate aldolase	2dr5p_c <=> acald_c + g3p_c	Nucleosides and Nucleotides	( x ( 1659 ))	-1000	1000
DURIPP	Deoxyuridine phosphorylase	duri_c + pi_c <=> 2dr1p_c + ura_c	Nucleosides and Nucleotides	( x ( 1658 ))	-1000	1000
PYNP1	Pyrimidine-nucleoside phosphorylase (cytosine)	csn_c + r1p_c <=> cytd_c + pi_c	Nucleosides and Nucleotides	( x ( 1658 ))	-1000	1000
PYNP2r	Pyrimidine-nucleoside phosphorylase (uracil)	pi_c + uri_c <=> r1p_c + ura_c	Nucleosides and Nucleotides	( x ( 1658 ))	-1000	1000
TMDPP	Thymidine phosphorylase	pi_c + thymd_c <=> 2dr1p_c + thym_c	Nucleosides and Nucleotides	( x ( 1658 ))	-1000	1000
PYNP4	Pyrimidine nucleoside phosphorylase pyrimidine nucleoside	pi_c + pyrin_c <=> pyrimid_c + r1p_c	Exchange	( x ( 1658 ))	-1000	1000
HETZK	Hydroxyethylthiazole kinase	4mhetz_c + atp_c -> 4mpetz_c + adp_c + h_c	Cofactors, Vitamins, Prosthetic Groups, Pigments	( x ( 1650 ))	0	1000
GTHRDH_syn	Glutathione hydralase (periplasmic)	gthrd_c + h2o_c -> cgly_c + glu__L_c	Cofactors, Vitamins, Prosthetic Groups, Pigments	( x ( 165 ))	0	1000
GGTAe2	Gamma glutamyltransferase	gthrd_e + h2o_e -> cgly_e + glu__L_e	Amino Acid Metabolism	( x ( 165 ) or x ( 3368 ) or x ( 4634 ))	0	1000
DURIK1	Deoxyuridine kinase (ATP:Deoxyuridine)	atp_c + duri_c -> adp_c + dump_c + h_c	Nucleosides and Nucleotides	( x ( 1643 ))	0	1000
TMDK1	Thymidine kinase (ATP:thymidine)	atp_c + thymd_c -> adp_c + dtmp_c + h_c	Nucleosides and Nucleotides	( x ( 1643 ))	0	1000
2DGULRGx	2-Dehydro-L-gulonate reductase to gluconate (NADH)	2dhguln_c + h_c + nadh_c -> glcn_c + nad_c	Alternate Carbon Metabolism	( x ( 1633 ))	0	1000
2DGULRGy	2-Dehydro-L-gulonate reductase to gluconate (NADPH)	2dhguln_c + h_c + nadph_c -> glcn_c + nadp_c	Alternate Carbon Metabolism	( x ( 1633 ))	0	1000
2DGULRx	2-dehydro-L-gulonate reductase (NADH)	2dhguln_c + h_c + nadh_c -> idon__L_c + nad_c	Alternate Carbon Metabolism	( x ( 1633 ))	0	1000
2DGULRy	2-dehydro-L-gulonate reductase (NADPH)	2dhguln_c + h_c + nadph_c -> idon__L_c + nadp_c	Alternate Carbon Metabolism	( x ( 1633 ))	0	1000
R00465	Glyoxylate reductase (EC 1.1.1.26)|Glyoxylate reductase (EC 1.1.1.79)|hydroxypyruvate reductase (EC 1.1.1.81)	glyclt_c + nadp_c <=> glx_c + h_c + nadph_c	Carbohydrate Metabolism	( x ( 1633 ))	-1000	1000
GLYCLTDx	Glyoxylate reductase (EC 1.1.1.26)|Glyoxylate reductase (EC 1.1.1.79)|hydroxypyruvate reductase (EC 1.1.1.81)	glx_c + h_c + nadh_c -> glyclt_c + nad_c	Carbohydrate Metabolism	( x ( 1633 ))	0	1000
ARABRr	Arabinose reductase	arab__L_c + h_c + nadph_c <=> abt__L_c + nadp_c	Carbohydrate Metabolism	( x ( 1630 ) or x ( 1804 ) or x ( 5829 ) or x ( 6951 ) or x ( 11254 ) or x ( 16929 )) or ( x ( 1630 ) or x ( 1804 ) or x ( 5829 ) or x ( 6951 ) or x ( 11254 ) or x ( 16929 ))	-1000	1000
TMDK2	Thymidine kinase GTPThymidine	gtp_c + thymd_c -> dtmp_c + gdp_c + h_c	Exchange	( x ( 16263 ) or x ( 18152 ))	0	1000
DAPE	Diaminopimelate epimerase	26dap_LL_c <=> 26dap__M_c	Amino Acid Metabolism	( x ( 1624 ) or x ( 20278 ))	-1000	1000
NNAM	Nicotinamidase	h2o_c + ncam_c -> nac_c + nh4_c	Cofactors, Vitamins, Prosthetic Groups, Pigments	( x ( 1622 ) or x ( 20277 ))	0	1000
DRIBabc	Deoxyribose transport via ABC system	atp_c + drib_e + h2o_c -> adp_c + drib_c + h_c + pi_c	Transport	( x ( 1619 ) or x ( 2130 ) or x ( 9844 )) and ( x ( 1102 )) and ( x ( 362 )) and ( x ( 931 ))	0	1000
RIBabc	D-ribose transport via ABC system	atp_c + h2o_c + rib__D_e -> adp_c + h_c + pi_c + rib__D_c	Transport	( x ( 1619 ) or x ( 2130 ) or x ( 9844 )) and ( x ( 1102 )) and ( x ( 362 )) and ( x ( 931 ))	0	1000
RIBabc1	D ribose transport out via ABC system	atp_c + h2o_c + rib__D_c -> adp_c + h_c + pi_c + rib__D_e	Transport	( x ( 1619 ) or x ( 2130 ) or x ( 9844 )) and ( x ( 1102 )) and ( x ( 362 )) and ( x ( 931 ))	0	1000
G6PI	Glucose 6 phosphate isomerase	g6p_c <=> g6p_B_c	Carbohydrate Metabolism	( x ( 1617 ) or x ( 16181 ) or x ( 20274 ))	-1000	1000
PGI	Glucose-6-phosphate isomerase	g6p_c <=> f6p_c	Carbohydrate Metabolism	( x ( 1617 ) or x ( 16181 ) or x ( 20274 ))	-1000	1000
G6PI3	Glucose 6 phosphate isomerase	g6p_B_c -> f6p_c	Carbohydrate Metabolism	( x ( 1617 ) or x ( 16181 ) or x ( 20274 ))	0	1000
HISTP	Histidinol-phosphatase	h2o_c + hisp_c -> histd_c + pi_c	Amino Acid Metabolism	( x ( 1607 )) or strain_GAP ( 489 )	0	1000
ASPTRS	Aspartyl-tRNA synthetase	asp__L_c + atp_c + trnaasp_c -> amp_c + asptrna_c + ppi_c	Amino Acid Metabolism	( x ( 1597 ))	0	1000
SHK3Dr	Shikimate dehydrogenase	3dhsk_c + h_c + nadph_c <=> nadp_c + skm_c	Amino Acid Metabolism	( x ( 1594 ) or x ( 20261 ) or x ( 20262 ))	-1000	1000
PC	Pyruvate carboxylase	atp_c + hco3_c + pyr_c -> adp_c + h_c + oaa_c + pi_c	Carbohydrate Metabolism	( x ( 1580 ) or x ( 1920 ) or x ( 2038 ) or x ( 14101 ))	0	1000
GLTPD	Galactitol-1-phosphate dehydrogenase	galt1p_c + nad_c <=> h_c + nadh_c + tag6p__D_c	Carbohydrate Metabolism	( x ( 158 ) or x ( 893 ))	-1000	1000
THRD	L-threonine dehydrogenase	nad_c + thr__L_c -> 2aobut_c + h_c + nadh_c	Amino Acid Metabolism	( x ( 158 ) or x ( 893 ) or x ( 959 ) or x ( 16936 ))	0	1000
DMATT	Dimethylallyltranstransferase	dmpp_c + ipdp_c -> grdp_c + ppi_c	Fatty Acid Metabolism	( x ( 1578 ))	0	1000
GRTT	Geranyltranstransferase	grdp_c + ipdp_c -> frdp_c + ppi_c	Fatty Acid Metabolism	( x ( 1578 ))	0	1000
DAPDC	Diaminopimelate decarboxylase	26dap__M_c + h_c -> co2_c + lys__L_c	Amino Acid Metabolism	( x ( 1571 ))	0	1000
CHORM	Chorismate mutase	chor_c -> pphn_c	Amino Acid Metabolism	( x ( 1566 )) or ( x ( 2308 )) or ( x ( 478 ))	0	1000
ADCS	4-amino-4-deoxychorismate synthase	chor_c + gln__L_c -> 4adcho_c + glu__L_c	Cofactors, Vitamins, Prosthetic Groups, Pigments	( x ( 1565 ) or x ( 1971 )) and ( x ( 1972 )) or strain_GAP ( 189 )	0	1000
TRPS1	Tryptophan synthase (indoleglycerol phosphate)	3ig3p_c + ser__L_c -> g3p_c + h2o_c + trp__L_c	Amino Acid Metabolism	( x ( 1564 ) or x ( 8371 )) and ( x ( 1910 ) or x ( 8372 ) or x ( 13937 ))	0	1000
TRPS2	Tryptophan synthase (indole)	indole_c + ser__L_c -> h2o_c + trp__L_c	Amino Acid Metabolism	( x ( 1564 ) or x ( 8371 )) and ( x ( 1910 ) or x ( 8372 ) or x ( 13937 ))	0	1000
PHETA1	Phenylalanine transaminase	akg_c + phe__L_c <=> glu__L_c + phpyr_c	Amino Acid Metabolism	( x ( 1563 )) or ( x ( 1041 ))	-1000	1000
TYRTA	Tyrosine transaminase	akg_c + tyr__L_c <=> 34hpp_c + glu__L_c	Amino Acid Metabolism	( x ( 1563 )) or ( x ( 1041 ))	-1000	1000
GLCNACAMS	N-acetyl-alpha-D-glucosaminyl L-malate synthase	mal__L_c + uacgam_c -> acgamm_c + h_c + udp_c	Cofactors, Vitamins, Prosthetic Groups, Pigments	( x ( 1560 ))	0	1000
PANTS	Pantothenate synthase	ala_B_c + atp_c + pant__R_c -> amp_c + h_c + pnto__R_c + ppi_c	Cofactors, Vitamins, Prosthetic Groups, Pigments	( x ( 1559 ))	0	1000
SERD_L	L-serine deaminase	ser__L_c -> nh4_c + pyr_c	Amino Acid Metabolism	( x ( 1540 )) and ( x ( 448 ))	0	1000
DXPRIi	1-deoxy-D-xylulose reductoisomerase	dxyl5p_c + h_c + nadph_c -> 2me4p_c + nadp_c	Carbohydrate Metabolism	( x ( 154 ))	0	1000
APSR	Adenosine 5-phosphosulfate reductase;	aps_c + trdrd_c -> amp_c + 2 h_c + so3_c + trdox_c	Amino Acid Metabolism	( x ( 1538 ) or x ( 3154 ) or x ( 7222 ))	0	1000
PAPSR	Phosphoadenylyl-sulfate reductase (thioredoxin)	paps_c + trdrd_c -> 2 h_c + pap_c + so3_c + trdox_c	Amino Acid Metabolism	( x ( 1538 ) or x ( 3154 ) or x ( 7222 ))	0	1000
DHORD5	Dihydroorotic acid (menaquinone-8)	dhor__S_c + mqn8_c -> mql8_c + orot_c	Nucleosides and Nucleotides	( x ( 1537 )) and ( x ( 1536 ))	0	1000
DHORDi	Dihydoorotic acid dehydrogenase irreversible	dhor__S_c + o2_c <=> h2o2_c + orot_c	Nucleosides and Nucleotides	( x ( 1536 )) and ( x ( 1537 ))	-1000	1000
DHORD6	Dihydoorotic acid dehydrogenase NAD	dhor__S_c + nad_c -> h_c + nadh_c + orot_c	Exchange	( x ( 1536 )) and ( x ( 1537 ))	0	1000
UAMAGS	UDP-N-acetylmuramoyl-L-alanyl-D-glutamate synthetase	atp_c + glu__D_c + uama_c -> adp_c + h_c + pi_c + uamag_c	Cell Wall/Membrane/Envelope Metabolism	( x ( 1533 ) or x ( 20238 ))	0	1000
PHCYT_BS	Phosphatidate cytidylyltransferase	0.01 12dag3p_BS_c + ctp_c + h_c -> 0.01 cdpdag_BS_c + ppi_c	Fatty Acid Metabolism	( x ( 153 ))	0	1000
MI1PP	Myo-inositol 1-phosphatase	h2o_c + mi1p__D_c -> inost_c + pi_c	Carbohydrate Metabolism	( x ( 1524 ))	0	1000
MI4PP	Myo-inositol-1(or 4)-monophosphatase (EC 3.1.3.25)	h2o_c + ml4p_c -> h_c + inost_c + pi_c	Carbohydrate Metabolism	( x ( 1524 ))	0	1000
MI3PP	Myo-inositol-1(or 4)-monophosphatase (EC 3.1.3.25)	dml3p_c + h2o_c -> h_c + inost_c + pi_c	Carbohydrate Metabolism	( x ( 1524 ))	0	1000
CD2abc1	Cadmium transport out via ABC system	atp_c + cd2_c + h2o_c -> adp_c + cd2_e + h_c + pi_c	Transport	( x ( 1517 )) or ( x ( 1517 ) or x ( 1880 ) or x ( 9245 ) or x ( 11047 ))	0	1000
G5SD	Glutamate-5-semialdehyde dehydrogenase	glu5p_c + h_c + nadph_c -> glu5sa_c + nadp_c + pi_c	Amino Acid Metabolism	( x ( 1510 ))	0	1000
G5SD2	Glutamate 5 semialdehyde dehydrogenase	glu5p_c + h_c + nadh_c -> glu5sa_c + nad_c + pi_c	Amino Acid Metabolism	( x ( 1510 ))	0	1000
CMHMI	5 carboxymethyl 2 hydroxymuconate delta isomerase	5cmhm_c -> 5cohe_c	Amino Acid Metabolism	( x ( 15091 ))	0	1000
PIt2r	Phosphate reversible transport via symport	h_e + pi_e <=> h_c + pi_c	Transport	( x ( 1505 ))	-1000	1000
TMN	Thiaminase	h2o_c + thm_c -> 4ahmmp_c + 4mhetz_c + h_c	Cofactors, Vitamins, Prosthetic Groups, Pigments	( x ( 1499 ))	0	1000
R11741	protoheme,donor:oxygenoxidoreductase(mycobilin-producing)	3 o2_c + pheme_c + 3 reacptor_c -> 3 aceptor_c + fe2_c + 3 h2o_c + mycobla_c	Cofactors, Vitamins, Prosthetic Groups, Pigments	( x ( 1491 ))	0	1000
R11742	protoheme,donor:oxygenoxidoreductase(mycobilin-producing)	3 o2_c + pheme_c + 3 reacptor_c -> 3 aceptor_c + fe2_c + 3 h2o_c + mycoblb_c	Cofactors, Vitamins, Prosthetic Groups, Pigments	( x ( 1491 ))	0	1000
FADB2	FADB2	hcholc8coa_c + nad_c -> h_c + nadh_c + ocholc8coa_c	Cholesterol degradation	( x ( 148 ))	0	1000
FADB3	FADB3	hcholc5coa_c + nad_c -> h_c + nadh_c + ocholc5coa_c	Cholesterol degradation	( x ( 148 ))	0	1000
DKII	2 dehydro 3 deoxy D gluconate 5 dehydrogenase	46dh25dohxn_c + h_c + nadh_c -> 2ddglcn_c + nad_c	Carbohydrate Metabolism	( x ( 148 ) or x ( 968 ) or x ( 2911 ) or x ( 3043 ) or x ( 3385 ) or x ( 3465 ) or x ( 4305 ) or x ( 4452 ) or x ( 4454 ) or x ( 6073 ) or x ( 6823 ) or x ( 7496 ) or x ( 12012 ) or x ( 16237 ))	0	1000
3OAR120_2	3-oxoacyl-[acyl-carrier-protein] reductase (n-C12:0)	3hddecACP_c + nadp_c <=> 3oxddACP_c + h_c + nadph_c	Lipid metabolism	( x ( 148 ) or x ( 528 ) or x ( 968 ) or x ( 1549 ) or x ( 1623 ) or x ( 2437 ) or x ( 2911 ) or x ( 3043 ) or x ( 3102 ) or x ( 3213 ) or x ( 3370 ) or x ( 3465 ) or x ( 3481 ) or x ( 3638 ) or x ( 3972 ) or x ( 4305 ) or x ( 4454 ) or x ( 4638 ) or x ( 6073 ) or x ( 6273 ) or x ( 7057 ) or x ( 7496 ) or x ( 9632 ) or x ( 10215 ) or x ( 12012 ) or x ( 12234 ) or x ( 12646 ) or x ( 16237 ) or x (…	-1000	1000
3OAR160_2	3-oxoacyl-[acyl-carrier-protein] reductase (n-C16:0)	3hpaACP_c + nadp_c <=> 3oxhdACP_c + h_c + nadph_c	Lipid metabolism	( x ( 148 ) or x ( 528 ) or x ( 968 ) or x ( 1549 ) or x ( 1623 ) or x ( 2437 ) or x ( 2911 ) or x ( 3043 ) or x ( 3102 ) or x ( 3213 ) or x ( 3370 ) or x ( 3465 ) or x ( 3481 ) or x ( 3638 ) or x ( 3972 ) or x ( 4305 ) or x ( 4454 ) or x ( 4638 ) or x ( 6073 ) or x ( 6273 ) or x ( 7057 ) or x ( 7496 ) or x ( 9632 ) or x ( 10215 ) or x ( 12012 ) or x ( 12234 ) or x ( 12646 ) or x ( 16237 ) or x (…	-1000	1000
DHBD	2,3-dihydro-2,3-dihydroxybenzoate dehydrogenase	23ddhb_c + nad_c <=> 23dhb_c + h_c + nadh_c	Cofactors, Vitamins, Prosthetic Groups, Pigments	( x ( 148 ) or x ( 1623 ) or x ( 3043 ) or x ( 3465 ) or x ( 4305 ) or x ( 4454 ) or x ( 6823 ) or x ( 9632 ) or x ( 12012 ) or x ( 12646 ) or x ( 16237 ))	-1000	1000
G1Dx	Glucose 1 dehydrogenase NAD	glc__D_c + nad_c -> g15lac_c + h_c + nadh_c	Carbohydrate Metabolism	( x ( 148 ) or x ( 1220 ) or x ( 1464 ) or x ( 1745 ) or x ( 2437 ) or x ( 2552 ) or x ( 2911 ) or x ( 3043 ) or x ( 3213 ) or x ( 3385 ) or x ( 3465 ) or x ( 4305 ) or x ( 4452 ) or x ( 4454 ) or x ( 6063 ) or x ( 6073 ) or x ( 6273 ) or x ( 6823 ) or x ( 7057 ) or x ( 7496 ) or x ( 8668 ) or x ( 8907 ) or x ( 12012 ) or x ( 12234 ) or x ( 12646 ) or x ( 16237 ))	0	1000
PRAGSr	Phosphoribosylglycinamide synthase	atp_c + gly_c + pram_c -> adp_c + gar_c + h_c + pi_c	Nucleosides and Nucleotides	( x ( 1476 ))	0	1000
GARFT	Phosphoribosylglycinamide formyltransferase	10fthf_c + gar_c -> fgam_c + h_c + thf_c	Nucleosides and Nucleotides	( x ( 1475 ))	0	1000
AIRC1	Phosphoribosylaminoimidazole carboxylase ATP dependent	air_c + atp_c + co2_c + h2o_c -> 5aizc_c + adp_c + 2 h_c + pi_c	Nucleosides and Nucleotides	( x ( 1474 )) and ( x ( 1435 ))	0	1000
R01626	Malonyl CoA-acyl carrier protein transacylase (EC 2.3.1.39)	ACP_c + malcoa_c -> coa_c + malACP_c	Fatty Acid Metabolism	( x ( 147 ))	0	1000
rxn05358	Malonyl CoA-acyl carrier protein transacylase (EC 2.3.1.39)	2mbcoa_c + ACP_c <=> 2metACP_c + coa_c	Fatty Acid Metabolism	( x ( 147 ))	-1000	1000
rxn05383	Malonyl CoA-acyl carrier protein transacylase (EC 2.3.1.39)	ACP_c + ivcoa_c <=> 3mebACP_c + coa_c	Fatty Acid Metabolism	( x ( 147 ))	-1000	1000
rxn05408	Malonyl CoA-acyl carrier protein transacylase (EC 2.3.1.39)	ACP_c + ibcoa_c <=> 2meyACP_c + coa_c	Fatty Acid Metabolism	( x ( 147 ))	-1000	1000
rxn05451	Malonyl CoA-acyl carrier protein transacylase (EC 2.3.1.39)	12mdACP_c + coa_c -> ACP_c + fa4coa_c	Fatty Acid Metabolism	( x ( 147 ))	0	1000
rxn05452	Malonyl CoA-acyl carrier protein transacylase (EC 2.3.1.39)	14mhdACP_c + coa_c -> ACP_c + fal2coa_c	Fatty Acid Metabolism	( x ( 147 ))	0	1000
rxn05453	Malonyl CoA-acyl carrier protein transacylase (EC 2.3.1.39)	13mtdACP_c + coa_c -> ACP_c + fa3coa_c	Fatty Acid Metabolism	( x ( 147 ))	0	1000
rxn05454	Malonyl CoA-acyl carrier protein transacylase (EC 2.3.1.39)	15mhdACP_c + coa_c -> ACP_c + fal1coa_c	Fatty Acid Metabolism	( x ( 147 ))	0	1000
rxn05455	Malonyl CoA-acyl carrier protein transacylase (EC 2.3.1.39)	12mtACP_c + coa_c -> ACP_c + fa1coa_c	Fatty Acid Metabolism	( x ( 147 ))	0	1000
rxn05456	Malonyl CoA-acyl carrier protein transacylase (EC 2.3.1.39)	14mpACP_c + coa_c -> ACP_c + fa6coa_c	Fatty Acid Metabolism	( x ( 147 ))	0	1000
rxn05457	Malonyl CoA-acyl carrier protein transacylase (EC 2.3.1.39)	coa_c + tetraACP_c -> ACP_c + tdcoa_c	Fatty Acid Metabolism	( x ( 147 ))	0	1000
[truncated: 240 more rows]

## Sheet: Sheet2
Reaction \ Strain	GCF_000009045_1	GCF_000155325_1	GCF_000155355_1	GCF_000155375_1	GCF_000186085_1	GCF_000186745_1	GCF_000209795_2	GCF_000227485_1	GCF_000230755_1	GCF_000293765_1	GCF_000321395_1	GCF_000338735_1	GCF_000341775_1	GCF_000344745_1	GCF_000349795_1	GCF_000497485_1	GCF_000507005_1	GCF_000523045_1	GCF_000582885_1	GCF_000696615_1	GCF_000696635_1	GCF_000699465_1	GCF_000699525_1	GCF_000706705_1	GCF_000724125_1	GCF_000735115_1	GCF_000737405_1	GCF_000740475_1	GCF_000740485_1	GCF_000782835_1	GCF_000789275_1	GCF_000789295_1	GCF_000827065_1	GCF_000830595_1	GCF_000830605_1	GCF_000830645_1	GCF_000830695_1	GCF_000830715_1	GCF_000832195_1	GCF_000934165_1	GCF_000952895_1	GCF_000953615_1	GCF_000971925_1	GCF_000973605_1	GCF_001015095_1	GCF_001037985_1	GCF_001043765_1	GCF_001057075_1	GCF_001187765_1
UAATAAL	TRUE	TRUE	TRUE	TRUE	TRUE	TRUE	TRUE	TRUE	TRUE	TRUE	TRUE	TRUE	TRUE	TRUE	TRUE	TRUE	TRUE	TRUE	TRUE	TRUE	TRUE	TRUE	TRUE	TRUE	TRUE	TRUE	TRUE	TRUE	TRUE	TRUE	TRUE	TRUE	TRUE	TRUE	TRUE	TRUE	TRUE	TRUE	TRUE	TRUE	TRUE	TRUE	TRUE	TRUE	TRUE	TRUE	TRUE	TRUE	TRUE
FRDO	TRUE	TRUE	TRUE	TRUE	TRUE	TRUE	TRUE	TRUE	TRUE	TRUE	TRUE	TRUE	TRUE	TRUE	TRUE	TRUE	TRUE	TRUE	TRUE	TRUE	TRUE	TRUE	TRUE	TRUE	TRUE	TRUE	TRUE	TRUE	TRUE	TRUE	TRUE	TRUE	TRUE	TRUE	TRUE	TRUE	TRUE	TRUE	TRUE	TRUE	TRUE	TRUE	TRUE	TRUE	TRUE	TRUE	TRUE	TRUE	TRUE
URATEt_1	TRUE	TRUE	TRUE	TRUE	TRUE	TRUE	TRUE	TRUE	TRUE	TRUE	TRUE	TRUE	TRUE	TRUE	TRUE	TRUE	TRUE	TRUE	TRUE	TRUE	TRUE	TRUE	TRUE	TRUE	TRUE	TRUE	TRUE	TRUE	TRUE	TRUE	TRUE	TRUE	TRUE	TRUE	TRUE	TRUE	TRUE	TRUE	TRUE	TRUE	TRUE	TRUE	TRUE	TRUE	TRUE	TRUE	TRUE	TRUE	TRUE
ACACT10	TRUE	TRUE	TRUE	TRUE	TRUE	TRUE	TRUE	TRUE	TRUE	TRUE	TRUE	TRUE	TRUE	TRUE	TRUE	TRUE	TRUE	TRUE	TRUE	TRUE	TRUE	TRUE	TRUE	TRUE	TRUE	TRUE	TRUE	TRUE	TRUE	TRUE	TRUE	TRUE	TRUE	TRUE	TRUE	TRUE	TRUE	TRUE	TRUE	TRUE	TRUE	TRUE	TRUE	TRUE	TRUE	TRUE	TRUE	TRUE	TRUE
ACACT11	TRUE	TRUE	TRUE	TRUE	TRUE	TRUE	TRUE	TRUE	TRUE	TRUE	TRUE	TRUE	TRUE	TRUE	TRUE	TRUE	TRUE	TRUE	TRUE	TRUE	TRUE	TRUE	TRUE	TRUE	TRUE	TRUE	TRUE	TRUE	TRUE	TRUE	TRUE	TRUE	TRUE	TRUE	TRUE	TRUE	TRUE	TRUE	TRUE	TRUE	TRUE	TRUE	TRUE	TRUE	TRUE	TRUE	TRUE	TRUE	TRUE
ACACT12	TRUE	TRUE	TRUE	TRUE	TRUE	TRUE	TRUE	TRUE	TRUE	TRUE	TRUE	TRUE	TRUE	TRUE	TRUE	TRUE	TRUE	TRUE	TRUE	TRUE	TRUE	TRUE	TRUE	TRUE	TRUE	TRUE	TRUE	TRUE	TRUE	TRUE	TRUE	TRUE	TRUE	TRUE	TRUE	TRUE	TRUE	TRUE	TRUE	TRUE	TRUE	TRUE	TRUE	TRUE	TRUE	TRUE	TRUE	TRUE	TRUE
ACACT13	TRUE	TRUE	TRUE	TRUE	TRUE	TRUE	TRUE	TRUE	TRUE	TRUE	TRUE	TRUE	TRUE	TRUE	TRUE	TRUE	TRUE	TRUE	TRUE	TRUE	TRUE	TRUE	TRUE	TRUE	TRUE	TRUE	TRUE	TRUE	TRUE	TRUE	TRUE	TRUE	TRUE	TRUE	TRUE	TRUE	TRUE	TRUE	TRUE	TRUE	TRUE	TRUE	TRUE	TRUE	TRUE	TRUE	TRUE	TRUE	TRUE
WTAGLCNACT	FALSE	FALSE	FALSE	FALSE	FALSE	FALSE	FALSE	FALSE	FALSE	FALSE	FALSE	FALSE	FALSE	FALSE	FALSE	FALSE	FALSE	FALSE	FALSE	FALSE	FALSE	FALSE	FALSE	FALSE	FALSE	FALSE	FALSE	FALSE	FALSE	FALSE	FALSE	FALSE	FALSE	FALSE	FALSE	FALSE	FALSE	FALSE	FALSE	FALSE	FALSE	FALSE	FALSE	FALSE	FALSE	FALSE	FALSE	FALSE	FALSE
HISTRS	TRUE	TRUE	TRUE	TRUE	TRUE	TRUE	TRUE	TRUE	TRUE	TRUE	TRUE	TRUE	TRUE	TRUE	TRUE	TRUE	TRUE	TRUE	TRUE	TRUE	TRUE	TRUE	TRUE	TRUE	TRUE	TRUE	TRUE	TRUE	TRUE	TRUE	TRUE	TRUE	TRUE	TRUE	TRUE	TRUE	TRUE	TRUE	TRUE	TRUE	TRUE	TRUE	TRUE	TRUE	TRUE	TRUE	TRUE	TRUE	TRUE
ACCC	FALSE	FALSE	FALSE	FALSE	FALSE	FALSE	TRUE	FALSE	FALSE	FALSE	FALSE	FALSE	FALSE	FALSE	FALSE	FALSE	FALSE	FALSE	FALSE	FALSE	FALSE	FALSE	FALSE	FALSE	FALSE	FALSE	FALSE	FALSE	FALSE	FALSE	FALSE	FALSE	FALSE	FALSE	FALSE	TRUE	FALSE	FALSE	FALSE	FALSE	FALSE	FALSE	FALSE	FALSE	FALSE	FALSE	FALSE	FALSE	FALSE
PGSA120	TRUE	TRUE	TRUE	TRUE	TRUE	TRUE	TRUE	TRUE	TRUE	TRUE	TRUE	TRUE	TRUE	TRUE	TRUE	TRUE	TRUE	TRUE	TRUE	TRUE	TRUE	TRUE	TRUE	TRUE	TRUE	TRUE	TRUE	TRUE	TRUE	TRUE	TRUE	TRUE	TRUE	TRUE	TRUE	TRUE	TRUE	TRUE	TRUE	TRUE	TRUE	TRUE	TRUE	TRUE	TRUE	TRUE	TRUE	TRUE	TRUE
PGSA140	TRUE	TRUE	TRUE	TRUE	TRUE	TRUE	TRUE	TRUE	TRUE	TRUE	TRUE	TRUE	TRUE	TRUE	TRUE	TRUE	TRUE	TRUE	TRUE	TRUE	TRUE	TRUE	TRUE	TRUE	TRUE	TRUE	TRUE	TRUE	TRUE	TRUE	TRUE	TRUE	TRUE	TRUE	TRUE	TRUE	TRUE	TRUE	TRUE	TRUE	TRUE	TRUE	TRUE	TRUE	TRUE	TRUE	TRUE	TRUE	TRUE
PGSA141	TRUE	TRUE	TRUE	TRUE	TRUE	TRUE	TRUE	TRUE	TRUE	TRUE	TRUE	TRUE	TRUE	TRUE	TRUE	TRUE	TRUE	TRUE	TRUE	TRUE	TRUE	TRUE	TRUE	TRUE	TRUE	TRUE	TRUE	TRUE	TRUE	TRUE	TRUE	TRUE	TRUE	TRUE	TRUE	TRUE	TRUE	TRUE	TRUE	TRUE	TRUE	TRUE	TRUE	TRUE	TRUE	TRUE	TRUE	TRUE	TRUE
PGSA160	TRUE	TRUE	TRUE	TRUE	TRUE	TRUE	TRUE	TRUE	TRUE	TRUE	TRUE	TRUE	TRUE	TRUE	TRUE	TRUE	TRUE	TRUE	TRUE	TRUE	TRUE	TRUE	TRUE	TRUE	TRUE	TRUE	TRUE	TRUE	TRUE	TRUE	TRUE	TRUE	TRUE	TRUE	TRUE	TRUE	TRUE	TRUE	TRUE	TRUE	TRUE	TRUE	TRUE	TRUE	TRUE	TRUE	TRUE	TRUE	TRUE
PGSA160190	TRUE	TRUE	TRUE	TRUE	TRUE	TRUE	TRUE	TRUE	TRUE	TRUE	TRUE	TRUE	TRUE	TRUE	TRUE	TRUE	TRUE	TRUE	TRUE	TRUE	TRUE	TRUE	TRUE	TRUE	TRUE	TRUE	TRUE	TRUE	TRUE	TRUE	TRUE	TRUE	TRUE	TRUE	TRUE	TRUE	TRUE	TRUE	TRUE	TRUE	TRUE	TRUE	TRUE	TRUE	TRUE	TRUE	TRUE	TRUE	TRUE
PGSA161	TRUE	TRUE	TRUE	TRUE	TRUE	TRUE	TRUE	TRUE	TRUE	TRUE	TRUE	TRUE	TRUE	TRUE	TRUE	TRUE	TRUE	TRUE	TRUE	TRUE	TRUE	TRUE	TRUE	TRUE	TRUE	TRUE	TRUE	TRUE	TRUE	TRUE	TRUE	TRUE	TRUE	TRUE	TRUE	TRUE	TRUE	TRUE	TRUE	TRUE	TRUE	TRUE	TRUE	TRUE	TRUE	TRUE	TRUE	TRUE	TRUE
PGSA180	TRUE	TRUE	TRUE	TRUE	TRUE	TRUE	TRUE	TRUE	TRUE	TRUE	TRUE	TRUE	TRUE	TRUE	TRUE	TRUE	TRUE	TRUE	TRUE	TRUE	TRUE	TRUE	TRUE	TRUE	TRUE	TRUE	TRUE	TRUE	TRUE	TRUE	TRUE	TRUE	TRUE	TRUE	TRUE	TRUE	TRUE	TRUE	TRUE	TRUE	TRUE	TRUE	TRUE	TRUE	TRUE	TRUE	TRUE	TRUE	TRUE
PGSA181	TRUE	TRUE	TRUE	TRUE	TRUE	TRUE	TRUE	TRUE	TRUE	TRUE	TRUE	TRUE	TRUE	TRUE	TRUE	TRUE	TRUE	TRUE	TRUE	TRUE	TRUE	TRUE	TRUE	TRUE	TRUE	TRUE	TRUE	TRUE	TRUE	TRUE	TRUE	TRUE	TRUE	TRUE	TRUE	TRUE	TRUE	TRUE	TRUE	TRUE	TRUE	TRUE	TRUE	TRUE	TRUE	TRUE	TRUE	TRUE	TRUE
PGSA190	TRUE	TRUE	TRUE	TRUE	TRUE	TRUE	TRUE	TRUE	TRUE	TRUE	TRUE	TRUE	TRUE	TRUE	TRUE	TRUE	TRUE	TRUE	TRUE	TRUE	TRUE	TRUE	TRUE	TRUE	TRUE	TRUE	TRUE	TRUE	TRUE	TRUE	TRUE	TRUE	TRUE	TRUE	TRUE	TRUE	TRUE	TRUE	TRUE	TRUE	TRUE	TRUE	TRUE	TRUE	TRUE	TRUE	TRUE	TRUE	TRUE
DARBt2r	FALSE	FALSE	FALSE	FALSE	FALSE	FALSE	TRUE	FALSE	FALSE	FALSE	FALSE	TRUE	FALSE	FALSE	FALSE	FALSE	FALSE	FALSE	FALSE	FALSE	FALSE	FALSE	FALSE	FALSE	FALSE	FALSE	FALSE	FALSE	FALSE	FALSE	FALSE	FALSE	FALSE	FALSE	FALSE	FALSE	FALSE	FALSE	FALSE	FALSE	FALSE	FALSE	FALSE	FALSE	FALSE	FALSE	FALSE	FALSE	FALSE
ICITRED	TRUE	TRUE	TRUE	TRUE	TRUE	TRUE	TRUE	TRUE	TRUE	TRUE	TRUE	TRUE	TRUE	TRUE	TRUE	TRUE	TRUE	TRUE	TRUE	TRUE	TRUE	TRUE	TRUE	TRUE	TRUE	TRUE	TRUE	TRUE	TRUE	TRUE	TRUE	TRUE	TRUE	TRUE	TRUE	TRUE	TRUE	TRUE	TRUE	TRUE	TRUE	TRUE	TRUE	TRUE	TRUE	TRUE	TRUE	TRUE	TRUE
R04966	TRUE	TRUE	TRUE	TRUE	TRUE	TRUE	TRUE	TRUE	TRUE	TRUE	TRUE	TRUE	TRUE	TRUE	TRUE	TRUE	TRUE	TRUE	TRUE	TRUE	TRUE	TRUE	TRUE	TRUE	TRUE	TRUE	TRUE	TRUE	TRUE	TRUE	TRUE	TRUE	TRUE	TRUE	TRUE	TRUE	TRUE	TRUE	TRUE	TRUE	TRUE	TRUE	TRUE	TRUE	TRUE	TRUE	TRUE	TRUE	TRUE
R04969	TRUE	TRUE	TRUE	TRUE	TRUE	TRUE	TRUE	TRUE	TRUE	TRUE	TRUE	TRUE	TRUE	TRUE	TRUE	TRUE	TRUE	TRUE	TRUE	TRUE	TRUE	TRUE	TRUE	TRUE	TRUE	TRUE	TRUE	TRUE	TRUE	TRUE	TRUE	TRUE	TRUE	TRUE	TRUE	TRUE	TRUE	TRUE	TRUE	TRUE	TRUE	TRUE	TRUE	TRUE	TRUE	TRUE	TRUE	TRUE	TRUE
rxn05433	TRUE	TRUE	TRUE	TRUE	TRUE	TRUE	TRUE	TRUE	TRUE	TRUE	TRUE	TRUE	TRUE	TRUE	TRUE	TRUE	TRUE	TRUE	TRUE	TRUE	TRUE	TRUE	TRUE	TRUE	TRUE	TRUE	TRUE	TRUE	TRUE	TRUE	TRUE	TRUE	TRUE	TRUE	TRUE	TRUE	TRUE	TRUE	TRUE	TRUE	TRUE	TRUE	TRUE	TRUE	TRUE	TRUE	TRUE	TRUE	TRUE
rxn05434	TRUE	TRUE	TRUE	TRUE	TRUE	TRUE	TRUE	TRUE	TRUE	TRUE	TRUE	TRUE	TRUE	TRUE	TRUE	TRUE	TRUE	TRUE	TRUE	TRUE	TRUE	TRUE	TRUE	TRUE	TRUE	TRUE	TRUE	TRUE	TRUE	TRUE	TRUE	TRUE	TRUE	TRUE	TRUE	TRUE	TRUE	TRUE	TRUE	TRUE	TRUE	TRUE	TRUE	TRUE	TRUE	TRUE	TRUE	TRUE	TRUE
rxn05435	TRUE	TRUE	TRUE	TRUE	TRUE	TRUE	TRUE	TRUE	TRUE	TRUE	TRUE	TRUE	TRUE	TRUE	TRUE	TRUE	TRUE	TRUE	TRUE	TRUE	TRUE	TRUE	TRUE	TRUE	TRUE	TRUE	TRUE	TRUE	TRUE	TRUE	TRUE	TRUE	TRUE	TRUE	TRUE	TRUE	TRUE	TRUE	TRUE	TRUE	TRUE	TRUE	TRUE	TRUE	TRUE	TRUE	TRUE	TRUE	TRUE
rxn05436	TRUE	TRUE	TRUE	TRUE	TRUE	TRUE	TRUE	TRUE	TRUE	TRUE	TRUE	TRUE	TRUE	TRUE	TRUE	TRUE	TRUE	TRUE	TRUE	TRUE	TRUE	TRUE	TRUE	TRUE	TRUE	TRUE	TRUE	TRUE	TRUE	TRUE	TRUE	TRUE	TRUE	TRUE	TRUE	TRUE	TRUE	TRUE	TRUE	TRUE	TRUE	TRUE	TRUE	TRUE	TRUE	TRUE	TRUE	TRUE	TRUE
rxn05437	TRUE	TRUE	TRUE	TRUE	TRUE	TRUE	TRUE	TRUE	TRUE	TRUE	TRUE	TRUE	TRUE	TRUE	TRUE	TRUE	TRUE	TRUE	TRUE	TRUE	TRUE	TRUE	TRUE	TRUE	TRUE	TRUE	TRUE	TRUE	TRUE	TRUE	TRUE	TRUE	TRUE	TRUE	TRUE	TRUE	TRUE	TRUE	TRUE	TRUE	TRUE	TRUE	TRUE	TRUE	TRUE	TRUE	TRUE	TRUE	TRUE
rxn05438	TRUE	TRUE	TRUE	TRUE	TRUE	TRUE	TRUE	TRUE	TRUE	TRUE	TRUE	TRUE	TRUE	TRUE	TRUE	TRUE	TRUE	TRUE	TRUE	TRUE	TRUE	TRUE	TRUE	TRUE	TRUE	TRUE	TRUE	TRUE	TRUE	TRUE	TRUE	TRUE	TRUE	TRUE	TRUE	TRUE	TRUE	TRUE	TRUE	TRUE	TRUE	TRUE	TRUE	TRUE	TRUE	TRUE	TRUE	TRUE	TRUE
rxn05439	TRUE	TRUE	TRUE	TRUE	TRUE	TRUE	TRUE	TRUE	TRUE	TRUE	TRUE	TRUE	TRUE	TRUE	TRUE	TRUE	TRUE	TRUE	TRUE	TRUE	TRUE	TRUE	TRUE	TRUE	TRUE	TRUE	TRUE	TRUE	TRUE	TRUE	TRUE	TRUE	TRUE	TRUE	TRUE	TRUE	TRUE	TRUE	TRUE	TRUE	TRUE	TRUE	TRUE	TRUE	TRUE	TRUE	TRUE	TRUE	TRUE
rxn05440	TRUE	TRUE	TRUE	TRUE	TRUE	TRUE	TRUE	TRUE	TRUE	TRUE	TRUE	TRUE	TRUE	TRUE	TRUE	TRUE	TRUE	TRUE	TRUE	TRUE	TRUE	TRUE	TRUE	TRUE	TRUE	TRUE	TRUE	TRUE	TRUE	TRUE	TRUE	TRUE	TRUE	TRUE	TRUE	TRUE	TRUE	TRUE	TRUE	TRUE	TRUE	TRUE	TRUE	TRUE	TRUE	TRUE	TRUE	TRUE	TRUE
rxn05441	TRUE	TRUE	TRUE	TRUE	TRUE	TRUE	TRUE	TRUE	TRUE	TRUE	TRUE	TRUE	TRUE	TRUE	TRUE	TRUE	TRUE	TRUE	TRUE	TRUE	TRUE	TRUE	TRUE	TRUE	TRUE	TRUE	TRUE	TRUE	TRUE	TRUE	TRUE	TRUE	TRUE	TRUE	TRUE	TRUE	TRUE	TRUE	TRUE	TRUE	TRUE	TRUE	TRUE	TRUE	TRUE	TRUE	TRUE	TRUE	TRUE
rxn05442	TRUE	TRUE	TRUE	TRUE	TRUE	TRUE	TRUE	TRUE	TRUE	TRUE	TRUE	TRUE	TRUE	TRUE	TRUE	TRUE	TRUE	TRUE	TRUE	TRUE	TRUE	TRUE	TRUE	TRUE	TRUE	TRUE	TRUE	TRUE	TRUE	TRUE	TRUE	TRUE	TRUE	TRUE	TRUE	TRUE	TRUE	TRUE	TRUE	TRUE	TRUE	TRUE	TRUE	TRUE	TRUE	TRUE	TRUE	TRUE	TRUE
rxn05443	TRUE	TRUE	TRUE	TRUE	TRUE	TRUE	TRUE	TRUE	TRUE	TRUE	TRUE	TRUE	TRUE	TRUE	TRUE	TRUE	TRUE	TRUE	TRUE	TRUE	TRUE	TRUE	TRUE	TRUE	TRUE	TRUE	TRUE	TRUE	TRUE	TRUE	TRUE	TRUE	TRUE	TRUE	TRUE	TRUE	TRUE	TRUE	TRUE	TRUE	TRUE	TRUE	TRUE	TRUE	TRUE	TRUE	TRUE	TRUE	TRUE
rxn05444	TRUE	TRUE	TRUE	TRUE	TRUE	TRUE	TRUE	TRUE	TRUE	TRUE	TRUE	TRUE	TRUE	TRUE	TRUE	TRUE	TRUE	TRUE	TRUE	TRUE	TRUE	TRUE	TRUE	TRUE	TRUE	TRUE	TRUE	TRUE	TRUE	TRUE	TRUE	TRUE	TRUE	TRUE	TRUE	TRUE	TRUE	TRUE	TRUE	TRUE	TRUE	TRUE	TRUE	TRUE	TRUE	TRUE	TRUE	TRUE	TRUE
rxn05445	TRUE	TRUE	TRUE	TRUE	TRUE	TRUE	TRUE	TRUE	TRUE	TRUE	TRUE	TRUE	TRUE	TRUE	TRUE	TRUE	TRUE	TRUE	TRUE	TRUE	TRUE	TRUE	TRUE	TRUE	TRUE	TRUE	TRUE	TRUE	TRUE	TRUE	TRUE	TRUE	TRUE	TRUE	TRUE	TRUE	TRUE	TRUE	TRUE	TRUE	TRUE	TRUE	TRUE	TRUE	TRUE	TRUE	TRUE	TRUE	TRUE
rxn05446	TRUE	TRUE	TRUE	TRUE	TRUE	TRUE	TRUE	TRUE	TRUE	TRUE	TRUE	TRUE	TRUE	TRUE	TRUE	TRUE	TRUE	TRUE	TRUE	TRUE	TRUE	TRUE	TRUE	TRUE	TRUE	TRUE	TRUE	TRUE	TRUE	TRUE	TRUE	TRUE	TRUE	TRUE	TRUE	TRUE	TRUE	TRUE	TRUE	TRUE	TRUE	TRUE	TRUE	TRUE	TRUE	TRUE	TRUE	TRUE	TRUE
rxn05447	TRUE	TRUE	TRUE	TRUE	TRUE	TRUE	TRUE	TRUE	TRUE	TRUE	TRUE	TRUE	TRUE	TRUE	TRUE	TRUE	TRUE	TRUE	TRUE	TRUE	TRUE	TRUE	TRUE	TRUE	TRUE	TRUE	TRUE	TRUE	TRUE	TRUE	TRUE	TRUE	TRUE	TRUE	TRUE	TRUE	TRUE	TRUE	TRUE	TRUE	TRUE	TRUE	TRUE	TRUE	TRUE	TRUE	TRUE	TRUE	TRUE
rxn05448	TRUE	TRUE	TRUE	TRUE	TRUE	TRUE	TRUE	TRUE	TRUE	TRUE	TRUE	TRUE	TRUE	TRUE	TRUE	TRUE	TRUE	TRUE	TRUE	TRUE	TRUE	TRUE	TRUE	TRUE	TRUE	TRUE	TRUE	TRUE	TRUE	TRUE	TRUE	TRUE	TRUE	TRUE	TRUE	TRUE	TRUE	TRUE	TRUE	TRUE	TRUE	TRUE	TRUE	TRUE	TRUE	TRUE	TRUE	TRUE	TRUE
rxn05449	TRUE	TRUE	TRUE	TRUE	TRUE	TRUE	TRUE	TRUE	TRUE	TRUE	TRUE	TRUE	TRUE	TRUE	TRUE	TRUE	TRUE	TRUE	TRUE	TRUE	TRUE	TRUE	TRUE	TRUE	TRUE	TRUE	TRUE	TRUE	TRUE	TRUE	TRUE	TRUE	TRUE	TRUE	TRUE	TRUE	TRUE	TRUE	TRUE	TRUE	TRUE	TRUE	TRUE	TRUE	TRUE	TRUE	TRUE	TRUE	TRUE
rxn05450	TRUE	TRUE	TRUE	TRUE	TRUE	TRUE	TRUE	TRUE	TRUE	TRUE	TRUE	TRUE	TRUE	TRUE	TRUE	TRUE	TRUE	TRUE	TRUE	TRUE	TRUE	TRUE	TRUE	TRUE	TRUE	TRUE	TRUE	TRUE	TRUE	TRUE	TRUE	TRUE	TRUE	TRUE	TRUE	TRUE	TRUE	TRUE	TRUE	TRUE	TRUE	TRUE	TRUE	TRUE	TRUE	TRUE	TRUE	TRUE	TRUE
rxn05464	TRUE	TRUE	TRUE	TRUE	TRUE	TRUE	TRUE	TRUE	TRUE	TRUE	TRUE	TRUE	TRUE	TRUE	TRUE	TRUE	TRUE	TRUE	TRUE	TRUE	TRUE	TRUE	TRUE	TRUE	TRUE	TRUE	TRUE	TRUE	TRUE	TRUE	TRUE	TRUE	TRUE	TRUE	TRUE	TRUE	TRUE	TRUE	TRUE	TRUE	TRUE	TRUE	TRUE	TRUE	TRUE	TRUE	TRUE	TRUE	TRUE
GLNTRS	TRUE	TRUE	TRUE	TRUE	TRUE	TRUE	TRUE	TRUE	TRUE	TRUE	TRUE	TRUE	TRUE	TRUE	TRUE	TRUE	TRUE	TRUE	TRUE	TRUE	TRUE	TRUE	TRUE	TRUE	TRUE	TRUE	TRUE	TRUE	TRUE	TRUE	TRUE	TRUE	TRUE	TRUE	TRUE	TRUE	TRUE	TRUE	TRUE	TRUE	TRUE	TRUE	TRUE	TRUE	TRUE	TRUE	TRUE	TRUE	TRUE
TARTR_L_Et	FALSE	FALSE	FALSE	FALSE	FALSE	TRUE	FALSE	FALSE	FALSE	FALSE	FALSE	FALSE	FALSE	FALSE	FALSE	FALSE	FALSE	FALSE	FALSE	FALSE	FALSE	FALSE	FALSE	TRUE	FALSE	TRUE	FALSE	FALSE	FALSE	FALSE	FALSE	FALSE	FALSE	FALSE	FALSE	FALSE	FALSE	FALSE	TRUE	FALSE	FALSE	FALSE	FALSE	FALSE	FALSE	FALSE	FALSE	TRUE	FALSE
CYTBO3_4pp	TRUE	TRUE	TRUE	TRUE	TRUE	TRUE	TRUE	TRUE	TRUE	TRUE	TRUE	TRUE	TRUE	TRUE	TRUE	TRUE	TRUE	TRUE	TRUE	TRUE	TRUE	TRUE	TRUE	TRUE	TRUE	TRUE	TRUE	TRUE	TRUE	TRUE	TRUE	TRUE	TRUE	TRUE	TRUE	TRUE	TRUE	TRUE	TRUE	TRUE	TRUE	TRUE	TRUE	TRUE	TRUE	TRUE	TRUE	TRUE	TRUE
TGBPA	TRUE	TRUE	TRUE	TRUE	TRUE	TRUE	TRUE	TRUE	TRUE	TRUE	TRUE	TRUE	TRUE	TRUE	TRUE	TRUE	TRUE	TRUE	TRUE	TRUE	TRUE	TRUE	TRUE	TRUE	TRUE	TRUE	TRUE	TRUE	TRUE	TRUE	TRUE	TRUE	TRUE	TRUE	TRUE	TRUE	TRUE	TRUE	TRUE	TRUE	TRUE	TRUE	TRUE	TRUE	TRUE	TRUE	TRUE	TRUE	TRUE
G3PT	TRUE	TRUE	TRUE	TRUE	TRUE	TRUE	TRUE	TRUE	TRUE	TRUE	TRUE	TRUE	TRUE	TRUE	TRUE	TRUE	TRUE	TRUE	TRUE	TRUE	TRUE	TRUE	TRUE	TRUE	TRUE	TRUE	TRUE	TRUE	TRUE	TRUE	TRUE	TRUE	TRUE	TRUE	TRUE	TRUE	TRUE	TRUE	TRUE	TRUE	TRUE	TRUE	TRUE	TRUE	TRUE	TRUE	TRUE	TRUE	TRUE
R5PP	TRUE	TRUE	TRUE	TRUE	TRUE	TRUE	TRUE	TRUE	TRUE	TRUE	TRUE	TRUE	TRUE	TRUE	TRUE	TRUE	TRUE	TRUE	TRUE	TRUE	TRUE	TRUE	TRUE	TRUE	TRUE	TRUE	TRUE	TRUE	TRUE	TRUE	TRUE	TRUE	TRUE	TRUE	TRUE	TRUE	TRUE	TRUE	TRUE	TRUE	TRUE	TRUE	TRUE	TRUE	TRUE	TRUE	TRUE	TRUE	TRUE
ACODA_1	TRUE	TRUE	TRUE	TRUE	TRUE	TRUE	TRUE	TRUE	TRUE	TRUE	TRUE	TRUE	TRUE	TRUE	TRUE	TRUE	TRUE	TRUE	TRUE	TRUE	TRUE	TRUE	TRUE	TRUE	TRUE	TRUE	TRUE	TRUE	TRUE	TRUE	TRUE	TRUE	TRUE	TRUE	TRUE	TRUE	TRUE	TRUE	TRUE	TRUE	TRUE	TRUE	TRUE	TRUE	TRUE	TRUE	TRUE	TRUE	TRUE
3HAD100	TRUE	TRUE	TRUE	TRUE	TRUE	TRUE	TRUE	TRUE	TRUE	TRUE	TRUE	TRUE	TRUE	TRUE	TRUE	TRUE	TRUE	TRUE	TRUE	TRUE	TRUE	TRUE	TRUE	TRUE	TRUE	TRUE	TRUE	TRUE	TRUE	TRUE	TRUE	TRUE	TRUE	TRUE	TRUE	TRUE	TRUE	TRUE	TRUE	TRUE	TRUE	TRUE	TRUE	TRUE	TRUE	TRUE	TRUE	TRUE	TRUE
3HAD120	TRUE	TRUE	TRUE	TRUE	TRUE	TRUE	TRUE	TRUE	TRUE	TRUE	TRUE	TRUE	TRUE	TRUE	TRUE	TRUE	TRUE	TRUE	TRUE	TRUE	TRUE	TRUE	TRUE	TRUE	TRUE	TRUE	TRUE	TRUE	TRUE	TRUE	TRUE	TRUE	TRUE	TRUE	TRUE	TRUE	TRUE	TRUE	TRUE	TRUE	TRUE	TRUE	TRUE	TRUE	TRUE	TRUE	TRUE	TRUE	TRUE
3HAD121	TRUE	TRUE	TRUE	TRUE	TRUE	TRUE	TRUE	TRUE	TRUE	TRUE	TRUE	TRUE	TRUE	TRUE	TRUE	TRUE	TRUE	TRUE	TRUE	TRUE	TRUE	TRUE	TRUE	TRUE	TRUE	TRUE	TRUE	TRUE	TRUE	TRUE	TRUE	TRUE	TRUE	TRUE	TRUE	TRUE	TRUE	TRUE	TRUE	TRUE	TRUE	TRUE	TRUE	TRUE	TRUE	TRUE	TRUE	TRUE	TRUE
3HAD140	TRUE	TRUE	TRUE	TRUE	TRUE	TRUE	TRUE	TRUE	TRUE	TRUE	TRUE	TRUE	TRUE	TRUE	TRUE	TRUE	TRUE	TRUE	TRUE	TRUE	TRUE	TRUE	TRUE	TRUE	TRUE	TRUE	TRUE	TRUE	TRUE	TRUE	TRUE	TRUE	TRUE	TRUE	TRUE	TRUE	TRUE	TRUE	TRUE	TRUE	TRUE	TRUE	TRUE	TRUE	TRUE	TRUE	TRUE	TRUE	TRUE
3HAD141	TRUE	TRUE	TRUE	TRUE	TRUE	TRUE	TRUE	TRUE	TRUE	TRUE	TRUE	TRUE	TRUE	TRUE	TRUE	TRUE	TRUE	TRUE	TRUE	TRUE	TRUE	TRUE	TRUE	TRUE	TRUE	TRUE	TRUE	TRUE	TRUE	TRUE	TRUE	TRUE	TRUE	TRUE	TRUE	TRUE	TRUE	TRUE	TRUE	TRUE	TRUE	TRUE	TRUE	TRUE	TRUE	TRUE	TRUE	TRUE	TRUE
3HAD160	TRUE	TRUE	TRUE	TRUE	TRUE	TRUE	TRUE	TRUE	TRUE	TRUE	TRUE	TRUE	TRUE	TRUE	TRUE	TRUE	TRUE	TRUE	TRUE	TRUE	TRUE	TRUE	TRUE	TRUE	TRUE	TRUE	TRUE	TRUE	TRUE	TRUE	TRUE	TRUE	TRUE	TRUE	TRUE	TRUE	TRUE	TRUE	TRUE	TRUE	TRUE	TRUE	TRUE	TRUE	TRUE	TRUE	TRUE	TRUE	TRUE
3HAD161	TRUE	TRUE	TRUE	TRUE	TRUE	TRUE	TRUE	TRUE	TRUE	TRUE	TRUE	TRUE	TRUE	TRUE	TRUE	TRUE	TRUE	TRUE	TRUE	TRUE	TRUE	TRUE	TRUE	TRUE	TRUE	TRUE	TRUE	TRUE	TRUE	TRUE	TRUE	TRUE	TRUE	TRUE	TRUE	TRUE	TRUE	TRUE	TRUE	TRUE	TRUE	TRUE	TRUE	TRUE	TRUE	TRUE	TRUE	TRUE	TRUE
3HAD180	TRUE	TRUE	TRUE	TRUE	TRUE	TRUE	TRUE	TRUE	TRUE	TRUE	TRUE	TRUE	TRUE	TRUE	TRUE	TRUE	TRUE	TRUE	TRUE	TRUE	TRUE	TRUE	TRUE	TRUE	TRUE	TRUE	TRUE	TRUE	TRUE	TRUE	TRUE	TRUE	TRUE	TRUE	TRUE	TRUE	TRUE	TRUE	TRUE	TRUE	TRUE	TRUE	TRUE	TRUE	TRUE	TRUE	TRUE	TRUE	TRUE
3HAD181	TRUE	TRUE	TRUE	TRUE	TRUE	TRUE	TRUE	TRUE	TRUE	TRUE	TRUE	TRUE	TRUE	TRUE	TRUE	TRUE	TRUE	TRUE	TRUE	TRUE	TRUE	TRUE	TRUE	TRUE	TRUE	TRUE	TRUE	TRUE	TRUE	TRUE	TRUE	TRUE	TRUE	TRUE	TRUE	TRUE	TRUE	TRUE	TRUE	TRUE	TRUE	TRUE	TRUE	TRUE	TRUE	TRUE	TRUE	TRUE	TRUE
3HAD40	TRUE	TRUE	TRUE	TRUE	TRUE	TRUE	TRUE	TRUE	TRUE	TRUE	TRUE	TRUE	TRUE	TRUE	TRUE	TRUE	TRUE	TRUE	TRUE	TRUE	TRUE	TRUE	TRUE	TRUE	TRUE	TRUE	TRUE	TRUE	TRUE	TRUE	TRUE	TRUE	TRUE	TRUE	TRUE	TRUE	TRUE	TRUE	TRUE	TRUE	TRUE	TRUE	TRUE	TRUE	TRUE	TRUE	TRUE	TRUE	TRUE
3HAD60	TRUE	TRUE	TRUE	TRUE	TRUE	TRUE	TRUE	TRUE	TRUE	TRUE	TRUE	TRUE	TRUE	TRUE	TRUE	TRUE	TRUE	TRUE	TRUE	TRUE	TRUE	TRUE	TRUE	TRUE	TRUE	TRUE	TRUE	TRUE	TRUE	TRUE	TRUE	TRUE	TRUE	TRUE	TRUE	TRUE	TRUE	TRUE	TRUE	TRUE	TRUE	TRUE	TRUE	TRUE	TRUE	TRUE	TRUE	TRUE	TRUE
3HAD80	TRUE	TRUE	TRUE	TRUE	TRUE	TRUE	TRUE	TRUE	TRUE	TRUE	TRUE	TRUE	TRUE	TRUE	TRUE	TRUE	TRUE	TRUE	TRUE	TRUE	TRUE	TRUE	TRUE	TRUE	TRUE	TRUE	TRUE	TRUE	TRUE	TRUE	TRUE	TRUE	TRUE	TRUE	TRUE	TRUE	TRUE	TRUE	TRUE	TRUE	TRUE	TRUE	TRUE	TRUE	TRUE	TRUE	TRUE	TRUE	TRUE
OAAt2_2	TRUE	TRUE	TRUE	TRUE	TRUE	TRUE	TRUE	TRUE	TRUE	TRUE	TRUE	TRUE	TRUE	TRUE	TRUE	TRUE	TRUE	TRUE	TRUE	TRUE	TRUE	TRUE	TRUE	TRUE	TRUE	TRUE	TRUE	TRUE	TRUE	TRUE	TRUE	TRUE	TRUE	TRUE	TRUE	TRUE	TRUE	TRUE	TRUE	TRUE	TRUE	TRUE	TRUE	TRUE	TRUE	TRUE	TRUE	TRUE	TRUE
ACGS	TRUE	TRUE	TRUE	TRUE	TRUE	TRUE	TRUE	TRUE	TRUE	TRUE	TRUE	TRUE	TRUE	TRUE	TRUE	TRUE	TRUE	TRUE	TRUE	TRUE	TRUE	TRUE	TRUE	TRUE	TRUE	TRUE	TRUE	TRUE	TRUE	TRUE	TRUE	TRUE	TRUE	TRUE	TRUE	TRUE	TRUE	TRUE	TRUE	TRUE	TRUE	TRUE	TRUE	TRUE	TRUE	TRUE	TRUE	TRUE	TRUE
SURFt	TRUE	TRUE	TRUE	TRUE	TRUE	FALSE	TRUE	TRUE	TRUE	TRUE	TRUE	TRUE	TRUE	TRUE	TRUE	TRUE	TRUE	TRUE	TRUE	TRUE	TRUE	TRUE	TRUE	TRUE	TRUE	TRUE	TRUE	TRUE	TRUE	TRUE	TRUE	TRUE	TRUE	FALSE	TRUE	TRUE	TRUE	FALSE	TRUE	TRUE	TRUE	TRUE	TRUE	TRUE	TRUE	TRUE	TRUE	TRUE	TRUE
GLUSfx	TRUE	TRUE	TRUE	TRUE	TRUE	TRUE	TRUE	TRUE	TRUE	FALSE	TRUE	TRUE	TRUE	TRUE	TRUE	TRUE	TRUE	TRUE	TRUE	TRUE	TRUE	TRUE	TRUE	TRUE	TRUE	TRUE	TRUE	TRUE	TRUE	TRUE	TRUE	TRUE	TRUE	TRUE	TRUE	TRUE	TRUE	TRUE	FALSE	TRUE	TRUE	TRUE	TRUE	TRUE	TRUE	TRUE	TRUE	TRUE	TRUE
GAL6PI	TRUE	TRUE	TRUE	TRUE	TRUE	TRUE	TRUE	TRUE	TRUE	TRUE	TRUE	TRUE	TRUE	TRUE	TRUE	TRUE	TRUE	TRUE	TRUE	TRUE	TRUE	TRUE	TRUE	TRUE	TRUE	TRUE	TRUE	TRUE	TRUE	TRUE	TRUE	TRUE	TRUE	TRUE	TRUE	TRUE	TRUE	TRUE	TRUE	TRUE	TRUE	TRUE	TRUE	TRUE	TRUE	TRUE	TRUE	TRUE	TRUE
CD2t3	TRUE	TRUE	TRUE	TRUE	TRUE	TRUE	TRUE	FALSE	TRUE	TRUE	TRUE	TRUE	TRUE	TRUE	TRUE	TRUE	TRUE	TRUE	TRUE	TRUE	TRUE	TRUE	TRUE	TRUE	TRUE	TRUE	TRUE	TRUE	TRUE	TRUE	TRUE	TRUE	TRUE	TRUE	TRUE	TRUE	TRUE	TRUE	TRUE	TRUE	TRUE	TRUE	TRUE	TRUE	TRUE	TRUE	TRUE	TRUE	TRUE
CD2t4	TRUE	TRUE	TRUE	TRUE	TRUE	TRUE	TRUE	FALSE	TRUE	TRUE	TRUE	TRUE	TRUE	TRUE	TRUE	TRUE	TRUE	TRUE	TRUE	TRUE	TRUE	TRUE	TRUE	TRUE	TRUE	TRUE	TRUE	TRUE	TRUE	TRUE	TRUE	TRUE	TRUE	TRUE	TRUE	TRUE	TRUE	TRUE	TRUE	TRUE	TRUE	TRUE	TRUE	TRUE	TRUE	TRUE	TRUE	TRUE	TRUE
CHOLD	TRUE	TRUE	TRUE	TRUE	TRUE	TRUE	TRUE	TRUE	TRUE	TRUE	TRUE	TRUE	TRUE	TRUE	TRUE	TRUE	TRUE	TRUE	TRUE	TRUE	TRUE	TRUE	TRUE	TRUE	TRUE	TRUE	TRUE	TRUE	TRUE	TRUE	TRUE	TRUE	TRUE	TRUE	TRUE	TRUE	TRUE	TRUE	TRUE	TRUE	TRUE	TRUE	TRUE	TRUE	TRUE	TRUE	TRUE	TRUE	TRUE
NARK	TRUE	TRUE	TRUE	TRUE	TRUE	TRUE	TRUE	TRUE	TRUE	TRUE	TRUE	TRUE	TRUE	TRUE	TRUE	TRUE	TRUE	TRUE	TRUE	TRUE	TRUE	TRUE	TRUE	TRUE	TRUE	TRUE	TRUE	TRUE	TRUE	TRUE	TRUE	TRUE	TRUE	TRUE	TRUE	TRUE	TRUE	TRUE	TRUE	TRUE	TRUE	TRUE	TRUE	TRUE	TRUE	TRUE	TRUE	TRUE	TRUE
NADH10	TRUE	TRUE	TRUE	TRUE	TRUE	TRUE	TRUE	TRUE	TRUE	TRUE	TRUE	TRUE	TRUE	TRUE	TRUE	TRUE	TRUE	TRUE	TRUE	TRUE	TRUE	TRUE	TRUE	TRUE	TRUE	TRUE	TRUE	TRUE	TRUE	TRUE	TRUE	TRUE	TRUE	TRUE	TRUE	TRUE	TRUE	TRUE	TRUE	TRUE	TRUE	TRUE	TRUE	TRUE	TRUE	TRUE	TRUE	TRUE	TRUE
ARABDI	TRUE	TRUE	TRUE	TRUE	TRUE	TRUE	TRUE	TRUE	TRUE	TRUE	TRUE	TRUE	TRUE	TRUE	TRUE	TRUE	TRUE	TRUE	TRUE	TRUE	TRUE	TRUE	TRUE	TRUE	TRUE	TRUE	TRUE	TRUE	TRUE	TRUE	TRUE	TRUE	TRUE	TRUE	TRUE	TRUE	TRUE	TRUE	TRUE	TRUE	TRUE	TRUE	TRUE	TRUE	TRUE	TRUE	TRUE	TRUE	TRUE
NMNHYD	TRUE	TRUE	TRUE	TRUE	TRUE	TRUE	TRUE	TRUE	TRUE	TRUE	TRUE	TRUE	TRUE	TRUE	TRUE	TRUE	TRUE	TRUE	TRUE	TRUE	TRUE	TRUE	TRUE	TRUE	TRUE	TRUE	TRUE	TRUE	TRUE	TRUE	TRUE	TRUE	TRUE	TRUE	TRUE	TRUE	TRUE	TRUE	TRUE	TRUE	TRUE	TRUE	TRUE	TRUE	TRUE	TRUE	TRUE	TRUE	TRUE
NTPP7	TRUE	TRUE	TRUE	TRUE	TRUE	TRUE	TRUE	TRUE	TRUE	TRUE	TRUE	TRUE	TRUE	TRUE	TRUE	TRUE	TRUE	TRUE	TRUE	TRUE	TRUE	TRUE	TRUE	TRUE	TRUE	TRUE	TRUE	TRUE	TRUE	TRUE	TRUE	TRUE	TRUE	TRUE	TRUE	TRUE	TRUE	TRUE	TRUE	TRUE	TRUE	TRUE	TRUE	TRUE	TRUE	TRUE	TRUE	TRUE	TRUE
NTPP8	TRUE	TRUE	TRUE	TRUE	TRUE	TRUE	TRUE	TRUE	TRUE	TRUE	TRUE	TRUE	TRUE	TRUE	TRUE	TRUE	TRUE	TRUE	TRUE	TRUE	TRUE	TRUE	TRUE	TRUE	TRUE	TRUE	TRUE	TRUE	TRUE	TRUE	TRUE	TRUE	TRUE	TRUE	TRUE	TRUE	TRUE	TRUE	TRUE	TRUE	TRUE	TRUE	TRUE	TRUE	TRUE	TRUE	TRUE	TRUE	TRUE
MDDCP1	TRUE	TRUE	TRUE	TRUE	TRUE	TRUE	TRUE	TRUE	TRUE	TRUE	TRUE	TRUE	TRUE	TRUE	TRUE	TRUE	TRUE	TRUE	TRUE	TRUE	TRUE	TRUE	TRUE	TRUE	TRUE	TRUE	TRUE	TRUE	TRUE	FALSE	TRUE	TRUE	TRUE	TRUE	TRUE	TRUE	TRUE	TRUE	TRUE	TRUE	TRUE	TRUE	TRUE	TRUE	TRUE	TRUE	TRUE	TRUE	TRUE
MDDCP2	TRUE	TRUE	TRUE	TRUE	TRUE	TRUE	TRUE	TRUE	TRUE	TRUE	TRUE	TRUE	TRUE	TRUE	TRUE	TRUE	TRUE	TRUE	TRUE	TRUE	TRUE	TRUE	TRUE	TRUE	TRUE	TRUE	TRUE	TRUE	TRUE	FALSE	TRUE	TRUE	TRUE	TRUE	TRUE	TRUE	TRUE	TRUE	TRUE	TRUE	TRUE	TRUE	TRUE	TRUE	TRUE	TRUE	TRUE	TRUE	TRUE
MDDCP3	TRUE	TRUE	TRUE	TRUE	TRUE	TRUE	TRUE	TRUE	TRUE	TRUE	TRUE	TRUE	TRUE	TRUE	TRUE	TRUE	TRUE	TRUE	TRUE	TRUE	TRUE	TRUE	TRUE	TRUE	TRUE	TRUE	TRUE	TRUE	TRUE	FALSE	TRUE	TRUE	TRUE	TRUE	TRUE	TRUE	TRUE	TRUE	TRUE	TRUE	TRUE	TRUE	TRUE	TRUE	TRUE	TRUE	TRUE	TRUE	TRUE
MDDCP4	TRUE	TRUE	TRUE	TRUE	TRUE	TRUE	TRUE	TRUE	TRUE	TRUE	TRUE	TRUE	TRUE	TRUE	TRUE	TRUE	TRUE	TRUE	TRUE	TRUE	TRUE	TRUE	TRUE	TRUE	TRUE	TRUE	TRUE	TRUE	TRUE	FALSE	TRUE	TRUE	TRUE	TRUE	TRUE	TRUE	TRUE	TRUE	TRUE	TRUE	TRUE	TRUE	TRUE	TRUE	TRUE	TRUE	TRUE	TRUE	TRUE
MDDCP5	TRUE	TRUE	TRUE	TRUE	TRUE	TRUE	TRUE	TRUE	TRUE	TRUE	TRUE	TRUE	TRUE	TRUE	TRUE	TRUE	TRUE	TRUE	TRUE	TRUE	TRUE	TRUE	TRUE	TRUE	TRUE	TRUE	TRUE	TRUE	TRUE	FALSE	TRUE	TRUE	TRUE	TRUE	TRUE	TRUE	TRUE	TRUE	TRUE	TRUE	TRUE	TRUE	TRUE	TRUE	TRUE	TRUE	TRUE	TRUE	TRUE
UPPRT	TRUE	TRUE	TRUE	TRUE	TRUE	TRUE	TRUE	TRUE	TRUE	TRUE	TRUE	TRUE	TRUE	TRUE	TRUE	TRUE	TRUE	TRUE	TRUE	TRUE	TRUE	TRUE	TRUE	TRUE	TRUE	TRUE	TRUE	TRUE	TRUE	TRUE	TRUE	TRUE	TRUE	TRUE	TRUE	TRUE	TRUE	TRUE	TRUE	TRUE	TRUE	TRUE	TRUE	TRUE	TRUE	TRUE	TRUE	TRUE	TRUE
ACGAMT	TRUE	TRUE	TRUE	TRUE	TRUE	TRUE	TRUE	TRUE	TRUE	TRUE	TRUE	TRUE	TRUE	TRUE	TRUE	TRUE	TRUE	TRUE	TRUE	TRUE	TRUE	TRUE	TRUE	TRUE	TRUE	TRUE	TRUE	TRUE	TRUE	TRUE	TRUE	TRUE	TRUE	TRUE	TRUE	TRUE	TRUE	TRUE	TRUE	TRUE	TRUE	TRUE	TRUE	TRUE	TRUE	TRUE	TRUE	TRUE	TRUE
COBALT2abc	TRUE	TRUE	TRUE	TRUE	TRUE	TRUE	TRUE	TRUE	TRUE	TRUE	TRUE	TRUE	TRUE	TRUE	TRUE	TRUE	TRUE	TRUE	TRUE	TRUE	TRUE	TRUE	TRUE	TRUE	TRUE	TRUE	TRUE	TRUE	TRUE	TRUE	TRUE	TRUE	TRUE	TRUE	TRUE	TRUE	TRUE	TRUE	TRUE	TRUE	TRUE	TRUE	TRUE	TRUE	TRUE	TRUE	TRUE	TRUE	TRUE
FADE51	TRUE	TRUE	TRUE	TRUE	TRUE	TRUE	TRUE	TRUE	TRUE	TRUE	TRUE	TRUE	TRUE	TRUE	TRUE	TRUE	TRUE	TRUE	TRUE	TRUE	TRUE	TRUE	TRUE	TRUE	TRUE	TRUE	TRUE	TRUE	TRUE	TRUE	TRUE	TRUE	TRUE	TRUE	TRUE	TRUE	TRUE	TRUE	TRUE	TRUE	TRUE	TRUE	TRUE	TRUE	TRUE	TRUE	TRUE	TRUE	TRUE
FADE52	TRUE	TRUE	TRUE	TRUE	TRUE	TRUE	TRUE	TRUE	TRUE	TRUE	TRUE	TRUE	TRUE	TRUE	TRUE	TRUE	TRUE	TRUE	TRUE	TRUE	TRUE	TRUE	TRUE	TRUE	TRUE	TRUE	TRUE	TRUE	TRUE	TRUE	TRUE	TRUE	TRUE	TRUE	TRUE	TRUE	TRUE	TRUE	TRUE	TRUE	TRUE	TRUE	TRUE	TRUE	TRUE	TRUE	TRUE	TRUE	TRUE
KAT1	TRUE	TRUE	TRUE	TRUE	TRUE	TRUE	TRUE	TRUE	TRUE	TRUE	TRUE	TRUE	TRUE	TRUE	TRUE	TRUE	TRUE	TRUE	TRUE	TRUE	TRUE	TRUE	TRUE	TRUE	TRUE	TRUE	TRUE	TRUE	TRUE	TRUE	TRUE	TRUE	TRUE	TRUE	TRUE	TRUE	TRUE	TRUE	TRUE	TRUE	TRUE	TRUE	TRUE	TRUE	TRUE	TRUE	TRUE	TRUE	TRUE
TRPt2r	TRUE	TRUE	TRUE	TRUE	TRUE	TRUE	TRUE	TRUE	TRUE	TRUE	TRUE	TRUE	TRUE	TRUE	TRUE	TRUE	TRUE	TRUE	TRUE	TRUE	TRUE	TRUE	TRUE	TRUE	TRUE	TRUE	TRUE	TRUE	TRUE	TRUE	TRUE	TRUE	TRUE	TRUE	TRUE	TRUE	TRUE	TRUE	TRUE	TRUE	TRUE	TRUE	TRUE	TRUE	TRUE	TRUE	TRUE	TRUE	TRUE
NTRIRx	TRUE	TRUE	TRUE	TRUE	TRUE	TRUE	TRUE	TRUE	TRUE	TRUE	TRUE	TRUE	TRUE	TRUE	TRUE	TRUE	TRUE	TRUE	TRUE	TRUE	TRUE	TRUE	TRUE	TRUE	TRUE	TRUE	TRUE	TRUE	TRUE	TRUE	TRUE	TRUE	TRUE	TRUE	TRUE	TRUE	TRUE	TRUE	TRUE	TRUE	TRUE	TRUE	TRUE	TRUE	TRUE	TRUE	TRUE	TRUE	TRUE
NTRIRy	TRUE	TRUE	TRUE	TRUE	TRUE	TRUE	TRUE	TRUE	TRUE	TRUE	TRUE	TRUE	TRUE	TRUE	TRUE	TRUE	TRUE	TRUE	TRUE	TRUE	TRUE	TRUE	TRUE	TRUE	TRUE	TRUE	TRUE	TRUE	TRUE	TRUE	TRUE	TRUE	TRUE	TRUE	TRUE	TRUE	TRUE	TRUE	TRUE	TRUE	TRUE	TRUE	TRUE	TRUE	TRUE	TRUE	TRUE	TRUE	TRUE
HPYRRx	TRUE	TRUE	TRUE	TRUE	TRUE	TRUE	TRUE	TRUE	TRUE	TRUE	TRUE	TRUE	TRUE	TRUE	TRUE	TRUE	TRUE	TRUE	TRUE	TRUE	TRUE	TRUE	TRUE	TRUE	TRUE	TRUE	TRUE	TRUE	TRUE	TRUE	TRUE	TRUE	TRUE	TRUE	TRUE	TRUE	TRUE	TRUE	TRUE	TRUE	TRUE	TRUE	TRUE	TRUE	TRUE	TRUE	TRUE	TRUE	TRUE
HPYRRy	TRUE	TRUE	TRUE	TRUE	TRUE	TRUE	TRUE	TRUE	TRUE	TRUE	TRUE	TRUE	TRUE	TRUE	TRUE	TRUE	TRUE	TRUE	TRUE	TRUE	TRUE	TRUE	TRUE	TRUE	TRUE	TRUE	TRUE	TRUE	TRUE	TRUE	TRUE	TRUE	TRUE	TRUE	TRUE	TRUE	TRUE	TRUE	TRUE	TRUE	TRUE	TRUE	TRUE	TRUE	TRUE	TRUE	TRUE	TRUE	TRUE
HCO3E	TRUE	TRUE	TRUE	TRUE	TRUE	TRUE	TRUE	TRUE	TRUE	TRUE	TRUE	TRUE	TRUE	TRUE	TRUE	TRUE	TRUE	TRUE	TRUE	TRUE	TRUE	TRUE	TRUE	TRUE	TRUE	TRUE	TRUE	TRUE	TRUE	TRUE	TRUE	TRUE	TRUE	TRUE	TRUE	TRUE	TRUE	TRUE	TRUE	TRUE	TRUE	TRUE	TRUE	TRUE	TRUE	TRUE	TRUE	TRUE	TRUE
EDD	FALSE	FALSE	FALSE	FALSE	FALSE	FALSE	FALSE	FALSE	FALSE	FALSE	FALSE	FALSE	FALSE	FALSE	FALSE	FALSE	FALSE	FALSE	FALSE	FALSE	FALSE	FALSE	FALSE	FALSE	FALSE	FALSE	FALSE	FALSE	FALSE	FALSE	FALSE	FALSE	FALSE	FALSE	FALSE	FALSE	FALSE	FALSE	FALSE	FALSE	FALSE	FALSE	FALSE	FALSE	FALSE	FALSE	FALSE	FALSE	FALSE
PPND	TRUE	TRUE	TRUE	TRUE	TRUE	TRUE	TRUE	TRUE	TRUE	TRUE	TRUE	TRUE	TRUE	TRUE	TRUE	TRUE	TRUE	TRUE	TRUE	TRUE	TRUE	TRUE	TRUE	TRUE	TRUE	TRUE	TRUE	TRUE	TRUE	TRUE	TRUE	TRUE	TRUE	TRUE	TRUE	TRUE	TRUE	TRUE	TRUE	TRUE	TRUE	TRUE	TRUE	TRUE	TRUE	TRUE	TRUE	TRUE	TRUE
13PPDH	FALSE	FALSE	FALSE	FALSE	FALSE	FALSE	FALSE	FALSE	FALSE	FALSE	FALSE	FALSE	FALSE	FALSE	FALSE	FALSE	FALSE	FALSE	FALSE	FALSE	FALSE	FALSE	FALSE	FALSE	FALSE	FALSE	FALSE	FALSE	FALSE	FALSE	FALSE	FALSE	FALSE	FALSE	FALSE	FALSE	FALSE	FALSE	FALSE	FALSE	FALSE	FALSE	FALSE	FALSE	FALSE	FALSE	FALSE	FALSE	FALSE
[truncated: 2,144 more rows]
[truncated: 432 more columns]
