# Supplementary material for: Pan-genome-scale metabolic modeling of Bacillus subtilis reveals functionally distinct groups
Source: mSystems. 2024 Oct 4;9(11):e00923-24. doi: 10.1128/msystems.00923-24 (PMC11575223; doi:10.1128/msystems.00923-24)
Supplement: Table S5 — Metabolite identifiers, descriptive names, and formulas from the pan-genome model. [file msystems.00923-24-s0006.xlsx]

## Sheet: Sheet1
ID	Name	Formula
10fthf_c	10-Formyltetrahydrofolate	C20H21N7O7
10m3odACP_c	10-methyl-3-oxo-dodecanoyl-ACP	C24H43N2O9PRS
10m3ouACP_c	10-methyl-3-oxo-undecanoyl-ACP	C23H41N2O9PRS
10m3uACP_c	10-methyl-3-hydroxy-undecanoyl-ACP	C23H43N2O9PRS
10mdACP_c	10-methyl-dodecanoyl-ACP	C24H45N2O8PRS
10mtd2eACP_c	10-methyl-trans-dodec-2-enoyl-ACP	C24H43N2O8PRS
10mtu2eACP_c	10-methyl-trans-undec-2-enoyl-ACP	C23H41N2O8PRS
10muACP_c	10-methyl-undecanoyl-ACP	C23H43N2O8PRS
11m3hdACP_c	11-methyl-3-hydroxy-dodecanoyl-ACP	C24H45N2O9PRS
11m3odACP_c	11-methyl-3-oxo-dodecanoyl-ACP	C24H43N2O9PRS
11mdACP_c	11-methyl-dodecanoyl-ACP	C24H45N2O8PRS
11mtdeACP_c	11-methyl-trans-dodec-2-enoyl-ACP	C24H43N2O8PRS
123oxtACP_c	12-methyl-3-oxo-tetra-decanoyl-ACP	C26H47N2O9PRS
12d3k5m_c	1 2 dihydroxy 3 keto 5 methylthiopentene C6H8O3S	C6H8O3S
12dag3p_BS_c	1 2 diacyl sn glycerol 3 phosphate C3436H6572O800P100	C3436H6572O800P100
12dgr_BS_c	1 2 diacylglycerol C3436H6672O500	C3436H6672O500
12dhg3p_c	1,2-diisohexadecanoyl-sn-glycerol 3-phosphate	C35H68O8P
12dhsg3p_c	1,2-dihexadecanoyl-sn-glycerol 3-phosphate	C35H68O8P
12dosg3p_c	1,2-dioctadecanoyl-sn-glycerol 3-phosphate	C39H76O8P
12dpsg3p_c	1,2-diisopentadecanoyl-sn-glycerol 3-phosphate	C33H64O8P
12dsg3p_c	1,2-ditetradecanoyl-sn-glycerol 3-phosphate	C31H60O8P
12dshsg3p_c	1,2-diisoheptadecanoyl-sn-glycerol 3-phosphate	C37H72O8P
12dtsg3p_c	1,2-diisotetradecanoyl-sn-glycerol 3-phosphate	C31H60O8P
12dtspg3p_c	1,2-dianteisopentadecanoyl-sn-glycerol 3-phosphate	C33H64O8P
12m3htdACP_c	12-methyl-3-hydroxy-tetra-decanoyl-ACP	C26H49N2O9PRS
12m3otACP_c	12-methyl-3-oxo-tridecanoyl-ACP	C25H45N2O9PRS
12mdACP_c	12-methyl-tetra-decanoyl-ACP	C26H49N2O8PRS
12mdhtACP_c	12-methyl-3-hydroxy-tridecanoyl-ACP	C25H47N2O9PRS
12methedec_c	12methedecACP c	C26H49N2O8PRS
12methtetdec2_c	12-methyl-trans-tetra-dec-2-enoyl-ACP	C26H47N2O8PRS
12mtACP_c	12-methyl-tridecanoyl-ACP	C25H47N2O8PRS
12mtt2eACP_c	12-methyl-trans-tridec-2-enoyl-ACP	C25H45N2O8PRS
13dpg_c	3-Phospho-D-glyceroyl phosphate	C3H4O10P2
13m3htdACP_c	13-methyl-3-hydroxy-tetra-decanoyl-ACP	C26H49N2O9PRS
13m3otdACP_c	13-methyl-3-oxo-tetra-decanoyl-ACP	C26H47N2O9PRS
13mtdACP_c	13-methyl-tetra-decanoyl-ACP	C26H49N2O8PRS
13mttd2eACP_c	13-methyl-trans-tetra-dec-2-enoyl-ACP	C26H47N2O8PRS
13ppd_c	1,3-Propanediol	C3H8O2
14bxyl_c	1 4 beta D Xylan C5H8O4	C5H8O4
14dhncoa_c	1,4-dihydroxy-2-napthoyl-CoA	C32H38N7O19P3S
14glun_c	1 4 alpha D Glucosyl n C6H12O6	C6H10O5
14m3hdACP_c	14-methyl-3-hydroxy-hexa-decanoyl-ACP	C28H53N2O9PRS
14m3hpACP_c	14-methyl-3-hydroxy-pentadecanoyl-ACP	C27H51N2O9PRS
14m3ohdACP_c	14-methyl-3-oxo-hexa-decanoyl-ACP	C28H51N2O9PRS
14m3opACP_c	14-methyl-3-oxo-pentadecanoyl-ACP	C27H49N2O9PRS
14mhdACP_c	14-methyl-hexa-decanoyl-ACP	C28H53N2O8PRS
14mpACP_c	14-methyl-pentadecanoyl-ACP	C27H51N2O8PRS
14mpACP_e	14-methyl-pentadecanoyl-ACP	C27H51N2O8PRS
14mthdeACP_c	14-methyl-trans-hexa-dec-2-enoyl-ACP	C28H51N2O8PRS
14mtp2eACP_c	14-methyl-trans-pentadec-2-enoyl-ACP	C27H49N2O8PRS
15cphy_c	15-cis-Phytoene	C40H64
15dap_c	1,5-Diaminopentane	C5H16N2
15dap_e	1,5-Diaminopentane	C5H16N2
15m3hdACP_c	15-methyl-3-hydroxy-hexa-decanoyl-ACP	C28H53N2O9PRS
15m3ohdACP_c	15-methyl-3-oxo-hexa-decanoyl-ACP	C28H51N2O9PRS
15methexeACP_c	15-methyl-trans-hexa-dec-2-enoyl-ACP	C28H51N2O8PRS
15mhdACP_c	15-methyl-hexa-decanoyl-ACP	C28H53N2O8PRS
15mhdACP_e	15-methyl-hexa-decanoyl-ACP	C28H53N2O8PRS
15obiliverd_c	15-Oxo-beta-bilirubin	C33H34N4O7
16m3hdACP_c	16-methyl-3-hydroxy-hexa-decanoyl-ACP	C30H57N2O9PRS
16m3hpACP_c	16-methyl-3-hydroxy-pentadecanoyl-ACP	C29H55N2O9PRS
16m3ohdACP_c	16-methyl-3-oxo-hexa-decanoyl-ACP	C30H55N2O9PRS
16m3opACP_c	16-methyl-3-oxo-pentadecanoyl-ACP	C29H53N2O9PRS
16mhdACP_c	16-methyl-hexa-decanoyl-ACP	C30H57N2O8PRS
16mhdACP_e	16-methyl-hexa-decanoyl-ACP	C30H57N2O8PRS
16mpACP_c	16-methyl-pentadecanoyl-ACP	C29H55N2O8PRS
16mpACP_e	16-methyl-pentadecanoyl-ACP	C29H55N2O8PRS
16mthdeACP_c	16-methyl-trans-hexa-dec-2-enoyl-ACP	C30H55N2O8PRS
16mtp2eACP_c	16-methyl-trans-pentadec-2-enoyl-ACP NAD oxidoreductase A-specific	C29H53N2O8PRS
17m3hdACP_c	17-methyl-3-hydroxy-hexa-decanoyl-ACP	C30H57N2O9PRS
17m3ohdACP_c	17-methyl-3-oxo-hexa-decanoyl-ACP	C30H55N2O9PRS
17mhdACP_c	17-methyl-hexa-decanoyl-ACP	C30H57N2O8PRS
17mhdACP_e	17-methyl-hexa-decanoyl-ACP	C30H57N2O8PRS
17mthdeACP_c	17-methyl-trans-hexa-dec-2-enoyl-ACP	C30H55N2O8PRS
1ag3p_BS_c	1 Acyl sn glycerol 3 phsophate C1868H3636O700P100	C1868H3636O700P100
1apsg3p_c	1-anteisopentadecanoyl-sn-glycerol 3-phosphate	C18H36O7P
1ddecg3p_c	1-dodecanoyl-sn-glycerol 3-phosphate	C15H29O7P1
1hdec9eg3p_c	1-hexadec-9-enoyl-sn-glycerol 3-phosphate	C19H35O7P1
1hdecg3p_c	1-hexadecanoyl-sn-glycerol 3-phosphate	C19H37O7P1
1hthp_c	3-Carboxy-1-hydroxypropyl-ThPP	C16H22N4O10P2S
1ihsg3p_c	1-anteisoheptadecanoyl-sn-glycerol 3-phosphate	C20H40O7P
1odec11eg3p_c	1-octadec-11-enoyl-sn-glycerol 3-phosphate	C21H39O7P1
1odecg3p_c	1-octadecanoyl-sn-glycerol 3-phosphate	C21H41O7P1
1p3h5c_c	L 1 Pyrroline 3 hydroxy 5 carboxylate C5H6NO3	C5H6NO3
1ptsg3p_c	1-isopentadecanoyl-sn-glycerol 3-phosphate	C18H36O7P
1pyr5c_c	1-Pyrroline-5-carboxylate	C5H6NO2
1tdec7eg3p_c	1-tetradec-7-enoyl-sn-glycerol 3-phosphate	C17H31O7P1
1tdecg3p_c	1-tetradecanoyl-sn-glycerol 3-phosphate	C17H33O7P1
23camp_c	2,3-Cyclic AMP	C10H11N5O6P
23camp_e	2,3-Cyclic AMP	C10H11N5O6P
23ccmp_c	2,3-Cyclic CMP	C9H11N3O7P
23ccmp_e	2,3-Cyclic CMP	C9H11N3O7P
23cgmp_c	2,3-Cyclic GMP	C10H11N5O7P
23cgmp_e	2,3-Cyclic GMP	C10H11N5O7P
23cump_c	2,3-Cyclic UMP	C9H10N2O8P
23cump_e	2,3-Cyclic UMP	C9H10N2O8P
23dappa_c	2,3-diaminopropionate	C3H9N2O2
23dappa_e	2,3-diaminopropionate	C3H9N2O2
23ddhb_c	2,3-Dihydro-2,3-dihydroxybenzoate	C7H7O4
23dglu_c	2-Dehydro-3-deoxy-D-glucarate	C6H6O7
23dhb_c	2,3-Dihydroxybenzoate	C7H5O4
23dhba_c	(2,3-Dihydroxybenzoyl)adenylate	C17H17N5O10P
23dhdp_c	2,3-Dihydrodipicolinate	C7H5NO4
23dhmb_c	(R)-2,3-Dihydroxy-3-methylbutanoate	C5H9O4
23dhmp_c	(R)-2,3-Dihydroxy-3-methylpentanoate	C6H11O4
25aics_c	(S)-2-[5-Amino-1-(5-phospho-D-ribosyl)imidazole-4-carboxamido]succinate	C13H15N4O12P
25dhpp_c	2 5 Diamino 6 hydroxy 4 5 phosphoribosylamino pyrimidine C9H14N5O8P	C9H14N5O8P
25diantp_c	2,5-Diaminopyrimidine nucleoside triphosphate	C9H18N5O14P3
25dop_c	2 5 Dioxopentanoate C5H5O4	C5H5O4
25drapp_c	2,5-Diamino-6-(ribosylamino)-4-(3H)-pyrimidinone 5-phosphate	C9H14N5O8P
26dap_LL_c	LL-2,6-Diaminoheptanedioate	C7H14N2O4
26dap__M_c	Meso-2,6-Diaminoheptanedioate	C7H14N2O4
26dap__M_e	Meso-2,6-Diaminoheptanedioate	C7H14N2O4
26dapime_c	N6 Acetyl LL 2 6 diaminopimelate C9H15N2O5	C9H15N2O5
2ahbut_c	(S)-2-Aceto-2-hydroxybutanoate	C6H9O4
2ahhmd_c	2 Amino 4 hydroxy 6 hydroxymethyl 7 8 dihydropteridine diphosphate C7H8N5O8P2	C7H8N5O8P2
2ahhmp_c	2 Amino 4 hydroxy 6 hydroxymethyl 7 8 dihydropteridine C7H9N5O2	C7H9N5O2
2amac_c	Dehydroalanine	C3H5NO2
2amsa_c	2-Aminomalonate semialdehyde	C3H5NO3
2aobut_c	L-2-Amino-3-oxobutanoate	C4H7NO3
2beacp_c	But 2 enoyl acyl carrier protein	C4H4OX
2cpr5p_c	1-(2-Carboxyphenylamino)-1-deoxy-D-ribulose 5-phosphate	C12H13NO9P
2dda7p_c	2-Dehydro-3-deoxy-D-arabino-heptonate 7-phosphate	C7H10O10P
2ddg6p_c	2-Dehydro-3-deoxy-D-gluconate 6-phosphate	C6H8O9P
2ddglcn_c	2-Dehydro-3-deoxy-D-gluconate	C6H9O6
2ddglcn_e	2-Dehydro-3-deoxy-D-gluconate	C6H9O6
2dhguln_c	2-Dehydro-L-gulonate	C6H9O7
2dhp_c	2-Dehydropantoate	C6H9O4
2dmmq7_c	2 Demethylmenaquinone 7 C45H62O2	C45H62O2
2dmmq7_e	2-Demethylmenaquinone 7	C45H62O2
2dmmq8_c	2-Demethylmenaquinone 8	C50H70O2
2dmmql8_c	2-Demethylmenaquinol 8	C50H72O2
2dr1p_c	2-Deoxy-D-ribose 1-phosphate	C5H9O7P
2dr5p_c	2-Deoxy-D-ribose 5-phosphate	C5H9O7P
2fe1s_c	[2Fe-1S] desulfurated iron-sulfur cluster	SFe2
2fe2s_c	[2Fe-2S] iron-sulfur cluster	S2Fe2
2h3k5m_c	2 hydroxy 3 keto 5 methylthiopentenyl 1 phosphate C6H8O6PS	C6H8O6PS
2h3opp_c	2 Hydroxy 3 oxopropanoate C3H3O4	C3H3O4
2hbut_c	2 Hydroxybutyrate C4H7O3	C4H7O3
2hmcnsad_c	2-Hydroxymuconate semialdehyde	C6H6O4
2hxmp_c	2 Hydroxymethyl phenol C7H8O2	C7H8O2
2hxmp_e	2 Hydroxymethyl phenol C7H8O2	C7H8O2
2ins_c	2-Inosose	C6H10O6
2ippm_c	2-Isopropylmaleate	C7H8O4
2kmb_c	2-keto-4-methylthiobutyrate	C5H7O3S
2maacoa_c	2-Methyl-3-acetoacetyl-CoA	C26H38N7O18P3S
2mahmp_c	2-Methyl-4-amino-5-hydroxymethylpyrimidine diphosphate	C6H8N3O7P2
2mb2coa_c	Trans-2-Methylbut-2-enoyl-CoA	C26H38N7O17P3S
2mbcoa_c	2-Methylbutanoyl-CoA	C26H40N7O17P3S
2mcacn_c	Cis-2-Methylaconitate	C7H5O6
2mcit_c	2-Methylcitrate	C7H7O7
2me4p_c	2-C-methyl-D-erythritol 4-phosphate	C5H11O7P
2mecdp_c	2-C-methyl-D-erythritol 2,4-cyclodiphosphate	C5H10O9P2
2melp_c	2-Methylnaphthalene|beta-Methylnaphthalene	C11H10
2metACP_c	2-methylbutanoyl-ACP|2-methylbutyryl-ACP	C16H29N2O8PRS
2meyACP_c	2-methylpropionyl-ACP|isobutyryl-ACP	C15H27N2O8PRS
2mop_c	2-Methyl-3-oxopropanoate	C4H5O3
2mp2coa_c	2-Methylprop-2-enoyl-CoA	C25H36N7O17P3S
2o3mpt_c	R 2 Oxo 3 methylpentanoate C6H9O3	C6H9O3
2obut_c	2-Oxobutanoate	C4H5O3
2obut_e	2-Oxobutanoate	C4H5O3
2oph_c	2-Octaprenylphenol	C46H70O
2oxo_c	2-Oxoacid	C2HO3R
2oxoadp_c	2-Oxoadipate	C6H8O5
2p4c2me_c	2-phospho-4-(cytidine 5-diphospho)-2-C-methyl-D-erythritol	C14H22N3O17P3
2pcpgc_c	2 Protocatechoylphloroglucinolcarboxylate C14H7O8	C14H7O8
2pg_c	D-Glycerate 2-phosphate	C3H4O7P
2pg_e	D-Glycerate 2-phosphate	C3H4O7P
2pglyc_c	2-Phosphoglycolate	C2H2O6P
2pglyc_e	2-Phosphoglycolate	C2H2O6P
2phel_c	2-Phenylacetamide	C8H9NO
2r3suf_c	(2R)-3-Sulfolactate	C3H4O6S
2sephchc_c	2-succinyl-5-enolpyruvyl-6-hydroxy-3-cyclohexene-1-carboxylate	C14H13O9
2shchc_c	2-Succinyl-6-hydroxy-2,4-cyclohexadiene-1-carboxylate	C11H10O6
2tddacp_c	Trans Dodec 2 enoyl acyl carrier protein	C12H20OX
2tdeacp_c	Trans Dec 2 enoyl acyl carrier protein	C10H16OX
2thdeacp_c	Trans Hexadec 2 enoyl acyl carrier protein	C16H28OX
2theacp_c	Trans Hex 2 enoyl acp	C6H8OX
2tocdacp_c	Trans Octadec 2 enoyl acyl carrier protein	C18H32OX
2toceacp_c	Trans Oct 2 enoyl acp	C19H33N2O8PRS
2ttdeacp_c	Trans Tetradec 2 enoyl acyl carrier protein	C14H24OX
32oxopn_c	3-[(4R)-4-Hydroxycyclohexa-1,5-dien-1-yl]-2-oxopropanoate	C9H10O4
34dih_c	3,4-Dihydroxyphenylacetate|3,4-Dihydroxyphenylacetic acid|3,4-Dihydroxyphenyl acetate|3,4-Dihydroxyphenyl acetic acid|Homoprotoc... <Preview truncated at 128 characters>	C8H7O4
34hpp_c	3-(4-Hydroxyphenyl)pyruvate	C9H7O4
34t12d_c	3,5/4-Trihydroxycyclohexa-1,2-dione|D-2,3-Diketo 4-deoxy-epi-inositol|DKDI|D-2,3-diketo-4-deoxy-epi-inositol|3D-(3,5/4)-Trihydro... <Preview truncated at 128 characters>	C6H8O5
36dahx_c	(3S)-3,6-Diaminohexanoate	C6H15N2O2
38ch2gtp_c	(8S)-3,8-cyclo-7,8-dihydroguanosine 5-triphosphate	C10H12N5O14P3
3AStmyn_c	3"-Adenylylstreptomycin	C31H51N12O18P
3AStrmyn_c	3-Adenylylspectinomycin	C24H36N7O13P
3amba_c	3 aminobutanoic acid C4H9NO2	C4H9NO2
3amba_e	3 aminobutanoic acid C4H9NO2	C4H9NO2
3amp_c	3 AMP	C10H12N5O7P
3amp_e	3 AMP	C10H12N5O7P
3c2hmp_c	3-Carboxy-2-hydroxy-4-methylpentanoate	C7H10O5
3c3hmp_c	3-Carboxy-3-hydroxy-4-methylpentanoate	C7H10O5
3c4mop_c	3-Carboxy-4-methyl-2-oxopentanoate	C7H8O5
3cmp_c	3 CMP	C9H12N3O8P
3cmp_e	3 CMP	C9H12N3O8P
3dhq_c	3-Dehydroquinate	C7H9O6
3dhsk_c	3-Dehydroshikimate	C7H7O5
3dhyglup_c	3-Dehydro-D-glucose6-phosphate	C6H11O9P
3g12dgr_MRSA_c	1,2-diacyl-3-O-(beta-D-glucopyranosyl-(1->6)-O-beta-D-glucopyranosyl)-sn-glycerol	C65H125N2O23
3gmp_c	Guanosine 3 phosphate	C10H12N5O8P
3gmp_e	Guanosine 3 phosphate	C10H12N5O8P
3haACP_c	(3R)-3-Hydroxyacyl-[acyl-carrier protein]	C15H27N2O9PRS
3hadpcoa_c	(3S)-3-Hydroxyadipyl-CoA	C27H39N7O20P3S
3hbacp_c	3R 3 Hydroxybutanoyl acyl carrier protein	C4H6O2X
3hbcoa_c	(S)-3-Hydroxybutanoyl-CoA	C25H38N7O18P3S
3hbycoa_c	S 3 Hydroxybutyryl CoA C25H38N7O18P3S	C25H38N7O18P3S
3hcddec5eACP_c	(R)-3-hydroxy-cis-dodec-5-enoyl-[acyl-carrier protein]	C23H41N2O9PRS
3hcmrs7eACP_c	(R)-3-hydroxy-cis-myristol-7-eoyl-[acyl-carrier protein]	C25H45N2O9PRS
3hcpalm9eACP_c	(R)-3-hydroxy-cis-palm-9-eoyl-[acyl-carrier protein]	C27H49N2O9PRS
3hcvac11eACP_c	(R)-3-hydroxy-cis-vacc-11-enoyl-[acyl-carrier protein]	C29H53N2O9PRS
3hdcoa_c	(S)-3-Hydroxydecanoyl-CoA	C31H50N7O18P3S
3hddacp_c	3 Hydroxydodecanoyl acyl carrier protein	C12H22O2X
3hddcoa_c	(S)-3-Hydroxydodecanoyl-CoA	C33H54N7O18P3S
3hddecACP_c	(R)-3-Hydroxydodecanoyl-[acyl-carrier protein]	C23H43N2O9PRS
3hdeacp_c	3R 3 Hydroxydecanoyl acyl carrier protein	C10H18O2X
3hdecACP_c	(R)-3-Hydroxydecanoyl-[acyl-carrier protein]	C21H39N2O9PRS
3hgmeACP_c	3-Hydroxyglutaryl-ACP methyl ester	C17H29N2O11PRS
3hhacp_c	3 Hydroxyhexanoyl acp	C6H10O2X
3hhcoa_c	(S)-3-Hydroxyhexanoyl-CoA	C27H42N7O18P3S
3hhdcoa_c	(S)-3-Hydroxyhexadecanoyl-CoA	C37H62N7O18P3S
3hhexACP_c	(R)-3-Hydroxyhexanoyl-[acyl-carrier protein]	C17H31N2O9PRS
3hibutcoa_c	(S)-3-Hydroxyisobutyryl-CoA	C25H38N7O18P3S
3hmbcoa_c	(S)-3-Hydroxy-2-methylbutyryl-CoA	C26H40N7O18P3S
3hmop_c	(R)-3-Hydroxy-3-methyl-2-oxopentanoate	C6H9O4
3hmp_c	3-Hydroxy-2-methylpropanoate	C4H7O3
3hmrsACP_c	(R)-3-Hydroxytetradecanoyl-[acyl-carrier protein]	C25H47N2O9PRS
3hocACP_c	R-3-Hydroxyoctanoyl-acyl-carrier protein	C19H35N2O9PRS
3hocdacp_c	3R 3 Hydroxyoctadecanoyl acyl carrier protein	C18H34O2X
3hocoa_c	(S)-3-Hydroxyoctanoyl-CoA	C29H46N7O18P3S
3hoctACP_c	(R)-3-Hydroxyoctanoyl-[acyl-carrier protein]	C19H35N2O9PRS
3hoctaACP_c	(R)-3-Hydroxyoctadecanoyl-[acyl-carrier protein]	C29H55N2O9PRS
3hodACP_c	3-Hydroxyoctodecanoyl-ACP	C29H55N2O9PRS
3hodcoa_c	(S)-3-Hydroxyoctadecanoyl-CoA	C39H66N7O18P3S
3hoddecACP_c	10-methyl-3-hydroxy-dodecanoyl-ACP	C24H45N2O9PRS
3hpaACP_c	R-3-hydroxypalmitoyl-acyl-carrierprotein-	C27H51N2O9PRS
3hpaacp_c	3R 3 Hydroxypalmitoyl acyl carrier protein	C16H30O2X
3hpalmACP_c	R-3-hydroxypalmitoyl-[acyl-carrier protein]	C27H51N2O9PRS
3hpmeACP_c	3-Hydroxypimeloyl-ACP methyl ester	C19H33N2O11PRS
3hppnl_c	3-Hydroxypropanal	C3H6O2
3htdacp_c	3R 3 Hydroxytetradecanoyl acyl carrier protein	C14H27O2X
3htdcoa_c	(S)-3-Hydroxytetradecanoyl-CoA	C35H58N7O18P3S
3hvegACP_c	3-Hydroxyveganoyl-ACP	C31H59N2O9PRS
3hylac_c	3-Hydroxyphenylacetate	C8H7O3
3ig3p_c	C-(3-Indolyl)-glycerol 3-phosphate	C11H12NO6P
3mebACP_c	3-methylbutanoyl-ACP|isovaleryl-ACP	C16H29N2O8PRS
3mehacp_c	5-methyl-hexanoyl-ACP	C18H33N2O8PRS
3mgcoa_c	3-Methylglutaconyl-CoA|trans-3-Methylglutaconyl-CoA|3-methylglutaconyl-CoA	C27H37N7O19P3S
3mob_c	3-Methyl-2-oxobutanoate	C5H7O3
3mop_c	(S)-3-Methyl-2-oxopentanoate	C6H9O3
3mtp_c	3 Methylthiopropionate C4H7O2S	C4H7O2S
3ocddec5eACP_c	3-oxo-cis-dodec-5-enoyl-[acyl-carrier protein]	C23H39N2O9PRS
3ocmrs7eACP_c	3-oxo-cis-myristol-7-eoyl-[acyl-carrier protein]	C25H43N2O9PRS
3ocpalm9eACP_c	3-oxo-cis-palm-9-eoyl-[acyl-carrier protein]	C27H47N2O9PRS
3ocvac11eACP_c	3-oxo-cis-vacc-11-enoyl-[acyl-carrier protein]	C29H51N2O9PRS
3odcoa_c	3-Oxodecanoyl-CoA	C31H48N7O18P3S
3oddcoa_c	3-Oxododecanoyl-CoA	C33H52N7O18P3S
3oddecACP_c	3-Oxododecanoyl-[acyl-carrier protein]	C23H41N2O9PRS
3odecACP_c	3-Oxodecanoyl-[acyl-carrier protein]	C21H37N2O9PRS
3ohcoa_c	3-Oxohexanoyl-CoA	C27H40N7O18P3S
3ohdcoa_c	3-Oxohexadecanoyl-CoA	C37H60N7O18P3S
3ohexACP_c	3-Oxohexanoyl-[acyl-carrier protein]	C17H29N2O9PRS
3ohodcoa_c	3-Oxooctadecanoyl-CoA	C39H64N7O18P3S
3omrsACP_c	3-Oxotetradecanoyl-[acyl-carrier protein]	C25H45N2O9PRS
3oocoa_c	3-Oxooctanoyl-CoA	C29H44N7O18P3S
3ooctACP_c	3-Oxooctanoyl-[acyl-carrier protein]	C19H33N2O9PRS
3ooctdACP_c	3-Oxooctadecanoyl-[acyl-carrier protein]	C29H53N2O9PRS
3oodACP_c	3-Oxooctodecanoyl-ACP	C29H53N2O9PRS
3opalmACP_c	3-Oxohexadecanoyl-[acyl-carrier protein]	C27H49N2O9PRS
3ophb_c	3-Octaprenyl-4-hydroxybenzoate	C47H69O3
3otdcoa_c	3-Oxotetradecanoyl-CoA	C35H56N7O18P3S
3ovegACP_c	3-Oxo-veganoyl-ACP	C31H57N2O9PRS
3oxaACP_c	3-Oxoacyl-[acyl-carrierprotein]	C15H25O9SPN2R
3oxddACP_c	3-oxododecanoyl-acp	C23H41N2O9PRS
3oxddacp_c	3 Oxododecanoyl acyl carrier protein	C12H20O2X
3oxdeacp_c	3 Oxodecanoyl acyl carrier protein	C10H16O2X
3oxhacp_c	3 Oxohexanoyl acyl carrier protein	C6H8O2X
3oxhdACP_c	3-oxohexadecanoyl-acp	C27H49N2O9PRS
3oxhdacp_c	3 Oxohexadecanoyl acp	C16H28O2X
3oxoadp_c	3-Oxoadipate	C6H6O5
3oxocACP_c	3-oxooctanoyl-acp	C19H33N2O9PRS
3oxocdacp_c	3 Oxooctadecanoyl acp	C18H32O2X
3oxtdacp_c	3 Oxotetradecanoyl acyl carrier protein	C14H24O2X
3padsel_c	3-Phosphoadenylylselenate	C10H15N5O13P2Se
3pg_c	3-Phospho-D-glycerate	C3H4O7P
3pg_e	3-Phospho-D-glycerate	C3H4O7P
3php_c	3-Phosphohydroxypyruvate	C3H2O7P
3psme_c	5-O-(1-Carboxyvinyl)-3-phosphoshikimate	C10H9O10P
3sala_c	3-Sulfino-L-alanine	C3H5NO4S
3ump_c	3 UMP	C9H11N2O9P
3ump_e	3 UMP	C9H11N2O9P
46dh25dohxn_c	4S 4 6 Dihydroxy 2 5 dioxohexanoate C6H7O6	C6H7O6
4abut_c	4-Aminobutanoate	C4H9NO2
4abut_e	4-Aminobutanoate	C4H9NO2
4abutn_c	4-Aminobutanal	C4H10NO
4abutn_e	4-Aminobutanal	C4H10NO
4abz_c	4-Aminobenzoate	C7H6NO2
4abz_e	4-Aminobenzoate	C7H6NO2
4adcho_c	4-amino-4-deoxychorismate	C10H10NO5
4ahmmp_c	4-Amino-5-hydroxymethyl-2-methylpyrimidine	C6H9N3O
4ahmmp_e	4-Amino-5-hydroxymethyl-2-methylpyrimidine	C6H9N3O
4ampm_c	4-Amino-2-methyl-5-phosphomethylpyrimidine	C6H8N3O4P
4c2me_c	4-(cytidine 5-diphospho)-2-C-methyl-D-erythritol	C14H23N3O14P2
4fe4s_c	[4Fe-4S] iron-sulfur cluster	S4Fe4
4gudbd_c	4 Guanidinobutanamide C5H13N4O	C5H13N4O
4gudbutn_c	4 Guanidinobutanoate C5H11N3O2	C5H11N3O2
4hba_c	4-Hydroxy-benzyl alcohol	C7H8O2
4hba_e	4-Hydroxy-benzyl alcohol	C7H8O2
4hbz_c	4-Hydroxybenzoate|Hydroxybenzoic acid|4-Hydroxybenzoic acid|Hydroxybenzenecarboxylic acid	C7H5O3
4hbz_e	4-Hydroxybenzoate	C7H5O3
4hglu_c	4-Hydroxy-L-glutamate	C5H7NO5
4hoxpac_c	4 Hydroxyphenylacetic acid C8H8O3	C8H8O3
4hoxpac_e	4 Hydroxyphenylacetic acid C8H8O3	C8H8O3
4hthr_c	4-Hydroxy-L-threonine	C4H9NO4
4hthr_e	4-Hydroxy-L-threonine	C4H9NO4
4hy2og_c	4-Hydroxy-2-oxoglutarate|4-Hydroxy-2-oxoglutaric acid|D-4-Hydroxy-2-oxoglutarate	C5H4O6
4izp_c	4-Imidazolone-5-propanoate	C6H7N2O3
4m3hhexACP_c	4-methyl-3-hydroxy-hexanoyl-ACP	C18H33N2O9PRS
4m3hpAPC_c	4-methyl-3-hydroxy-pentanoyl-ACP	C17H31N2O9PRS
4m3ohexACP_c	4-methyl-3-oxo-hexanoyl-ACP	C18H31N2O9PRS
4m3opACP_c	4-methyl-3-oxo-pentanoyl-ACP	C17H29N2O9PRS
4methex2eACP_c	4-methyl-trans-hex-2-enoyl-ACP	C18H31N2O8PRS
4methexACP_c	4-methyl-hexanoyl-ACP	C18H33N2O8PRS
4mhetz_c	4-Methyl-5-(2-hydroxyethyl)-thiazole	C6H9NOS
4mop_c	4-Methyl-2-oxopentanoate	C6H9O3
4mpACP_c	4-methyl-pentanoyl-ACP	C17H31N2O8PRS
4mpetz_c	4-Methyl-5-(2-phosphoethyl)-thiazole	C6H8NO4PS
4mtpACP_c	4-methyl-trans-pent-2-enoyl-ACP	C17H29N2O8PRS
4nitp_c	4-Nitrophenyl phosphate	C6H5NO6P
4nitr_c	4-Nitrophenol|p-Nitrophenol|PNP|Niphen|4-Hydroxynitrobenzene	C6H5NO3
4pasp_c	4-Phospho-L-aspartate	C4H6NO7P
4ppan_c	D-4-Phosphopantothenate	C9H15NO8P
4ppcys_c	N-((R)-4-Phosphopantothenoyl)-L-cysteine	C12H20N2O9PS
4r5au_c	4-(1-D-Ribitylamino)-5-aminouracil	C9H16N4O6
5aizc_c	5-amino-1-(5-phospho-D-ribosyl)imidazole-4-carboxylate	C9H11N3O9P
5aop_c	5-Amino-4-oxopentanoate	C5H9NO3
5aprbu_c	5-Amino-6-(5-phosphoribitylamino)uracil	C9H15N4O9P
5apru_c	5-Amino-6-(5-phosphoribosylamino)uracil	C9H13N4O9P
5cmhm_c	5-Carboxymethyl-2-hydroxymuconate	C8H5O7
5cohe_c	5-Carboxy-2-oxohept-3-enedioate	C8H5O7
5d4dglcr_c	5 Dehydro 4 deoxy D glucarate C6H6O7	C6H6O7
5dglcn_c	5-Dehydro-D-gluconate	C6H9O7
5dglcn_e	5-Dehydro-D-gluconate	C6H9O7
5dh4dglc_c	5-Dehydro-4-deoxy-D-glucarate	C6H6O7
5dh4dglcn_c	5 Dehydro 4 deoxy D glucuronate C6H7O6	C6H7O6
5fthf_c	5-Formyltetrahydrofolate	C20H21N7O7
5hyd_c	5-Hydroxyisourate	C5H4N4O4
5m3hACP_c	5-methyl-3-hydroxy-hexanoyl-ACP	C18H33N2O9PRS
5m3hhACP_c	5-methyl-3-oxo-hexanoyl-ACP	C18H31N2O9PRS
5m3ohACP_c	5-methyl-3-oxo-hexanoyl-ACP	C18H31N2O9PRS
5mcsn_c	5-Methylcytosine	C5H7N3O
5mdr1p_c	5-Methylthio-5-deoxy-D-ribose 1-phosphate	C6H11O7PS
5mdru1p_c	5-Methylthio-5-deoxy-D-ribulose 1-phosphate	C6H11O7PS
5mhACP_c	5-methyl-trans-hex-2-enoyl-ACP	C18H31N2O8PRS
5mlglu_c	5-Methyltetrahydropteroyltri-L-glutamate	C30H39N9O12
5mta_c	5-Methylthioadenosine	C11H15N5O3S
5mth2eACP_c	5-methyl-trans-hex-2-enoyl-ACP	C18H31N2O8PRS
5mthf_c	5-Methyltetrahydrofolate	C20H24N7O6
5mtr_c	5-Methylthio-D-ribose	C6H12O4S
5mtr_e	5-Methylthio-D-ribose	C6H12O4S
5oxop_c	5-Oxoproline|Pyroglutamic acid|5-Pyrrolidone-2-carboxylic acid|Pyroglutamate|5-Oxo-L-proline|L-Pyroglutamic acid|L-5-Pyrrolidone... <Preview truncated at 128 characters>	C5H6NO3
6ampenc_c	6 Aminopenicillanate C8H13N2O3S	C8H13N2O3S
6hmhpt_c	6-hydroxymethyl dihydropterin	C7H9N5O2
6hmhptpp_c	6-hydroxymethyl-dihydropterin pyrophosphate	C7H8N5O8P2
6m3hhACP_c	6-methyl-3-hydroxy-heptanoyl-ACP	C19H35N2O9PRS
6m3hoACP_c	6-methyl-3-hydroxy-octanoyl-ACP	C20H37N2O9PRS
6m3oACP_c	6-methyl-3-oxo-octanoyl-ACP	C20H35N2O9PRS
6m3ohACP_c	6-methyl-3-oxo-heptanoyl-ACP	C19H33N2O9PRS
6mhACP_c	6-methyl-heptanoyl-ACP	C19H35N2O8PRS
6moACP_c	6-methyl-octanoyl-ACP	C20H37N2O8PRS
6mth2eACP_c	6-methyl-trans-hept-2-enoyl-ACP	C19H33N2O8PRS
6mto2eACP_c	6-methyl-trans-oct-2-enoyl-ACP	C20H35N2O8PRS
6pgc_c	6-Phospho-D-gluconate	C6H10O10P
6pgc_e	6-Phospho-D-gluconate	C6H10O10P
6pgg_c	6-Phospho-beta-D-glucosyl-(1,4)-D-glucose	C12H21O14P
6pgl_c	6-phospho-D-glucono-1,5-lactone	C6H9O9P
6pthp_c	6-Pyruvoyl-5,6,7,8-tetrahydropterin	C9H11N5O3
7aim7carb_c	7-Aminomethyl-7-carbaguanine	C7H9N5O
7m3hoACP_c	7-methyl-3-hydroxy-octanoyl-ACP	C20H37N2O9PRS
7me3oxoacp_c	7-methyl-3-oxo-octanoyl-ACP	C20H35N2O9PRS
7moACP_c	7-methyl-octanoyl-ACP	C20H37N2O8PRS
7mto2eACP_c	7-methyl-trans-oct-2-enoyl-ACP	C20H35N2O8PRS
8aonn_c	8-Amino-7-oxononanoate	C9H17NO3
8m3hdACP_c	8-methyl-3-hydroxy-decanoyl-ACP	C22H41N2O9PRS
8m3hnACP_c	8-methyl-3-hydroxy-nonanoyl-ACP	C21H39N2O9PRS
8m3odACP_c	8-methyl-3-oxo-decanoyl-ACP	C22H39N2O9PRS
8m3oxACP_c	8-methyl-3-oxo-nonanoyl-ACP	C21H37N2O9PRS
8mcACP_c	8-methyl-nonanoyl-ACP	C21H39N2O8PRS
8mdACP_c	8-methyl-decanoyl-ACP	C22H41N2O8PRS
8mtd2eACP_c	8-methyl-trans-dec-2-enoyl-ACP	C22H39N2O8PRS
8mtn2eACP_c	8-methyl-trans-non-2-enoyl-ACP	C21H37N2O8PRS
9m3hdACP_c	9-methyl-3-hydroxy-decanoyl-ACP	C22H41N2O9PRS
9m3odACP_c	9-methyl-3-oxo-decanoyl-ACP	C22H39N2O9PRS
9mdACP_c	9-methyl-decanoyl-ACP	C22H41N2O8PRS
9mtd2eACP_c	9-methyl-trans-dec-2-enoyl-ACP	C22H39N2O8PRS
ACP_c	Acyl carrier protein	C11H21N2O7PRS
AcylCP_c	Acyl-[acyl-carrierprotein]	C3H4OSR2
CPP3_c	CoproporphyrinIII	C36H38N4O8
Cit_Mg_c	Citrate-Mg	C6H5O7Mg
Cit_Mg_e	Citrate-Mg	C6H5O7Mg
DPA_c	Dipicolinate C7H3NO4	C7H3NO4
E2pN6lysine_c	[Lipoyl-carrierproteinE2]-N6-octanoyl-L-lysine | [E2protein]-N6-octanoyl-L-lysine	C8H16NOR
GCSHN6lys_c	[GlycinecleavagesystemH]-N6-octanoyl-L-lysine | [GcvH]-N6-octanoyl-L-lysine | [GCSH]-N6-octanoyl-L-lysine	C8H16NOR
GlygsystH_c	GlycinecleavagesystemH | [GlycinecleavagesystemH]-L-lysine | [GcvH]-L-lysine | [GCSH]-L-lysine	NH2R
LAA_c	L-Aminoacid | L-2-Aminoacid	C2H4NO2R
L_sergly_c	L Serylglycine C5H10N2O4	C5H10N2O4
L_thrgly_c	Thr Gly C6H12N2O4	C6H12N2O4
LalaDglu_c	L-alanine-D-glutamate	C8H13N2O5
LalaDglu_e	L-alanine-D-glutamate	C8H13N2O5
LalaLglu_c	L-alanine-L-glutamate	C8H13N2O5
LalaLglu_e	L-alanine-L-glutamate	C8H13N2O5
Larab_e	Alpha L Arabinan	C15H24O12
Lcyst_c	L-Cysteate	C3H6NO5S
Lcyst_e	L-Cysteate	C3H6NO5S
Lglyald_c	L Glyceraldehyde C3H6O3	C3H6O3
N1aspmd_c	N1-Acetylspermidine	C9H23N3O
RScys_c	S-Substituted L-cysteine|R-S-Cysteine	C3H6NO2SR
Rscgly_c	R-S-Cysteinylglycine	C5H9N2O3SR
S_gtrdhdlp_c	[Dihydrolipoyllysine-residuesuccinyltransferase]S-glutaryldihydrolipoyllysine	C13H22NO4S2
Sfglutth_c	S-Formylglutathione	C11H16N3O7S
Sptmyn_c	Spectinomycin	C14H24N2O7
Stmyn_c	Streptomycin	C21H39N7O12
WTA40r_c	(Rbo-P)40-[2-(alphaGlcNac)-Rbo-P]-Gro-P-Gro-P-ManNAc-GlcNAc-PP-undecaprenol	C206H412O290P42
WTA40r_glcnac_c	[2-(betaGlcNac)-Rbo-P]n-[2-(alphaGlcNac)-Rbo-P]-Gro-P-Gro-P-ManNAc-GlcNAc-PP-undecaprenol	C366H691N20O390P42
a_gal__D_c	Alpha D galactose	C6H12O6
aaacp_c	Acetoacetyl acyl carrier protein	C4H4O2X
aacoa_c	Acetoacetyl-CoA	C25H36N7O18P3S
abt__L_c	L Arabinitol	C5H12O5
abt__L_e	L Arabinitol	C5H12O5
acACP_c	Acetyl-ACP	C13H23N2O8PRS
ac_c	Acetate	C2H3O2
ac_e	Acetate	C2H3O2
acac_c	Acetoacetate	C4H5O3
acac_e	Acetoacetate	C4H5O3
acald_c	Acetaldehyde	C2H4O
acald_e	Acetaldehyde	C2H4O
acamoxm_c	N Acetyl L 2 amino 6 oxopimelate C9H11NO6	C9H11NO6
accoa_c	Acetyl-CoA	C23H34N7O17P3S
aceptor_c	Acceptor	X
acg5p_c	N-Acetyl-L-glutamyl 5-phosphate	C7H9NO8P
acg5sa_c	N-Acetyl-L-glutamate 5-semialdehyde	C7H10NO4
acgam1p_c	N-Acetyl-D-glucosamine 1-phosphate	C8H14NO9P
acgam1p_e	N-Acetyl-D-glucosamine 1-phosphate	C8H14NO9P
acgam6p_c	N-Acetyl-D-glucosamine 6-phosphate	C8H14NO9P
acgam_c	N-Acetyl-D-glucosamine	C8H15NO6
acgam_e	N-Acetyl-D-glucosamine	C8H15NO6
acgamm_c	N-acetylglucosaminylmalate	C12H17NO10
acglc__D_c	6-Acetyl-D-glucose	C8H14O7
acglu_c	N-Acetyl-L-glutamate	C7H9NO5
acglu_e	N-Acetyl-L-glutamate	C7H9NO5
achms_c	O-Acetyl-L-homoserine	C6H11NO4
acmalt_c	Acetyl-maltose	C14H24O12
acmam_c	N-Acetyl-D-muramoate	C11H18NO8
acmama_c	N-Acetyl-D-muramoyl-L-alanine	C14H23N2O9
acmana_c	N-Acetyl-D-mannosamine	C8H15NO6
acmum6p_c	N-acetylmuramate 6-phosphate	C11H17NO11P
acnam_c	N-Acetylneuraminate	C11H18NO9
acnam_e	N-Acetylneuraminate	C11H18NO9
acon_C_c	Cis-Aconitate	C6H3O6
acon_C_e	Cis-Aconitate	C6H3O6
acorn_c	N2-Acetyl-L-ornithine	C7H14N2O3
acser_c	O-Acetyl-L-serine	C5H9NO4
acser_e	O-Acetyl-L-serine	C5H9NO4
actACP_c	Acetoacetyl-ACP	C15H25N2O9PRS
actn__R_c	R Acetoin C4H8O2	C4H8O2
actn__R_e	R Acetoin C4H8O2	C4H8O2
actp_c	Acetyl phosphate	C2H3O5P
ad_c	Acetamide	C2H5NO
ad_e	Acetamide	C2H5NO
ade_c	Adenine	C5H5N5
ade_e	Adenine	C5H5N5
adhlam_c	S-Acetyldihydrolipoamide	C10H19NO2S2
adn_c	Adenosine	C10H13N5O4
adn_e	Adenosine	C10H13N5O4
adp_c	ADP C10H12N5O10P2	C10H12N5O10P2
adpglc_c	ADPglucose C16H23N5O15P2	C16H23N5O15P2
adprib_c	ADPribose C15H21N5O14P2	C15H21N5O14P2
adsel_c	Adenylylselenate	C10H14N5O10PSe
agm_c	Agmatine	C5H16N4
agm_e	Agmatine	C5H16N4
ahcys_c	S-Adenosyl-L-homocysteine	C14H20N6O5S
ahdt_c	2-Amino-4-hydroxy-6-(erythro-1,2,3-trihydroxypropyl)dihydropteridine triphosphate	C9H12N5O13P3
aicar_c	5-Amino-1-(5-Phospho-D-ribosyl)imidazole-4-carboxamide	C9H13N4O8P
air_c	5-amino-1-(5-phospho-D-ribosyl)imidazole	C8H12N3O7P
akg_c	2-Oxoglutarate	C5H4O5
ala_B_c	Beta-Alanine	C3H7NO2
ala_B_e	Beta-Alanine	C3H7NO2
ala_L_asn__L_c	Ala Asn C7H13N3O4	C7H13N3O4
ala_L_asp__L_c	Ala L asp L C7H11N2O5	C7H11N2O5
ala_L_asp__L_e	Ala L asp L C7H11N2O5	C7H11N2O5
ala_L_glu__L_c	Ala L glu L C8H13N2O5	C8H13N2O5
ala_L_glu__L_e	Ala L glu L C8H13N2O5	C8H13N2O5
ala_L_ile__L_c	Ala Ile C9H18N2O3	C9H18N2O3
ala_L_met__L_c	Ala Met C8H16N2O3S	C8H16N2O3S
ala_L_phe__L_c	Ala Phe C12H16N2O3	C12H16N2O3
ala_L_ser__L_c	Ala Ser C6H12N2O4	C6H12N2O4
ala_L_thr__L_c	Ala-L-Thr-L	C7H14N2O4
ala_L_thr__L_e	Ala-L-Thr-L	C7H14N2O4
ala_L_trp__L_c	Ala Trp C14H17N3O3	C14H17N3O3
ala_L_tyr__L_c	Ala Tyr C12H16N2O4	C12H16N2O4
ala_L_val__L_c	Ala Val C8H16N2O3	C8H16N2O3
ala__D_c	D-Alanine	C3H7NO2
ala__D_e	D-Alanine	C3H7NO2
ala__L_c	L-Alanine	C3H7NO2
ala__L_e	L-Alanine	C3H7NO2
ala_gln_c	Ala-Gln	C8H15N3O4
ala_gln_e	Ala-Gln	C8H15N3O4
ala_his_c	Ala-His	C9H14N4O3
ala_his_e	Ala-His	C9H14N4O3
ala_leu_c	Ala-Leu	C9H18N2O3
ala_leu_e	Ala-Leu	C9H18N2O3
alaala_c	D-Alanyl-D-alanine	C6H12N2O3
alaala_e	D-Alanyl-D-alanine	C6H12N2O3
alac__S_c	(S)-2-Acetolactate	C5H7O4
alagly_c	L-alanylglycine	C5H10N2O3
alagly_e	L-alanylglycine	C5H10N2O3
alatrna_c	L-Alanyl-tRNA(Ala)	C3H6NOR
all6p_c	D-Allose 6-phosphate	C6H11O9P
alltn_c	Allantoin	C4H6N4O3
alltn_e	Allantoin	C4H6N4O3
alltt_c	Allantoate	C4H7N4O4
allul6p_c	Allulose 6-phosphate	C6H11O9P
alpam_c	S aminomethyldihydrolipoamide C9H21N2OS2	C9H21N2OS2
alpro_c	S Aminomethyldihydrolipoylprotein CH6NS2X	CH6NS2X
altrn_c	D-Altronate	C6H11O7
amacald_c	Aminoacetaldehyde C2H5NO	C2H5NO
amdglc_c	Alpha-Methyl-D-glucoside	C7H14O6
amdglc_e	Alpha-Methyl-D-glucoside	C7H14O6
amet_c	S-Adenosyl-L-methionine	C15H23N6O5S
ametam_c	S-Adenosylmethioninamine	C14H24N6O3S
amob_c	S-Adenosyl-4-methylthio-2-oxobutanoate	C15H19N5O6S
amp_c	AMP	C10H12N5O7P
amp_e	AMP	C10H12N5O7P
amylase_e	Mature Bacillus subtilis amylase C3040H4569N861O981S11	C3040H4569N861O981S11
anteplpin_c	Anteisoheptadecanoylcardiolipin (B. subtilis)	C77H148O17P2
anth_c	Anthranilate	C7H6NO2
anthpadg_c	Anteisoheptadecanoyllipoteichoic acid (n=24), linked, glucose substituted	C265H476O255P24
anthpadn_c	Anteisoheptadecanoyllipoteichoic acid (n=24), linked, N-acetyl-D-glucosamine	C313H548N24O255P24
antim_c	Antimonite Sb	Sb
antim_e	Antimonite Sb	Sb
antpad_c	Anteisopentadecanoyllipoteichoic acid (n=24), linked, unsubstituted	C117H228O135P24
antpd_c	Anteisoheptadecanoyllipoteichoic acid (n=24), linked, unsubstituted	C121H236O135P24
antpenlpin_c	Anteisopentadecanoylcardiolipin (B. subtilis)	C69H132O17P2
antppad_c	Anteisopentadecanoyllipoteichoic acid (n=24), linked, N-acetyl-D-glucosamine	C309H540N24O255P24
antsopad_c	Anteisopentadecanoyllipoteichoic acid (n=24), linked, glucose substituted	C261H468O255P24
aplar_c	alpha-L-Arabinan|alpha-L-Araban|Arabinan	C15H26O13
apoACP_c	Apoprotein [acyl carrier protein]	RHO
apop_c	Apoprotein	H3NR
aps_c	Adenosine 5-phosphosulfate	C10H12N5O10PS
arab__D_c	D-Arabinose	C5H10O5
arab__D_e	D-Arabinose	C5H10O5
arab__L_c	L-Arabinose	C5H10O5
arab__L_e	L-Arabinose	C5H10O5
arach_c	Arachidic acid	C20H39O2
arachcoa_c	Arachidyl coenzyme A	C41H70N7O17P3S
arbt6p_c	Arbutin 6-phosphate	C12H15O10P
arbt6p_e	Arbutin 6-phosphate	C12H15O10P
arbt_e	Arbutin C12H16O7	C12H16O7
arg__L_c	L-Arginine	C6H15N4O2
arg__L_e	L-Arginine	C6H15N4O2
argp_c	L Arginine phosphate	C6H14N4O5P
argp_e	L Arginine phosphate	C6H14N4O5P
argsuc_c	N(omega)-(L-Arginino)succinate	C10H17N4O6
argtrna_c	L-Arginyl-tRNA(Arg)	C6H14N4OR
arsenb_c	ARSENOBETAINE C5H11AsO2	C5H11AsO2
arsenb_e	ARSENOBETAINE C5H11AsO2	C5H11AsO2
asn__L_c	L-Asparagine	C4H8N2O3
asn__L_e	L-Asparagine	C4H8N2O3
asntrna_c	L-Asparaginyl-tRNA(Asn)	C14H24N2O12PR2
aso3_c	Arsenite	AsO3
aso3_e	Arsenite	AsO3
aso4_c	Arsenate	AsO4
aso4_e	Arsenate	AsO4
asp__D_c	D-Aspartate	C4H6NO4
asp__D_e	D-Aspartate	C4H6NO4
asp__L_c	L-Aspartate	C4H6NO4
asp__L_e	L-Aspartate	C4H6NO4
aspsa_c	L-Aspartate 4-semialdehyde	C4H7NO3
asptrna_c	L-Aspartyl-tRNA(Asp)	C4H5NO3R
atp_c	ATP C10H12N5O13P3	C10H12N5O13P3
atp_e	ATP C10H12N5O13P3	C10H12N5O13P3
b2coa_c	Crotonoyl-CoA	C25H36N7O17P3S
bacillaene_c	Bacillaene	C34H48N2O6
bacillaene_e	Bacillaene	C34H48N2O6
bdgla_c	beta-D-Galactosyl-1,4-beta-D-glucosylceramide|Lactosylceramide|Gal-beta1->4Glc-beta1->1Cer|LacCer|Lactosyl-N-acylsphingosine|D-.... <Preview truncated at 128 characters>	C31H56NO13R
benzm_c	Benzamide	C7H7NO
betald_c	Betaine aldehyde	C5H12NO
bglycogen_c	Branching glycogen	C6H10O5
bilea_c	Bile acid C24H39O5	C24H39O5
bilea_e	Bile acid C24H39O5	C24H39O5
bmoco_c	Bis-molybdenum cofactor	C20H20N10O13P2S4Mo
btal_c	Butanal C4H8O	C4H8O
btcoa_c	Butanoyl-CoA	C25H38N7O17P3S
btn_c	Biotin	C10H15N2O3S
btn_e	Biotin	C10H15N2O3S
but2eACP_c	But-2-enoyl-[acyl-carrier protein]	C15H25N2O8PRS
butACP_c	Butyryl-ACP (n-C4:0ACP)	C15H27N2O8PRS
butACP_e	Butyryl-ACP (n-C4:0ACP)	C15H27N2O8PRS
but_c	Butyrate (n-C4:0)	C4H7O2
but_e	Butyrate (n-C4:0)	C4H7O2
butpi_c	Butanoyl phosphate	C4H7O5P
buts_c	Butanesulfonate C4H9O3S	C4H9O3S
buts_e	Butanesulfonate C4H9O3S	C4H9O3S
butso3_c	Butanesulfonate	C4H9O3S
butso3_e	Butanesulfonate	C4H9O3S
bz_c	Benzoate	C7H5O2
bz_e	Benzoate	C7H5O2
c12dahg_c	CDP-1,2-dianteisoheptadecanoylglycerol	C46H83N3O15P2
c12dphg_c	CDP-1,2-diisopentadecanoylglycerol	C42H75N3O15P2
c12dshdg_c	CDP-1,2-diisohexadecanoylglycerol	C44H79N3O15P2
c12dshg_c	CDP-1,2-diisoheptadecanoylglycerol	C46H83N3O15P2
c12dtphg_c	CDP-1,2-dianteisopentadecanoylglycerol	C42H75N3O15P2
c4deh_c	CDP-4-dehydro-6-deoxy-D-glucose	C15H21N3O15P2
c_glu_c	CDP-glucose|CDP-D-Glucose	C15H23N3O16P2
ca2_c	Calcium	Ca
ca2_e	Calcium	Ca
cabxypph_c	Carboxyphosphate	CH3O6P
car_p_c	Carboxybiotin-carboxyl-carrier protein	C18H26N5O6R2S
catechol_c	Catechol	C6H6O2
cbasp_c	N-Carbamoyl-L-aspartate	C5H6N2O5
cbl2_c	Cob II alamin C62H88CoN13O14P	C62H88CoN13O14P
cbl2_e	Cob II alamin C62H88CoN13O14P	C62H88CoN13O14P
cbp_c	Carbamoyl phosphate	CH2NO5P
cchol_c	26-Carboxycholest-4-en-3-one	C27H42O3
cd2_c	Cadmium	Cd
cd2_e	Cadmium	Cd
cddec5eACP_c	Cis-dodec-5-enoyl-[acyl-carrier protein] (n-C12:1)	C23H41N2O8PRS
cdec3eACP_c	Cis-dec-3-enoyl-[acyl-carrier protein] (n-C10:1)	C21H37N2O8PRS
cdg_c	7-deaza-7-carboxyguanine	C7H5N4O3
cdlp_BS_c	Cardiolipin B subtilis C7172H13744O1700P200	C7172H13744O1700P200
cdp_c	CDP C9H12N3O11P2	C9H12N3O11P2
cdpc16c19g_c	Cdp diacylglycerol (C16:0, C19:0)	C47H85N3O15P2
cdpc19c19g_c	Cdp diacylglycerol (C19:0, C19:0)	C50H91N3O15P2
cdpdag_BS_c	CDPdiacylglycerol B subtilis C4336H7772N300O1500P200	C4336H7772N300O1500P200
cdpdddecg_c	CDP-1,2-didodecanoylglycerol	C36H63N3O15P2
cdpdhdec9eg_c	CDP-1,2-dihexadec-9-enoylglycerol	C44H75N3O15P2
cdpdhdecg_c	CDP-1,2-dihexadecanoylglycerol	C44H79N3O15P2
cdpdodec11eg_c	CDP-1,2-dioctadec-11-enoylglycerol	C48H83N3O15P2
cdpdodecg_c	CDP-1,2-dioctadecanoylglycerol	C48H87N3O15P2
cdpdtdec7eg_c	CDP-1,2-ditetradec-7-enoylglycerol	C40H67N3O15P2
cdpdtdecg_c	CDP-1,2-ditetradecanoylglycerol	C40H71N3O15P2
cdpglyc_c	CDPglycerol C12H19N3O13P2	C12H19N3O13P2
cdprib_c	CDP-ribitol	C14H23N3O15P2
cellb6p_c	Cellobiose 6 phosphate C12H21O14P	C12H21O14P
cellb_c	Cellobiose	C12H22O11
cellb_e	Cellobiose	C12H22O11
ceph_c	Cephalosporin C	C16H20N3O8S
cgly_c	Cys Gly C5H10N2O3S	C5H10N2O3S
cgly_e	Cys Gly C5H10N2O3S	C5H10N2O3S
ch4s_c	Methanethiol CH4S	CH4S
ch4s_e	Methanethiol CH4S	CH4S
chexccoa_c	Carboxy hexacosanoyl-CoA	C48H81N7O18P3S
chit6p_c	Chitobiose-6-phosphate	C16H27N2O14P
chitob_c	Chitobiose C16H28N2O11	C16H28N2O11
chitob_e	Chitobiose C16H28N2O11	C16H28N2O11
chol4en3one_c	Cholest-4-en-3-one	C27H44O
chol_c	Choline C5H14NO	C5H14NO
chol_e	Choline C5H14NO	C5H14NO
cholc3coa_c	CoA-cholest-4-en-3-one C3 side chain	C43H66N7O18P3S
cholc5coa_c	CoA-cholest-4-en-3-one C5 side chain	C45H70N7O18P3S
chols_c	Choline sulfate	C5H13NO4S
chols_e	Choline sulfate	C5H13NO4S
chor_c	Chorismate	C10H8O6
chor_e	Chorismate	C10H8O6
cit_c	Citrate	C6H5O7
cit_e	Citrate	C6H5O7
citr__L_c	L-Citrulline	C6H13N3O3
citr__L_e	L-Citrulline	C6H13N3O3
clpn120_c	Cardiolipin (tetradodecanoyl, n-C12:0)	C57H108O17P2
clpn140_c	Cardiolipin (tetratetradecanoyl, n-C14:0)	C65H124O17P2
clpn141_c	Cardiolipin (tetratetradecanoyl, n-C14:1)	C65H116O17P2
clpn160190_c	Cardiolipin (dihexadecanoyl, dimethylstearoyl)	C79H152O17P2
clpn160_c	Cardiolipin (tetrahexadecanoyl, n-C16:0)	C73H140O17P2
clpn161_c	Cardiolipin (tetrahexadec-9-enoyl, n-C16:1)	C73H132O17P2
clpn180_c	Cardiolipin (tetraoctadecanoyl, n-C18:0)	C81H156O17P2
clpn181_c	Cardiolipin (tetraoctadec-11-enoyl, n-C18:1)	C81H148O17P2
clpn_LLA_c	Cardiolipin lactis specific	C7740H14396O1700P200
clpn_MRSA_c	Cardiolipin (MRSA); bisphosphatidylglycerol	C53H101N2O18P2
clpn_SA_c	Cardiolipin (Saureus)	C3270H6330O434P100
cmp_c	CMP	C9H12N3O8P
cmp_e	CMP	C9H12N3O8P
co2_c	CO2	CO2
co2_e	CO2	CO2
co_c	Carbon monoxide	CO
co_e	Carbon monoxide	CO
coa_c	Coenzyme A	C21H32N7O16P3S
coa_e	Coenzyme A	C21H32N7O16P3S
cobalt2_c	Co2+	Co
cobalt2_e	Co2+	Co
cph4_c	6-Carboxy-5,6,7,8-tetrahydropterin | 6-Carboxytetrahydropterin	C7H8N5O3
cpmp_c	Cyclic pyranopterin monophosphate	C10H13N5O8P
cpppg1_c	Coproporphyrinogen I	C36H40N4O8
cpppg3_c	Coproporphyrinogen III	C36H40N4O8
crnDcoa_c	D-carnitinyl-CoA	C28H46N8O18P3S
crn__D_c	D-Carnitine	C7H15NO3
crn__D_e	D-Carnitine	C7H15NO3
crn_c	L-Carnitine	C7H15NO3
crn_e	L-Carnitine	C7H15NO3
crncoa_c	L-Carnitinyl-CoA	C28H46N8O18P3S
cro4_c	Chromate	CrO4
cro4_e	Chromate	CrO4
csn_c	Cytosine	C4H5N3O
csn_e	Cytosine	C4H5N3O
ctbt_c	Crotonobetaine	C7H13NO2
ctbt_e	Crotonobetaine	C7H13NO2
ctbtcoa_c	Crotonobetainyl-CoA	C28H44N8O17P3S
ctp_c	CTP C9H12N3O14P3	C9H12N3O14P3
cu2_c	Copper	Cu
cu2_e	Copper	Cu
cu_c	Cu+	Cu
cu_e	Cu+	Cu
cys__L_c	L-Cysteine	C3H7NO2S
cys__L_e	L-Cysteine	C3H7NO2S
cysam_c	Cysteamine C2H8NS	C2H8NS
cysi__L_c	L Cystine C6H12N2O4S2	C6H12N2O4S2
cysi__L_e	L Cystine C6H12N2O4S2	C6H12N2O4S2
cyst__L_c	L-Cystathionine	C7H14N2O4S
cyst__L_e	L-Cystathionine	C7H14N2O4S
cysta_L_c	Cystathionine|L-Cystathionine|cystathionine	C7H14N2O4S
cystrna_c	L-Cysteinyl-tRNA(Cys)	C3H6NOSR
cytd_c	Cytidine	C9H13N3O5
cytd_e	Cytidine	C9H13N3O5
d12dg_BS_c	Diglucosyl 1 2 diacylglycerol C4636H8672O1500	C4636H8672O1500
d5kg_c	2-Deoxy-5-keto-D-gluconic acid	C6H9O6
d5kgp_c	2-Deoxy-5-keto-D-gluconic acid 6-phosphate	C6H8O9P
d6a4ox_c	2,5-Diamino-6-(5-triphosphoryl-3,4-trihydroxy-2-oxopentyl)-amino-4-oxopyrimidine	C9H18N5O14P3
da3h6p_c	D-arabino-3-Hexulose 6-phosphate|D-arabino-6-Phospho-hex-3-ulose	C6H12O9P
dad_2_c	Deoxyadenosine	C10H13N5O3
dad_5_c	5-Deoxyadenosine	C10H13N5O3
dadp_c	DADP C10H12N5O9P2	C10H12N5O9P2
dag_MRSA_c	1,2-diacyl-sn-glycerol 3-phosphate (MRSA)	C53H103N2O13
damp_c	dAMP	C10H12N5O6P
damp_e	dAMP	C10H12N5O6P
dann_c	7,8-Diaminononanoate	C9H21N2O2
datp_c	DATP C10H12N5O12P3	C10H12N5O12P3
db4p_c	3,4-dihydroxy-2-butanone 4-phosphate	C4H7O6P
dc2coa_c	Trans-Dec-2-enoyl-CoA	C31H48N7O17P3S
dcaACP_c	Decanoyl-ACP (n-C10:0ACP)	C21H39N2O8PRS
dcaACP_e	Decanoyl-ACP (n-C10:0ACP)	C21H39N2O8PRS
dca_c	Decanoate (n-C10:0)	C10H19O2
dca_e	Decanoate (n-C10:0)	C10H19O2
dcacoa_c	Decanoyl-CoA (n-C10:0CoA)	C31H50N7O17P3S
dcal_c	Decanal C10H20O	C10H20O
dcamp_c	N6-(1,2-Dicarboxyethyl)-AMP	C14H14N5O11P
dccoa_c	Decanoyl CoA C31H50N7O17P3S	C31H50N7O17P3S
dcdp_c	DCDP C9H12N3O10P2	C9H12N3O10P2
dcmp_c	DCMP	C9H12N3O7P
dcmp_e	DCMP	C9H12N3O7P
dctp_c	DCTP C9H12N3O13P3	C9H12N3O13P3
dcyt_c	Deoxycytidine	C9H13N3O4
dcyt_e	Deoxycytidine	C9H13N3O4
dd2coa_c	Trans-Dodec-2-enoyl-CoA	C33H52N7O17P3S
ddcaACP_c	Dodecanoyl-ACP (n-C12:0ACP)	C23H43N2O8PRS
ddca_c	Dodecanoate (n-C12:0)	C12H23O2
ddca_e	Dodecanoate (n-C12:0)	C12H23O2
ddcacoa_c	Dodecanoyl-CoA (n-C12:0CoA)	C33H54N7O17P3S
ddcal_c	Dodecanal C12H24O	C12H24O
ddcap_c	Dodecanoly-phosphate (n-C12:0)	C12H24O5P1
ddcoa_c	Dodecanoyl CoA n C120CoA C33H54N7O17P3S	C33H54N7O17P3S
deapc_c	Deacetylcephalosporin C	C14H18N3O7S
decd_tb_c	(E,E,E,E,E,E,E,Z,Z) decaprenyl phosphate	C50H81O4P
decdp_c	All trans Decaprenyl diphosphate	C50H81O7P2
decdp_tb_c	(E,E,E,E,E,E,E,Z,Z) Decaprenyl diphosphate	C50H81O7P2
demtp_c	Demethylphosphinothricin|(2S)-2-Amino-4-(hydroxyphosphinyl)butanoic acid	C4H10NO4P
dextrin_c	Dextrin	C12H20O10
dextrin_e	Dextrin	C12H20O10
dgal6p_c	D-Galactose 6-phosphate	C6H11O9P
dgdp_c	DGDP	C10H12N5O10P2
dgmp_c	DGDP	C10H12N5O7P
dgmp_e	DGDP	C10H12N5O7P
dgsn_c	Deoxyguanosine	C10H13N5O4
dgsn_e	Deoxyguanosine	C10H13N5O4
dgtp_c	DGTP C10H12N5O13P3	C10H12N5O13P3
dha_c	Dihydroxyacetone	C3H6O3
dha_e	Dihydroxyacetone	C3H6O3
dhap_c	Dihydroxyacetone phosphate	C3H5O6P
dhap_e	Dihydroxyacetone phosphate	C3H5O6P
dhf_c	7,8-Dihydrofolate	C19H19N7O6
dhlam_c	Dihydrolipoamide C8H17NOS2	C8H17NOS2
dhlpro_c	Dihydrolipolprotein H2S2X	H2S2X
dhlprot_c	Dihydrolipoylprotein	C8H16NOS2R
dhna_c	1,4-Dihydroxy-2-naphthoate	C11H7O4
dhnpt_c	Dihydroneopterin	C9H13N5O4
dhor__S_c	(S)-Dihydroorotate	C5H5N2O4
dhpt_c	Dihydropteroate	C14H13N6O3
dhptd_c	4,5-dihydroxy-2,3-pentanedione	C5H8O4
diala__L_c	Ala Ala	C6H12N2O3
diasprm_c	N1 N12 Diacetylspermine C14H32N4O2	C14H32N4O2
didp_c	dIDP|2-Deoxyinosine-5-diphosphate|2-Deoxyinosine 5-diphosphate	C10H11N4O10P2
dig12dgiy1_c	Diglucosyl-1,2 dipalmitoylglycerol	C47H88O15
dig12dgiy2_c	Diglucosyl-1,2 dimyristoylglycerol	C43H80O15
dig12dgiy3_c	Diglucosyl-1,2 distearoylglycerol	C51H96O15
dig12dgiy4_c	Diglucosyl-1,2 diisoheptadecanoylglycerol	C49H92O15
dig12dgiy5_c	Diglucosyl-1,2 dianteisoheptadecanoylglycerol	C49H92O15
dig12dgiy6_c	Diglucosyl-1,2 diisotetradecanoylglycerol	C43H80O15
dig12dgiy7_c	Diglucosyl-1,2 diisopentadecanoylglycerol	C45H84O15
dig12dgiy8_c	Diglucosyl-1,2 dianteisopentadecanoylglycerol	C45H84O15
dig12dgiy9_c	Diglucosyl-1,2 diisohexadecanoylglycerol	C47H88O15
dimch_c	Dimethylamine|(CH3)2NH|dimethylamine	C2H8N
dimp_c	DIMP C10H12N4O7P	C10H11N4O7P
dimp_e	DIMP C10H12N4O7P	C10H11N4O7P
din_c	Deoxyinosine	C10H12N4O4
din_e	Deoxyinosine	C10H12N4O4
disodph1_c	Diisoheptadecanoylphosphatidylserine	C40H76NO10P
disodph2_c	Dianteisoheptadecanoylphosphatidylserine	C40H76NO10P
disodph3_c	Diisotetradecanoylphosphatidylserine	C34H64NO10P
disodph4_c	Diisopentadecanoylphosphatidylserine	C36H68NO10P
disodph5_c	Dianteisopentadecanoylphosphatidylserine	C36H68NO10P
disodph6_c	Diisohexadecanoylphosphatidylserine	C38H72NO10P
disodph7_c	Diisoheptadecanoylphosphatidylethanolamine	C39H78NO8P
disodph8_c	Dianteisoheptadecanoylphosphatidylethanolamine	C39H78NO8P
disodph9_c	Diisotetradecanoylphosphatidylethanolamine	C33H66NO8P
disodphl_c	Diisohexadecanoylphosphatidylethanolamine	C37H74NO8P
disodphs_c	Diisopentadecanoylphosphatidylethanolamine	C35H70NO8P
disodphv_c	Dianteisopentadecanoylphosphatidylethanolamine	C35H70NO8P
disophgly1_c	Diisoheptadecanoylphosphatidylglycerophosphate	C40H78O13P2
disophgly2_c	Dianteisoheptadecanoylphosphatidylglycerophosphate	C40H78O13P2
disophgly4_c	Diisopentadecanoylphosphatidylglycerophosphate	C36H70O13P2
disophgly5_c	Dianteisopentadecanoylphosphatidylglycerophosphate	C36H70O13P2
disophgly6_c	Diisohexadecanoylphosphatidylglycerophosphate	C38H74O13P2
disophgly7_c	Diisoheptadecanoylphosphatidylglycerol	C40H78O10P
disophgly8_c	Dianteisoheptadecanoylphosphatidylglycerol	C40H78O10P
disophglya_c	Diisopentadecanoylphosphatidylglycerol	C36H70O10P
disophglyb_c	Dianteisopentadecanoylphosphatidylglycerol	C36H70O10P
disophglyc_c	Diisohexadecanoylphosphatidylglycerol	C38H74O10P
ditp_c	DITP(4-)	C10H11N4O13P3
djenk_c	Djenkolate C7H14N2O4S2	C7H14N2O4S2
djenk_e	Djenkolate C7H14N2O4S2	C7H14N2O4S2
dkdglcn_c	2,5-Diketo-3-deoxy-D-gluconate	C6H7O6
dkdi_c	D-2,3-Diketo 4-deoxy-epi-inositol	C6H8O5
dkmpp_c	2,3-diketo-5-methylthio-1-phosphopentane	C6H9O6PS
dml3p_c	1D-myo-Inositol 3-phosphate|D-myo-Inositol 3-phosphate|myo-Inositol 3-phosphate|Inositol 3-phosphate|1D-myo-Inositol 3-monophosp... <Preview truncated at 128 characters>	C6H12O9P
dmlz_c	6,7-Dimethyl-8-(1-D-ribityl)lumazine	C13H18N4O6
dmpp_c	Dimethylallyl diphosphate	C5H9O7P2
dnad_c	Deamino-NAD+	C21H24N6O15P2
dpcoa_c	Dephospho-CoA	C21H33N7O13P2S
drib_c	Deoxyribose C5H10O4	C5H10O4
drib_e	Deoxyribose C5H10O4	C5H10O4
dscl_c	Dihydrosirohydrochlorin	C42H41N4O16
dt5hsu_c	4-Deoxy-L-threo-5-hexosulose uronate	C6H7O6
dtbt_c	Dethiobiotin	C10H17N2O3
dtdp4d6dg_c	DTDP-4-dehydro-6-deoxy-D-glucose	C16H22N2O15P2
dtdp4d6dm_c	DTDP-4-dehydro-6-deoxy-L-mannose	C16H22N2O15P2
dtdp_c	DTDP C10H13N2O11P2	C10H13N2O11P2
dtdpgal_c	dTDP-galactose	C16H26N2O16P2
dtdpglc_c	DTDPglucose	C16H24N2O16P2
dtdpglu_c	DTDPglucose	C16H24N2O16P2
dtdprmn_c	DTDP-L-rhamnose	C16H24N2O15P2
dtmp_c	DTMP	C10H13N2O8P
dtmp_e	DTMP	C10H13N2O8P
dtpcudcpp_c	Di trans poly cis Undecaprenyl diphosphate C55H89O7P2	C55H89O7P2
dttp_c	DTTP C10H13N2O14P3	C10H13N2O14P3
dudp_c	DUDP C9H11N2O11P2	C9H11N2O11P2
dump_c	DUMP	C9H11N2O8P
dump_e	DUMP	C9H11N2O8P
duri_c	Deoxyuridine	C9H12N2O5
duri_e	Deoxyuridine	C9H12N2O5
dutp_c	DUTP C9H11N2O14P3	C9H11N2O14P3
dxyl5p_c	1-deoxy-D-xylulose 5-phosphate	C5H9O7P
dxyl_c	1-deoxy-D-xylulose	C5H10O4
dxyl_e	1-deoxy-D-xylulose	C5H10O4
e4p_c	D-Erythrose 4-phosphate	C4H7O7P
ectoine_c	Ectoine C6H12N2O2	C6H12N2O2
ectoine_e	Ectoine C6H12N2O2	C6H12N2O2
egmeACP_c	Enoylglutaryl-[acyl-carrier protein] methyl ester	C17H27N2O10PRS
eig3p_c	D-erythro-1-(Imidazol-4-yl)glycerol 3-phosphate	C6H9N2O6P
en_slys_c	S-(2-Methylpropanoyl)-dihydrolipoamide|S-(2-Methylpropionyl)-dihydrolipoamide|[Dihydrolipoyllysine-residue (2-methylpropanoyl)tr... <Preview truncated at 128 characters>	C12H23NO2S2
epmeACP_c	Enoylpimeloyl-[acyl-carrier protein] methyl ester	C19H31N2O10PRS
etha_c	Ethanolamine	C2H8NO
etha_e	Ethanolamine	C2H8NO
eths_c	Ethanesulfonate C2H5O3S	C2H5O3S
eths_e	Ethanesulfonate C2H5O3S	C2H5O3S
ethso3_c	Ethanesulfonate	C2H5O3S
ethso3_e	Ethanesulfonate	C2H5O3S
etoh_c	Ethanol	C2H6O
etoh_e	Ethanol	C2H6O
f1p_c	D-Fructose 1-phosphate	C6H11O9P
f6p_c	D-Fructose 6-phosphate	C6H11O9P
fa10_c	Fatty acid (Anteiso-C17:1)	C17H31O2
fa10coa_c	Anteiso C171 CoA C38H62N7O17P3S1	C38H62N7O17P3S1
fa11_c	Fatty acid (Iso-C17:0)	C17H33O2
fa11coa_c	Iso C170 CoA C38H64N7O17P3S1	C38H64N7O17P3S1
fa12_c	Fatty acid (Anteiso-C17:0)	C17H33O2
fa12coa_c	Anteiso C170 CoA C38H64N7O17P3S1	C38H64N7O17P3S1
fa1_c	Fatty acid (Iso-C14:0)	C14H27O2
fa1coa_c	Iso C140 CoA C35H58N7O17P3S1	C35H58N7O17P3S1
fa3_c	Fatty acid (Iso-C15:0)	C15H29O2
fa3coa_c	Iso C150 CoA C36H60N7O17P3S1	C36H60N7O17P3S1
fa4_c	Fatty acid (Anteiso-C15:0)	C15H29O2
fa4coa_c	Anteiso C150 CoA C36H60N7O17P3S1	C36H60N7O17P3S1
fa5_c	Fatty acid (Iso-C16:1)	C16H29O2
fa5coa_c	Iso C161 CoA C37H60N7O17P3S1	C37H60N7O17P3S1
fa6_c	Fatty acid (iso-C16:0)	C16H31O2
fa6coa_c	Iso C160 CoA C37H62N7O17P3S1	C37H62N7O17P3S1
fa9_c	Fatty acid (Iso-C17:1)	C17H31O2
fa9coa_c	Iso C171 CoA C38H62N7O17P3S1	C38H62N7O17P3S1
fad_c	Flavin adenine dinucleotide oxidized	C27H31N9O15P2
fad_e	Flavin adenine dinucleotide oxidized	C27H31N9O15P2
fadh2_c	Flavin adenine dinucleotide reduced	C27H33N9O15P2
fal1coa_c	fa11coa|Iso-C17:0 CoA Isoheptadecanoyl-CoA	C38H65N7O17P3S
fal2coa_c	fa12coa|Anteiso-C17:0 CoA Anteisoheptadecanoyl-CoA	C38H65N7O17P3S
fald_c	Formaldehyde	CH2O
fald_e	Formaldehyde	CH2O
fdp_c	D-Fructose 1,6-bisphosphate	C6H10O12P2
fdxox_c	Oxidized ferredoxin	FeS
fdxrd_c	Reduced ferredoxin	FeS
fe2_c	Fe2+ mitochondria	Fe
fe2_e	Fe2+ mitochondria	Fe
fe3_c	Iron (Fe3+)	Fe
fe3_e	Iron (Fe3+)	Fe
fecpp3_c	Fe-Coproporphyrin III	C36H36FeN4O8
fengycin_c	Fengycin	C71H108N12O20
fengycin_e	Fengycin	C71H108N12O20
ferrich_c	Ferrichrome C24H38FeN9O11	C24H38FeN9O11
ferrich_e	Ferrichrome C24H38FeN9O11	C24H38FeN9O11
ferxa_c	Ferroxamine C25H46FeN6O8	C25H46FeN6O8
ferxa_e	Ferroxamine C25H46FeN6O8	C25H46FeN6O8
fgam_c	N2-Formyl-N1-(5-phospho-D-ribosyl)glycinamide	C8H13N2O9P
ficytcc_c	Ferricytochrome c C42H50FeN8O6S2	C42H50FeN8O6S2
fmet_c	N Formyl L methionine C6H10NO3S	C6H10NO3S
fmettrna_c	N-Formylmethionyl-tRNA	C6H9NO2SR
fmnRD_c	Flavin mononucleotide reduced C17H21N4O9P	C17H21N4O9P
fmn_c	FMN C17H19N4O9P	C17H19N4O9P
fmn_e	FMN C17H19N4O9P	C17H19N4O9P
fmnh2_c	Reduced FMN	C17H21N4O9P
focytcc_c	Ferrocytochrome c C42H50FeN8O6S2	C42H50FeN8O6S2
fol_c	Folate	C19H18N7O6
fol_e	Folate	C19H18N7O6
for_c	Formate	CH1O2
for_e	Formate	CH1O2
forglu_c	N-Formimidoyl-L-glutamate	C6H8N2O4
forglu_e	N-Formimidoyl-L-glutamate	C6H8N2O4
forntrp_c	Formamidopyrimidine nucleoside triphosphate	C10H18N5O15P3
fpram_c	2-(Formamido)-N1-(5-phospho-D-ribosyl)acetamidine	C8H15N3O8P
fprica_c	5-Formamido-1-(5-phospho-D-ribosyl)imidazole-4-carboxamide	C10H13N4O9P
frdp_c	Farnesyl diphosphate	C15H25O7P2
frmd_c	Formamide	CH3NO
frmd_e	Formamide	CH3NO
fru_c	D-Fructose	C6H12O6
fru_e	D-Fructose	C6H12O6
fruur_c	D-Fructuronate	C6H9O7
fruur_e	D-Fructuronate	C6H9O7
fum_c	Fumarate	C4H2O4
fum_e	Fumarate	C4H2O4
g15lac_c	D Glucono 1 5 lactone C6H10O6	C6H10O6
g16bp_c	D Glucose 1 6 bisphosphate C6H10O12P2	C6H10O12P2
g1p_B_c	Beta D Glucose 1 phosphate C6H11O9P	C6H11O9P
g1p_c	D-Glucose 1-phosphate	C6H11O9P
g3p_c	Glyceraldehyde 3-phosphate	C3H5O6P
g3pc_c	Sn-Glycero-3-phosphocholine	C8H20NO6P
g3pc_e	Sn-Glycero-3-phosphocholine	C8H20NO6P
g3pe_c	Sn-Glycero-3-phosphoethanolamine	C5H14NO6P
g3pe_e	Sn-Glycero-3-phosphoethanolamine	C5H14NO6P
g3pg_c	Glycerophosphoglycerol	C6H14O8P
g3pg_e	Glycerophosphoglycerol	C6H14O8P
g3pi_c	Sn-Glycero-3-phospho-1-inositol	C9H18O11P
g3pi_e	Sn-Glycero-3-phospho-1-inositol	C9H18O11P
g3ps_c	Glycerophosphoserine	C6H13NO8P
g3ps_e	Glycerophosphoserine	C6H13NO8P
g6p_B_c	Beta D glucose 6 phosphate C6H11O9P	C6H11O9P
g6p_B_e	Beta D glucose 6 phosphate C6H11O9P	C6H11O9P
g6p_c	D-Glucose 6-phosphate	C6H11O9P
g6p_e	D-Glucose 6-phosphate	C6H11O9P
gal1p_c	Alpha-D-Galactose 1-phosphate	C6H11O9P
gal1p_e	Alpha-D-Galactose 1-phosphate	C6H11O9P
gal_c	D-Galactose	C6H12O6
galct__D_c	D-Galactarate	C6H8O8
galctr__D_c	D Galactarate C6H8O8	C6H8O8
galctr__D_e	D Galactarate C6H8O8	C6H8O8
galman_c	Galactomannan C6H10O5	C6H10O5
galogs_c	Galactose oligosaccharide C6H10O5	C6H10O5
galt1p_c	Galactitol 1-phosphate	C6H13O9P
galur_c	D-Galacturonate	C6H9O7
galur_e	D-Galacturonate	C6H9O7
gam1p_c	D-Glucosamine 1-phosphate	C6H13NO8P
gam6p_c	D-Glucosamine 6-phosphate	C6H13NO8P
gam6p_e	D-Glucosamine 6-phosphate	C6H13NO8P
gam_e	D-Glucosamine	C6H14NO5
gar_c	N1-(5-Phospho-D-ribosyl)glycinamide	C7H14N2O8P
gbbtn_c	Gamma-butyrobetaine	C7H15NO2
gbbtn_e	Gamma-butyrobetaine	C7H15NO2
gcald_c	Glycolaldehyde	C2H4O2
gcald_e	Glycolaldehyde	C2H4O2
gdp_c	GDP C10H12N5O11P2	C10H12N5O11P2
gdp_e	GDP C10H12N5O11P2	C10H12N5O11P2
gdptp_c	Guanosine 3-diphosphate 5-triphosphate	C10H11N5O20P5
ggdp_c	Geranylgeranyl diphosphate C20H33O7P2	C20H33O7P2
glc__D_c	D-Glucose	C6H12O6
glc__D_e	D-Glucose	C6H12O6
glcn_c	D-Gluconate	C6H11O7
glcn_e	D-Gluconate	C6H11O7
glcr_c	D-Glucarate	C6H8O8
glcr_e	D-Glucarate	C6H8O8
glcur_c	D-Glucuronate	C6H9O7
glcur_e	D-Glucuronate	C6H9O7
glcurn_c	D Glucurone C6H8O6	C6H8O6
glmeACP_c	Glutaryl-ACP methyl ester	C17H29N2O10PRS
gln__L_c	L-Glutamine	C5H10N2O3
gln__L_e	L-Glutamine	C5H10N2O3
glntrna_c	L-Glutaminyl-tRNA(Gln)	C5H9N2O2R
glu1sa_c	L-Glutamate 1-semialdehyde	C5H9NO3
glu5p_c	L-Glutamate 5-phosphate	C5H8NO7P
glu5sa_c	L-Glutamate 5-semialdehyde	C5H9NO3
glu__D_c	D-Glutamate	C5H8NO4
glu__D_e	D-Glutamate	C5H8NO4
glu__L_c	L-Glutamate	C5H8NO4
glu__L_e	L-Glutamate	C5H8NO4
glucslmd_c	Glucosylceramide	C25H46NO8R
gluf_c	Glufosinate|Phosphinothricin|2-Amino-4-(hydroxymethylphosphinyl)butanoic acid	C5H12NO4P
glutcoa_c	Glutaryl-CoA	C26H37N7O19P3S
glutrna_c	L-Glutamyl-tRNA(Glu)	C5H7NO3R
glx_c	Glyoxylate	C2H1O3
gly_asn__L_c	Gly-Asn	C6H11N3O4
gly_asn__L_e	Gly-Asn	C6H11N3O4
gly_asp__L_c	Gly-Asp	C6H9N2O5
gly_asp__L_e	Gly-Asp	C6H9N2O5
gly_c	Glycine	C2H5NO2
gly_cys__L_c	Gly-Cys	C5H10N2O3S
gly_cys_c	Gly-Cys	C5H10N2O3S
gly_cys_e	Gly-Cys	C5H10N2O3S
gly_e	Glycine	C2H5NO2
gly_gln_c	Gly-Gln	C7H13N3O4
gly_gln_e	Gly-Gln	C7H13N3O4
gly_glu__L_c	Gly-Glu	C7H11N2O5
gly_glu__L_e	Gly-Glu	C7H11N2O5
gly_leu_c	Gly-Leu	C8H16N2O3
gly_leu_e	Gly-Leu	C8H16N2O3
gly_met_c	Gly-Met	C7H14N2O3S
gly_met_e	Gly-Met	C7H14N2O3S
gly_phe_c	Gly-Phe	C11H14N2O3
gly_phe_e	Gly-Phe	C11H14N2O3
gly_pro__L_c	Gly-Pro	C7H12N2O3
gly_pro__L_e	Gly-Pro	C7H12N2O3
gly_tyr_c	Gly-Tyr	C11H14N2O4
gly_tyr_e	Gly-Tyr	C11H14N2O4
glyald_c	D-Glyceraldehyde	C3H6O3
glyald_e	D-Glyceraldehyde	C3H6O3
glyb_c	Glycine betaine	C5H11NO2
glyb_e	Glycine betaine	C5H11NO2
glyc3p_c	Glycerol 3-phosphate	C3H7O6P
glyc3p_e	Glycerol 3-phosphate	C3H7O6P
glyc__R_c	(R)-Glycerate	C3H5O4
glyc__R_e	(R)-Glycerate	C3H5O4
glyc_c	Glycerol	C3H8O3
glyc_e	Glycerol	C3H8O3
glyclt_c	Glycolate	C2H3O3
glyclt_e	Glycolate	C2H3O3
glycogen_c	Glycogen	C6H10O5
glycogen_e	Glycogen	C6H10O5
glygly_c	Glycylglycine C4H8N2O3	C4H8N2O3
glyglygln_c	Glycine-glycine-glutamine tripeptide	C9H18N4O6
glyglygln_e	Glycine-glycine-glutamine tripeptide	C9H18N4O6
glytrna_c	Glycyl-tRNA(Gly)	C2H4NOR
gmp_c	GMP	C10H12N5O8P
gmp_e	GMP	C10H12N5O8P
grdp_c	Geranyl diphosphate	C10H17O7P2
grxox_c	Glutaredoxin (oxidized)	X
grxrd_c	Glutaredoxin (reduced)	XH2
gsn_c	Guanosine	C10H13N5O5
gsn_e	Guanosine	C10H13N5O5
gtca1_45_BS_c	Glycerol teichoic acid n45 unlinked unsubstituted C151H297N2O238P46	C151H297N2O238P46
gtca2_45_BS_c	Glycerol teichoic acid n45 unlinked D ala substituted C286H612N47O328P46	C286H612N47O328P46
gtca3_45_BS_c	Glycerol teichoic acid n45 unlinked glucose substituted C421H749N2O464P46	C421H749N2O464P46
gthox_c	Oxidized glutathione	C20H30N6O12S2
gthox_e	Oxidized glutathione	C20H30N6O12S2
gthrd_c	Reduced glutathione	C10H16N3O6S
gthrd_e	Reduced glutathione	C10H16N3O6S
gtp_c	GTP C10H12N5O14P3	C10H12N5O14P3
gtp_e	GTP C10H12N5O14P3	C10H12N5O14P3
gua_c	Guanine	C5H5N5O
gua_e	Guanine	C5H5N5O
h2_c	Hydrogen	H2
h2_e	Hydrogen	H2
h2mb4p_c	1-hydroxy-2-methyl-2-(E)-butenyl 4-diphosphate	C5H9O8P2
h2o2_c	Hydrogen peroxide	H2O2
h2o2_e	Hydrogen peroxide	H2O2
h2o_c	H2O	H2O
h2o_e	H2O	H2O
h2s_c	Hydrogen sulfide	H2S
h2s_e	Hydrogen sulfide	H2S
h_c	H+	H
h_e	H+	H
hchol_c	26-Hydroxycholest-4-en-3-one	C27H44O2
hcholc5coa_c	CoA-22-hydroxy-cholest-4-en-3-one C5 side chain	C45H70N7O19P3S
hcholc8coa_c	CoA-24-hydroxy-cholest-4-en-3-one C8 side chain	C48H76N7O19P3S
hco3_c	Bicarbonate	CHO3
hcys__L_c	L-Homocysteine	C4H9NO2S
hdca_c	Hexadecanoate (n-C16:0)	C16H31O2
hdca_e	Hexadecanoate (n-C16:0)	C16H31O2
hdcap_c	Hexadecanoyl-phosphate (n-C16:0)	C16H32O5P
hdcea_c	Hexadecenoate (n-C16:1)	C16H29O2
hdcea_e	Hexadecenoate (n-C16:1)	C16H29O2
hdceap_c	Hexadecanoyl-phosphate (n-C16:1)	C16H30O5P
hdcoa_c	Hexadecenoyl-CoA (n-C16:1CoA)	C37H60N7O17P3S
hdd2coa_c	Trans-Hexadec-2-enoyl-CoA	C37H60N7O17P3S
hdeACP_c	Cis-hexadec-9-enoyl-[acyl-carrier protein] (n-C16:1)	C27H49N2O8PRS
hedACP_c	Hexadecanoyl-acp	C27H51N2O8PRS
hedACP_e	Hexadecanoyl-acp	C27H51N2O8PRS
hemeA_c	Heme A C49H55FeN4O6	C49H54FeN4O6
hemeC_c	Heme C C40H42FeN6O8S2	C40H42FeN6O8S2
hemeD_c	Heme D C34H30FeN4O6	C34H30FeN4O6
hemeO_c	Heme O C49H56FeN4O5	C49H56FeN4O5
hepdp_c	All-trans-Heptaprenyl diphosphate	C35H57O7P2
hethmpp_c	Hydroxy ethyl Thiamin diphosphate	C14H20N4O8P2S
hexACP_c	Hexanoyl-ACP (n-C6:0ACP)	C17H31N2O8PRS
hexccoa_c	Hexacosanoyl CoA n C260CoA C47H82N7O17P3S	C47H82N7O17P3S
hexdp_c	All trans Hexaprenyl diphosphate C30H49O7P2	C30H49O7P2
hexs_c	Hexanesulfonate C6H13O3S	C6H13O3S
hexs_e	Hexanesulfonate C6H13O3S	C6H13O3S
hg2_c	Mercury charged 2 Hg	Hg
hg2_e	Mercury charged 2 Hg	Hg
hibcoa_c	S 3 Hydroxyisobutyryl CoA C25H38N7O18P3S	C25H38N7O18P3S
hid_L_c	L-Histidinal|L-histidinal	C6H10N3O
his__L_c	L-Histidine	C6H9N3O2
his__L_e	L-Histidine	C6H9N3O2
hisp_c	L-Histidinol phosphate	C6H11N3O4P
histd_c	L-Histidinol	C6H12N3O
histrna_c	L-Histidyl-tRNA(His)	C6H8N3OR
hmbil_c	Hydroxymethylbilane	C40H38N4O17
hmgcoa_c	Hydroxymethylglutaryl CoA C27H39N7O20P3S	C27H39N7O20P3S
holc_c	Holo-[carboxylase]|Biotin-carboxyl-carrier protein	C17H27N5O4R2S
hom__L_c	L-Homoserine	C4H9NO3
hom__L_e	L-Homoserine	C4H9NO3
hpa_c	Heptanoate C7H13O2	C7H13O2
hpal_c	Heptanal C7H14O	C7H14O
hpdca_c	Heptadecanoate C170 C17H33O2	C17H33O2
hpdcal_c	Heptadecanal C17H34O	C17H34O
hpglu_c	Tetrahydropteroyltri L glutamate C24H34N8O12	C24H34N8O12
hpyr_c	Hydroxypyruvate	C3H3O4
hqn_c	Hydroquinone	C6H6O2
hqn_e	Hydroquinone	C6H6O2
hx2coa_c	Trans-Hex-2-enoyl-CoA	C27H40N7O17P3S
hxa_c	Hexanoate (n-C6:0)	C6H11O2
hxa_e	Hexanoate (n-C6:0)	C6H11O2
hxal_c	Hexanal C6H12O	C6H12O
hxan_c	Hypoxanthine	C5H4N4O
hxan_e	Hypoxanthine	C5H4N4O
hxcoa_c	Hexanoyl-CoA (n-C6:0CoA)	C27H42N7O17P3S
hxdcal_c	Hexadecanal C16H32O	C16H32O
iad_c	Indole 3 acetamide C10H10N2O	C10H10N2O
iasp_c	Iminoaspartate	C4H3NO4
ibcoa_c	Isobutyryl-CoA	C25H38N7O17P3S
ichor_c	Isochorismate	C10H8O6
icit_c	Isocitrate	C6H5O7
icit_e	Isocitrate	C6H5O7
idon__L_c	L-Idonate	C6H11O7
idon__L_e	L-Idonate	C6H11O7
idp_c	IDP C10H11N4O11P2	C10H11N4O11P2
ile__L_c	L-Isoleucine	C6H13NO2
ile__L_e	L-Isoleucine	C6H13NO2
iletrna_c	L-Isoleucyl-tRNA(Ile)	C6H12NOR
imacp_c	3-(Imidazol-4-yl)-2-oxopropyl phosphate	C6H7N2O5P
imp_c	IMP C10H11N4O8P	C10H11N4O8P
imp_e	IMP C10H11N4O8P	C10H11N4O8P
imzac_c	Imidazole 4 acetate C5H6N2O2	C5H6N2O2
imzacd_c	Imidazole 4 acetaldehyde C5H7N2O	C5H7N2O
ind3ac_c	Indole 3 acetate C10H8NO2	C10H8NO2
indole_c	Indole	C8H7N
indole_e	Indole	C8H7N
inoshp_c	Myo Inositol hexakisphosphate C6H6O24P6	C6H6O24P6
inospp1_c	1D myo inositol 1 3 4 5 6 pentakisphosphate C6H7O21P5	C6H7O21P5
inost_c	Myo-Inositol	C6H12O6
inost_e	Myo-Inositol	C6H12O6
ins_c	Inosine	C10H12N4O5
ins_e	Inosine	C10H12N4O5
ipdp_c	Isopentenyl diphosphate	C5H9O7P2
iscs_c	IscS sulfur acceptor protein	HSR
iscssh_c	IscS with bound sulfur	HS2R
isetac_c	Isethionic acid	C2H5O4S
isetac_e	Isethionic acid	C2H5O4S
isohdpad_c	Isoheptadecanoyllipoteichoic acid (n=24), linked, N-acetyl-D-glucosamine	C313H548N24O255P24
isohelpin_c	Isohexadecanoylcardiolipin (B. subtilis)	C73H140O17P2
isoheplpin_c	Isoheptadecanoylcardiolipin (B. subtilis)	C77H148O17P2
isohexpad_c	Isohexadecanoyllipoteichoic acid (n=24), linked, N-acetyl-D-glucosamine	C311H544N24O255P24
isohpadg_c	Isoheptadecanoyllipoteichoic acid (n=24), linked, glucose substituted	C265H476O255P24
isohpadu_c	Isohexadecanoyllipoteichoic acid (n=24), linked, unsubstituted	C119H232O135P24
isohtpad_c	Isoheptadecanoyllipoteichoic acid (n=24), linked, unsubstituted	C121H236O135P24
isomal_c	Isomaltose C12H22O11	C12H22O11
isopdpad_c	Isopentadecanoyllipoteichoic acid (n=24), linked, unsubstituted	C117H228O135P24
isopdpead_c	Isohexadecanoyllipoteichoic acid (n=24), linked, glucose substituted	C263H472O255P24
isopepad_c	Isopentadecanoyllipoteichoic acid (n=24), linked, glucose substituted	C261H468O255P24
isoppad_c	Isotetradecanoyllipoteichoic acid (n=24), linked, unsubstituted	C115H224O135P24
isoptdad_c	Isopentadecanoyllipoteichoic acid (n=24), linked, N-acetyl-D-glucosamine	C309H540N24O255P24
isoptelpin_c	Isopentadecanoylcardiolipin (B. subtilis)	C69H132O17P2
isotpad_c	Isotetradecanoyllipoteichoic acid (n=24), linked, glucose substituted	C259H464O255P24
isottad_c	Isotetradecanoyllipoteichoic acid (n=24), linked, N-acetyl-D-glucosamine	C307H536N24O255P24
istnt_c	Isethionate C2H5O4S	C2H5O4S
istnt_e	Isethionate C2H5O4S	C2H5O4S
itp_c	ITP C10H11N4O14P3	C10H11N4O14P3
iturinA_c	Iturin A	C49H76N12O14
iturinA_e	Iturin A	C49H76N12O14
ivcoa_c	Isovaleryl-CoA	C26H40N7O17P3S
k_c	Potassium	K
k_e	Potassium	K
l2a6sem_c	L-2-Aminoadipate 6-semialdehyde|2-Aminoadipate 6-semialdehyde	C6H11NO3
l4hyse_c	L-4-Hydroxyglutamate semialdehyde|L-4-Hydroxyglutamatesemialdehyde	C5H9NO4
lac__D_c	D-Lactate	C3H5O3
lac__D_e	D-Lactate	C3H5O3
lac__L_c	L-Lactate	C3H5O3
lac__L_e	L-Lactate	C3H5O3
lald__L_c	L-Lactaldehyde	C3H6O2
lanth_c	Lanthionine C6H12N2O4S	C6H12N2O4S
lanth_e	Lanthionine C6H12N2O4S	C6H12N2O4S
lcts_c	Lactose	C12H22O11
lcts_e	Lactose	C12H22O11
leu__L_c	L-Leucine	C6H13NO2
leu__L_e	L-Leucine	C6H13NO2
leutrna_c	L-Leucyl-tRNA(Leu)	C6H12NOR
lgt_S_c	(R)-S-Lactoylglutathione	C13H20N3O8S
lipacon_c	1-isoheptadecanoyl-sn-glycerol 3-phosphate	C20H40O7P
lipo1_24_BS_c	Lipoteichoic acid n24 linked glucose substituted C26236H47072O25500P2400	C26236H47072O25500P2400
lipo2_24_BS_c	Lipoteichoic acid n24 linked N acetyl D glucosamine C31036H54272N2400O25500P2400	C31036H54272N2400O25500P2400
lipo3_24_BS_c	Lipoteichoic acid n24 linked D alanine substituted C19036H39872N2400O18300P2400	C19036H39872N2400O18300P2400
lipo4_24_BS_c	Lipoteichoic acid n24 linked unsubstituted C11836H23072O13500P2400	C11836H23072O13500P2400
lipoamp_c	Lipoyl-AMP	C18H25N5O8PS2
lipoate_c	Lipoate	C8H14O2S2
lipoate_e	Lipoate	C8H14O2S2
lipopb_c	Lipoate (protein bound)	C8H13OS2
lipt_c	Lipoate C8H13O2S2	C8H13O2S2
lipt_e	Lipoate C8H13O2S2	C8H13O2S2
lpam_c	Lipoamide C8H15NOS2	C8H15NOS2
lplys_c	Lipoyl-carrierproteinE2 | [Lipoyl-carrierproteinE2]-L-lysine | [E2protein]-L-lysine	NH2R
lpro_c	Lipoylprotein S2X	S2X
lthrlldyl_c	L-Threonylcarbamoyladenylate	C15H21N6O11P
lxy1p_c	L-Xylulose 1-phosphate	C5H10O8P
lys__L_c	L-Lysine	C6H15N2O2
lys__L_e	L-Lysine	C6H15N2O2
lysglugly_c	Lysine-glutamine-glycine tripeptide	C13H26N4O7
lysglugly_e	Lysine-glutamine-glycine tripeptide	C13H26N4O7
lystrna_c	L-Lysine-tRNA (Lys)	C6H14N2OR
lysylpgly_BS_c	Lysylphophatidylglycerol C4336H8572N200O1100P100	C4336H8572N200O1100P100
lyx__L_c	L-Lyxose	C5H10O5
lyx__L_e	L-Lyxose	C5H10O5
m12dg_BS_c	Monoglucosyl 1 2 diacylglycerol C4036H7672O1000	C4036H7672O1000
madg_e	Alpha Methyl D glucoside C7H14O6	C7H14O6
malACP_c	Malonyl-[acyl-carrier protein]	C14H22N2O10PRS
mal__D_c	D-Malate	C4H4O5
mal__L_c	L-Malate	C4H4O5
mal__L_e	L-Malate	C4H4O5
malcoa_c	Malonyl CoA C24H33N7O19P3S	C24H33N7O19P3S
malmeACP_c	Malonyl-ACP methyl ester	C15H25N2O10PRS
malt6p_c	Maltose 6-phosphate	C12H21O14P
malt_c	Maltose C12H22O11	C12H22O11
malt_e	Maltose C12H22O11	C12H22O11
malthp_c	Maltoheptaose	C42H72O36
malthp_e	Maltoheptaose	C42H72O36
malthx_c	Maltohexaose	C36H62O31
malthx_e	Maltohexaose	C36H62O31
maltpt_c	Maltopentaose	C30H52O26
maltpt_e	Maltopentaose	C30H52O26
malttr_c	Maltotriose	C18H32O16
malttr_e	Maltotriose	C18H32O16
maltttr_c	Maltotetraose	C24H42O21
maltttr_e	Maltotetraose	C24H42O21
man1p_c	D-Mannose 1-phosphate	C6H11O9P
man1p_e	D-Mannose 1-phosphate	C6H11O9P
man6p_c	D-Mannose 6-phosphate	C6H11O9P
man6p_e	D-Mannose 6-phosphate	C6H11O9P
man_c	D-Mannose	C6H12O6
man_e	D-Mannose	C6H12O6
mana_c	D-Mannonate	C6H11O7
mbdg_e	Beta Methylglucoside C7H14O6	C7H14O6
melib_c	Melibiose	C12H22O11
melib_e	Melibiose	C12H22O11
meoh_c	Methanol|Methyl alcohol	CH4O1
meoh_e	Methanol	CH4O1
met_L_ala__L_c	Met-Ala	C8H16N2O3S
met_L_ala__L_e	Met-Ala	C8H16N2O3S
met_L_his__L_c	Met-His	C11H18N4O3S
met_L_met__L_c	Met-Met	C10H20N2O3S2
met_L_phe__L_c	Met-Phe	C14H20N2O3S
met_L_tyr__L_c	Met-Tyr	C14H20N2O4S
met__D_c	D-Methionine	C5H10NO2S
met__D_e	D-Methionine	C5H10NO2S
met__L_c	L-Methionine	C5H11NO2S
met__L_e	L-Methionine	C5H11NO2S
methf_c	5,10-Methenyltetrahydrofolate	C20H20N7O6
metox__R_c	L methionine R oxide	C5H11NO3S
metox__R_e	L methionine R oxide	C5H11NO3S
metox_c	L Methionine S oxide	C5H11NO3S
metox_e	L Methionine S oxide	C5H11NO3S
metsox_R__L_c	L-methionine-R-sulfoxide	C5H11NO3S
metsox_R__L_e	L-methionine-R-sulfoxide	C5H11NO3S
metsox_S__L_c	L-Methionine Sulfoxide	C5H11NO3S
metsox_S__L_e	L-Methionine Sulfoxide	C5H11NO3S
mettrna_c	L-Methionyl-tRNA (Met)	C5H10NOSR
mg2_c	Magnesium	Mg
mg2_e	Magnesium	Mg
mhpglu_c	5 Methyltetrahydropteroyltri L glutamate	C25H36N8O12
mi1p__D_c	1D-myo-Inositol 1-phosphate	C6H11O9P
micit_c	Methylisocitrate	C7H7O7
ml4p_c	myo-Inositol 4-phosphate|D-myo-Inositol 4-phosphate|1D-myo-Inositol 4-phosphate|1D-myo-Inositol 4-monophosphate|Inositol 4-phosp... <Preview truncated at 128 characters>	C6H12O9P
mlthf_c	5,10-Methylenetetrahydrofolate	C20H21N7O6
mmal_c	Methylmalonate C4H4O4	C4H4O4
mmalsa__S_c	S Methylmalonate semialdehyde C4H5O3	C4H5O3
mmcoa__R_c	(R)-Methylmalonyl-CoA	C25H35N7O19P3S
mmcoa__S_c	(S)-Methylmalonyl-CoA	C25H35N7O19P3S
mmet_c	S-Methyl-L-methionine	C6H14NO2S
mmet_e	S-Methyl-L-methionine	C6H14NO2S
mn2_c	Manganese	Mn
mn2_e	Manganese	Mn
mnl1p_c	D-Mannitol 1-phosphate	C6H13O9P
mnl1p_e	D-Mannitol 1-phosphate	C6H13O9P
mnl_e	D-Mannitol	C6H14O6
mo12dip1_c	Monoglucosyl-1,2 dipalmitoylglycerol	C41H78O10
mo12dip2_c	Monoglucosyl-1,2 dimyristoylglycerol	C37H70O10
mo12dip3_c	Monoglucosyl-1,2 distearoylglycerol	C45H86O10
mo12dip4_c	Monoglucosyl-1,2 diisoheptadecanoylglycerol	C43H82O10
mo12dip5_c	Monoglucosyl-1,2 dianteisoheptadecanoylglycerol	C43H82O10
mo12dip6_c	Monoglucosyl-1,2 diisotetradecanoylglycerol	C37H70O10
mo12dip7_c	Monoglucosyl-1,2 diisopentadecanoylglycerol	C39H74O10
mo12dip8_c	Monoglucosyl-1,2 dianteisopentadecanoylglycerol	C39H74O10
mo12dip9_c	Monoglucosyl-1,2 diisohexadecanoylglycerol	C41H78O10
mobd_c	Molybdate	MoO4
mobd_e	Molybdate	MoO4
moco_c	Molybdenum cofactor	C10H10N5O8PS2Mo
mops_c	MOPS C7H14NO4S	C7H14NO4S
mops_e	MOPS C7H14NO4S	C7H14NO4S
mptamp_c	Adenylated molybdopterin	C20H22N10O12P2S2Cu
mql7_c	Menaquinol 7 C46H66O2	C46H66O2
mql8_c	Menaquinol 8	C51H74O2
mqn7_c	Menaquinone 7 C46H64O2	C46H64O2
mqn8_c	Menaquinone 8	C51H72O2
msa_c	Malonate semialdehyde	C3H3O3
mso3_c	Methanesulfonate	CH3O3S
mso3_e	Methanesulfonate	CH3O3S
mthgxl_c	Methylglyoxal	C3H4O2
murein4p3p_c	Two linked disacharide tetrapeptide and tripeptide murein units (uncrosslinked, middle of chain)	C71H109N13O39
murein4p4p_c	Two linked disacharide tetrapeptide murein units (uncrosslinked, middle of chain)	C74H114N14O40
murein4px4p_c	Two disacharide linked murein units, tetrapeptide corsslinked tetrapeptide (A2pm->D-ala) (middle of chain)	C74H112N14O39
murein4px4px4p_c	Three disacharide linked murein units (tetrapeptide crosslinked tetrapeptide (A2pm->D-ala) & tetrapeptide corsslinked tetrapepti... <Preview truncated at 128 characters>	C111H167N21O58
murein5p3p_c	Two linked disacharide pentapeptide and tripeptide murein units (uncrosslinked, middle of chain)	C74H114N14O40
murein5p4p_c	Two linked disacharide pentapeptide and tetrapeptide murein units (uncrosslinked, middle of chain)	C77H119N15O41
murein5p5p_c	Two linked disacharide pentapeptide murein units (uncrosslinked, middle of chain)	C80H124N16O42
murein5px4p_c	Two disacharide linked murein units, pentapeptide crosslinked tetrapeptide (A2pm->D-ala) (middle of chain)	C77H117N15O40
murein5px4px4p_c	Three disacharide linked murein units (pentapeptide crosslinked tetrapeptide (A2pm->D-ala) tetrapeptide corsslinked tetrapeptide... <Preview truncated at 128 characters>	C114H172N22O59
mycobla_c	Mycobilina	C34H34N4O7
mycoblb_c	Mycobilinb	C34H34N4O7
myriclpin_c	Myristoylcardiolipin (B. subtilis)	C65H124O17P2
myripad_c	Myristoyllipoteichoic acid (n=24), linked, glucose substituted	C259H464O255P24
myristad_c	Myristoyllipoteichoic acid (n=24), linked, unsubstituted	C115H224O135P24
myrlpad_c	Myristoyllipoteichoic acid (n=24), linked, N-acetyl-D-glucosamine	C307H536N24O255P24
myrsACP_c	Myristoyl-ACP (n-C14:0ACP)	C25H47N2O8PRS
myrsACP_e	Myristoyl-ACP (n-C14:0ACP)	C25H47N2O8PRS
n2msuad_c	Naphthyl-2-methyl-succinic acid	C15H12O4
na1_c	Sodium	Na
na1_e	Sodium	Na
nac_c	Nicotinate	C6H4NO2
nac_e	Nicotinate	C6H4NO2
nacep_c	N-Acetylphosphinothricin|L-N-Acetylphosphinothricin|N-Acetyl-L-Glufosinate|N-Acetylphinothricin	C7H14NO5P
nacetlbdglg2_c	Gro-P-Gro-P-ManNAc-GlcNAc-PP-undecaprenol	C6H12O10P2
nacetlbdglg_c	Gro-P-ManNAc-GlcNAc-PP-undecaprenol	C3H6O5P
nacglu_c	N-Acetyl-beta-D-mannosaminyl-1,4-N-acetyl-D- glucosaminyldiphosphoundecaprenol	C71H116N2O17P2
nad_c	Nicotinamide adenine dinucleotide	C21H26N7O14P2
nadh_c	Nicotinamide adenine dinucleotide - reduced	C21H27N7O14P2
nadp_c	Nicotinamide adenine dinucleotide phosphate	C21H25N7O17P3
nadph_c	Nicotinamide adenine dinucleotide phosphate - reduced	C21H26N7O17P3
nadpt_c	N-Acetyldemethylphosphinothricin|N-Adpt	C6H12NO5P
ncam_c	Nicotinamide	C6H6N2O
ncam_e	Nicotinamide	C6H6N2O
ndlarg_c	NG,NG-Dimethyl-L-arginine|Nomega,Nomega-Dimethyl-L-arginine	C8H19N4O2
ndp_c	NDP	C5H11O10P2R
ndrib_c	Nicotinate D-ribonucleoside	C11H13NO6
nebari_c	Nebularine C10H12N4O4	C10H12N4O4
nflas_c	N-Formyl-L-aspartate	C5H5NO5
nflgl_c	N-Formyl-L-glutamate	C6H7NO5
nh4_c	Ammonium	H4N
nh4_e	Ammonium	H4N
nh4oh_c	Ammonium hydroxide	H5NO
ni2_c	Nickel	Ni
ni2_e	Nickel	Ni
nicrnt_c	Nicotinate D-ribonucleotide	C11H12NO9P
nmn_c	NMN C11H14N2O8P	C11H14N2O8P
nmn_e	NMN C11H14N2O8P	C11H14N2O8P
no2_c	Nitrite	NO2
no2_e	Nitrite	NO2
no3_c	Nitrate	NO3
no3_e	Nitrate	NO3
no_c	Nitric oxide|NO|Nitrogen monoxide|Nitricoxide	NO
no_e	Nitric oxide	NO
nona_c	Nonanoate C9H17O2	C9H17O2
nonal_c	Nonanal C9H18O	C9H18O
nulo_c	Nucleosidetriphosphate	C5H12O13P3R
nwharg_c	N-(omega)-Hydroxyarginine	C6H15N4O3
o2_c	O2 O2	O2
o2_e	O2 O2	O2
o2s_c	Superoxide anion	O2
o2s_e	Superoxide anion	O2
o_fer_c	Oxidized ferredoxin|Oxidizedferredoxin	Fe2R4S6
oaa_c	Oxaloacetate	C4H2O5
oaa_e	Oxaloacetate	C4H2O5
obiliverd_c	5-Oxo-delta-bilirubin	C33H32N4O7
oc2coa_c	Trans-Oct-2-enoyl-CoA	C29H44N7O17P3S
ocACP_c	Octanoyl-ACP (n-C8:0ACP)	C19H35N2O8PRS
occoa_c	Octanoyl-CoA (n-C8:0CoA)	C29H46N7O17P3S
ocdcaACP_c	Octadecanoyl-ACP (n-C18:0ACP)	C29H55N2O8PRS
ocdca_c	Octadecanoate (n-C18:0)	C18H35O2
ocdca_e	Octadecanoate (n-C18:0)	C18H35O2
ocdcal_c	Octadecanal C18H36O	C18H36O
ocdcap_c	Octadecanoyl-phosphate (n-C18:0)	C18H36O5P
ocdcea_c	Octadecenoate (n-C18:1)	C18H33O2
ocdcea_e	Octadecenoate (n-C18:1)	C18H33O2
ocdceap_c	Octadecanoyl-phosphate (n-C18:1)	C18H34O5P
ochol_c	26-Oxocholest-4-en-3-one	C27H42O2
ocholc5coa_c	CoA-22-one-cholest-4-en-3-one C5 side chain	C45H68N7O19P3S
ocholc8coa_c	CoA-24-one-cholest-4-en-3-one C8 side chain	C48H74N7O19P3S
octACP_c	Octodecanoyl-ACP	C29H55N2O8PRS
octACP_e	Octodecanoyl-ACP	C29H55N2O8PRS
octa_c	Octanoate (n-C8:0)	C8H15O2
octa_e	Octanoate (n-C8:0)	C8H15O2
octal_c	Octanal C8H16O	C8H16O
octapb_c	Octanoate (protein bound)	C8H15O
octeACP_c	Cis-octadec-11-enoyl-[acyl-carrier protein] (n-C18:1)	C29H53N2O8PRS
od2coa_c	Trans-Octadec-2-enoyl-CoA	C39H64N7O17P3S
odecoa_c	Octadecenoyl-CoA (n-C18:1CoA)	C39H64N7O17P3S
ohpb_c	2-Oxo-3-hydroxy-4-phosphobutanoate	C4H4O8P
onadph_c	[OxidizedNADPH---hemoproteinreductase]	X
orn__L_c	Ornithine	C5H13N2O2
orn__L_e	Ornithine	C5H13N2O2
orot5p_c	Orotidine 5-phosphate	C10H10N2O11P
orot_c	Orotate C5H3N2O4	C5H3N2O4
orot_e	Orotate C5H3N2O4	C5H3N2O4
osuc_c	Oxalosuccinate	C6H3O7
oxa_c	Oxalate	C2O4
oxa_e	Oxalate	C2O4
oxadpcoa_c	3-Oxoadipyl-CoA	C27H37N7O20P3S
oxglyc_c	Oxaloglycolate C4H2O6	C4H2O6
oxphosH_e	hydrogen used in oxidative phosphoryllation reactions	H
p3sulf_c	(2R)-O-Phospho-3-sulfolactate|(2R)-Phosphosulfolactate	C3H4O9PS
p45n_teh_c	45(Phosphoglyceryl)-N-Acetyl-beta-D-mannosaminyl-1,4-N-acetyl-D-glucosaminyldiphosphoundecaprenol|Prenol-45n teichoic acid	C206H386N2O242P47
p45n_tehas_c	45(Alanyl-phosphoglyceryl)-N-Acetyl-beta-D-mannosaminyl-1,4-N-acetyl-D-glucosaminyldiphosphoundecaprenol|Prenol-45n teichoic aci... <Preview truncated at 128 characters>	C341H611N47O287P47
p45n_tehgs_c	45(Glucosyl-phosphoglyceryl)-N-Acetyl-beta-D-mannosaminyl-1,4-N-acetyl-D-glucosaminyldiphosphoundecaprenol|Prenol-45n teichoic a... <Preview truncated at 128 characters>	C476H836N2O467P47
p_his_c	Protein histidine|Protein L-histidine|[Protein]-L-histidine	C7H8N4O2R2
p_n6lys_c	Protein N6-(lipoyl)lysine	C8H14NORS2
p_nplhis_c	Protein N(pi)-phospho-L-histidine|Protein N-pros-phospho-L-histidine|Protein N-pros-phosphohistidine|Protein Npi-phospho-L-histi... <Preview truncated at 128 characters>	C7H9N4O5PR2
pac_c	Phenylacetic acid	C8H7O2
pac_e	Phenylacetic acid	C8H7O2
pala_c	Palatinose C12H22O11	C12H22O11
pala_e	Palatinose C12H22O11	C12H22O11
palmACP_c	Palmitoyl-ACP (n-C16:0ACP)	C27H51N2O8PRS
palmclpin_c	Palmitoylcardiolipin (B. subtilis)	C73H140O17P2
palpad_c	Palmitoyllipoteichoic acid (n=24), linked, glucose substituted	C263H472O255P24
palpotad_c	Palmitoyllipoteichoic acid (n=24), linked, unsubstituted	C119H232O135P24
pan4p_c	Pantetheine 4-phosphate	C11H21N2O7PS
pant__R_c	(R)-Pantoate	C6H11O4
pap_c	Adenosine 3,5-bisphosphate	C10H11N5O10P2
paps_c	3-Phosphoadenylyl sulfate	C10H11N5O13P2S
pdip_c	Prephytoene diphosphate	C40H66O7P2
pe140_c	Phosphatidylethanolamine (ditetradecanoyl, n-C14:0)	C33H66N1O8P1
pe160_c	Phosphatidylethanolamine (dihexadecanoyl, n-C16:0)	C37H74N1O8P1
pe180_c	Phosphatidylethanolamine (dioctadecanoyl, n-C18:0)	C41H82N1O8P1
pe_cho_c	Phosphatidylethanolamine	C7H12NO8PR2
pencil_c	Penicillin C9H11N2O4S	C9H11N2O4S
pencilca_c	Penicilloic acid C9H12N2O5S	C9H12N2O5S
pendp_c	All trans Pentaprenyl diphosphate C25H41O7P2	C25H41O7P2
pep_c	Phosphoenolpyruvate	C3H2O6P
pep_e	Phosphoenolpyruvate	C3H2O6P
peptido_BS_c	Peptidoglycan subunit of Bacillus subtilis C40H62N8O21	C40H62N8O21
pg120_c	Phosphatidylglycerol (didodecanoyl, n-C12:0)	C30H58O10P1
pg140_c	Phosphatidylglycerol (ditetradecanoyl, n-C14:0)	C34H66O10P1
pg141_c	Phosphatidylglycerol (ditetradec-7-enoyl, n-C14:1)	C34H62O10P1
pg160190_c	Phosphatidylglycerol (hexadecanoyl, methylstearoyl)	C41H80O10P
pg160_c	Phosphatidylglycerol (dihexadecanoyl, n-C16:0)	C38H74O10P1
pg161_c	Phosphatidylglycerol (dihexadec-9-enoyl, n-C16:1)	C38H70O10P1
pg180_c	Phosphatidylglycerol (dioctadecanoyl, n-C18:0)	C42H82O10P1
pg181_c	Phosphatidylglycerol (dioctadec-11-enoyl, n-C18:1)	C42H78O10P1
pg_LLA_c	Phospatidylglycerol Lactis specific	C4020H7598O1000P100
pg_MRSA_c	L-1-phosphatidyl-sn-glycerol (MRSA)	C56H109N2O21P2
pg_SA_c	Phosphatidylglycerol (Saureus)	C1710H3365O292P50
pgly_BS_c	Phosphatidylglycerol B subtils C3736H7272O1000P100	C3736H7272O1000P100
pglyp_BS_c	Phosphatidylglycerophosphate B subtilis C3736H7172O1300P200	C3736H7172O1300P200
pglys_MRSA_c	2-O-D-alanyl-1-O-phosphatidylglycerolysine	C62H124N4O23P2
pgp120_c	Phosphatidylglycerophosphate (didodecanoyl, n-C12:0)	C30H57O13P2
pgp140_c	Phosphatidylglycerophosphate (ditetradecanoyl, n-C14:0)	C34H65O13P2
pgp141_c	Phosphatidylglycerophosphate (ditetradec-7-enoyl, n-C14:1)	C34H61O13P2
pgp160190_c	Phosphatidylglycerophosphate (hexadecanoyl, tuberculostearoyl, C16:0, C19:0)	C41H79O13P2
pgp160_c	Phosphatidylglycerophosphate (dihexadecanoyl, n-C16:0)	C38H73O13P2
pgp161_c	Phosphatidylglycerophosphate (dihexadec-9-enoyl, n-C16:1)	C38H69O13P2
pgp180_c	Phosphatidylglycerophosphate (dioctadecanoyl, n-C18:0)	C42H81O13P2
pgp181_c	Phosphatidylglycerophosphate (dioctadec-11-enoyl, n-C18:1)	C42H77O13P2
pgp190_c	Phosphatidylglycerophosphate (dituberculostearoyl, C19:0)	C44H85O13P2
phe__D_c	D-Phenylalanine	C9H11NO2
phe__L_c	L-Phenylalanine	C9H11NO2
phe__L_e	L-Phenylalanine	C9H11NO2
pheme_c	Protoheme C34H30FeN4O4	C34H30FeN4O4
phenol_c	Phenol	C6H6O
phetrna_c	L-Phenylalanyl-tRNA(Phe)	C9H10NOR
phom_c	O-Phospho-L-homoserine	C4H8NO6P
phpse_dit16_c	phosphatidylserine dihexadecanoyl|phosphatidylserine (dihexadecanoyl, n-C16:0)	C38H72NO10P
phpse_dit18_c	phosphatidylserine dioctadecanoyl|phosphatidylserine (dioctadecanoyl, n-C18:0)	C42H80NO10P
phpse_dit_c	phosphatidylserine ditetradecanoyl	C34H64NO10P
phpyr_c	Phenylpyruvate	C9H7O3
phthr_c	O-Phospho-4-hydroxy-L-threonine	C4H8NO7P
pi_c	Phosphate	HO4P
pi_e	Phosphate	HO4P
pime_c	Pimelate	C7H10O4
pmcoa_c	Pimeloyl-CoA	C28H41N7O19P3S
pmeACP_c	Pimeloyl-[acyl-carrier protein] methyl ester	C19H33N2O10PRS
pmlmeACP_c	Pimeloyl-ACP methyl ester	C19H33N2O10PRS
pmtcoa_c	Palmitoyl-CoA (n-C16:0CoA)	C37H62N7O17P3S
pnto__R_c	(R)-Pantothenate	C9H16NO5
pnto__R_e	(R)-Pantothenate	C9H16NO5
pohdad_c	Palmitoyllipoteichoic acid (n=24), linked, N-acetyl-D-glucosamine	C311H544N24O255P24
ppa_c	Propionate (n-C3:0)	C3H5O2
ppa_e	Propionate (n-C3:0)	C3H5O2
ppad_c	Propionyladenylate	C13H18N5O8P
ppal_c	Propanal	C3H6O
ppap_c	Propanoyl phosphate	C3H5O5P
ppap_e	Propanoyl phosphate	C3H5O5P
ppbng_c	Porphobilinogen	C10H13N2O4
ppcoa_c	Propanoyl-CoA	C24H36N7O17P3S
pphn_c	Prephenate	C10H8O6
ppi_c	Diphosphate	HO7P2
ppi_e	Diphosphate	HO7P2
ppp9_c	Protoporphyrin	C34H32N4O4
pppg9_c	Protoporphyrinogen IX	C34H38N4O4
pppi_c	Inorganic triphosphate	HO10P3
ppt_c	Phosphonate	HO3P
pram_c	5-Phospho-beta-D-ribosylamine	C5H11NO7P
pran_c	N-(5-Phospho-D-ribosyl)anthranilate	C12H13NO9P
prbamp_c	1-(5-Phosphoribosyl)-AMP	C15H19N5O14P2
prbatp_c	1-(5-Phosphoribosyl)-ATP	C15H19N5O20P4
preq0_c	7-cyano-7-carbaguanine	C7H5N5O
prfp_c	1-(5-Phosphoribosyl)-5-[(5-phosphoribosylamino)methylideneamino]imidazole-4-carboxamide	C15H21N5O15P2
prlp_c	5-[(5-phospho-1-deoxyribulos-1-ylamino)methylideneamino]-1-(5-phosphoribosyl)imidazole-4-carboxamide	C15H21N5O15P2
pro__L_c	L-Proline	C5H9NO2
pro__L_e	L-Proline	C5H9NO2
progly_c	L-Prolinylglycine	C7H12N2O3
prohisglu_c	Proline-histidine-glutamine tripeptide	C16H24N5O7
prohisglu_e	Proline-histidine-glutamine tripeptide	C16H24N5O7
prolb_c	Proline betaine C7H13NO2	C7H13NO2
prolb_e	Proline betaine C7H13NO2	C7H13NO2
protrna_c	L-Prolyl-tRNA(Pro)	C5H8NOR
prpp_c	5-Phospho-alpha-D-ribose 1-diphosphate	C5H8O14P3
ps8amthy_c	[Protein]-S8-aminomethyldihydrolipoyllysine	C9H19N2OS2R
ps_BS_c	Phosphatidylserine B subtilis C3736H7172N100O1000P100	C3736H7172N100O1000P100
ps_cho_c	Phosphatidylserine	C8H12NO10PR2
psd5p_c	Pseudouridine 5 phosphate C9H11N2O9P	C9H11N2O9P
pser__D_c	D-O-Phosphoserine	C3H6NO6P
pser__D_e	D-O-Phosphoserine	C3H6NO6P
pser__L_c	O-Phospho-L-serine	C3H6NO6P
pser__L_e	O-Phospho-L-serine	C3H6NO6P
psetha_BS_c	Phosphatidylethanolamine B subtilis C3636H7172N100O800P100	C3636H7172N100O800P100
pt2coa_c	Pent-2-enoyl-CoA	C26H38N7O17P3S
pta_c	Pentanoate	C5H9O2
ptal_c	Pentanal	C5H10O
ptcoa_c	Pentanoyl-CoA	C26H40N7O17P3S
ptdca_c	Pentadecanoate C150 C15H29O2	C15H30O2
ptdcal_c	Pentadecanal C15H30O	C15H30O
ptdoh_MRSA_c	Phosphatidic acid	C53H102N2O16PR0S0
ptrc_c	Putrescine	C4H14N2
ptth_c	Pantetheine	C11H22N2O4S
pur_c	Puromycin C22H30N7O5	C22H30N7O5
pur_e	Puromycin C22H30N7O5	C22H30N7O5
purine_c	Purine C5H5N4	C5H5N4
pydx5p_c	Pyridoxal 5-phosphate	C8H8NO6P
pydx5p_e	Pyridoxal 5-phosphate	C8H7NO6P
pydx_c	Pyridoxal	C8H9NO3
pyr_c	Pyruvate	C3H3O3
pyr_e	Pyruvate	C3H3O3
pyrimid_c	Pyrimidine	C4H4N2
pyrin_c	Pyrimidine nucleoside	C9H14N2O4
q8_c	Ubiquinone-8	C49H74O4
q8h2_c	Ubiquinol-8	C49H76O4
quc_c	Quercetin C15H7O7	C15H7O7
quino_c	Quinone	C6H4O2
quln_c	Quinolinate	C7H3NO4
r1p_c	Alpha-D-Ribose 1-phosphate	C5H9O8P
r5p_c	Alpha-D-Ribose 5-phosphate	C5H9O8P
r_fer_c	Reduced ferredoxin|Reducedferredoxin	Fe2R4S6
raffin_c	Raffinose	C18H32O16
raffin_e	Raffinose	C18H32O16
rbflvrd_c	Reduced riboflavin	C17H22N4O6
rbl__D_c	D-Ribulose	C5H10O5
rbl__L_c	L-Ribulose	C5H10O5
rbt5p_c	D-ribitol 5-phosphate	C5H11O8P
reacptor_c	Reducedacceptor	XH2
rhcys_c	S-Ribosyl-L-homocysteine	C9H17NO6S
rib__D_c	D-Ribose	C5H10O5
rib__D_e	D-Ribose	C5H10O5
ribflvRD_c	Reduced riboflavin C17H22N4O6	C17H22N4O6
ribflv_c	Riboflavin	C17H20N4O6
ribflv_e	Riboflavin	C17H20N4O6
rml1p_c	L-Rhamnulose 1-phosphate	C6H11O8P
rml_c	L-Rhamnulose	C6H12O5
rmn_c	L-Rhamnose	C6H12O5
rmn_e	L-Rhamnose	C6H12O5
rnadph_c	[ReducedNADPH---hemoproteinreductase]	XH2
rnam_c	N Ribosylnicotinamide C11H15N2O5	C11H15N2O5
ru5p__D_c	D-Ribulose 5-phosphate	C5H9O8P
ru5p__L_c	L-Ribulose 5-phosphate	C5H9O8P
s17bp_c	Sedoheptulose 1,7-bisphosphate	C7H12O13P2
s7p_c	Sedoheptulose 7-phosphate	C7H13O10P
s_c	Sulfur	S
s_dhdpE_c	[Dihydrolipoyllysine-residue (2-methylpropanoyl)transferase] S-(2-methylbutanoyl)dihydrolipoyllysine|S-(2-Methylbutanoyl)-dihydr... <Preview truncated at 128 characters>	C13H25NO2S2
salc_c	Salicylate	C7H5O3
salc_e	Salicylate	C7H5O3
salcn6p_c	Salicin 6-phosphate	C13H17O10P
salcn_e	Salicin C13H18O7	C13H18O7
sarcs_c	Sarcosine C3H7NO2	C3H7NO2
sbt__D_c	D-Sorbitol	C6H14O6
sbt__D_e	D-Sorbitol	C6H14O6
sbzcoa_c	O-Succinylbenzoyl-CoA	C32H39N7O20P3S
scl_c	Sirohydrochlorin	C42H39N4O16
scys__L_c	S-Sulfo-L-cysteine	C3H6NO5S2
sdypE_c	[Dihydrolipoyllysine-residue (2-methylpropanoyl)transferase] S-(3-methylbutanoyl)dihydrolipoyllysine|S-(3-Methylbutanoyl)-dihydr... <Preview truncated at 128 characters>	C13H25NO2S2
ser_L_ala__L_c	Ser Ala C6H12N2O4	C6H12N2O4
ser_L_gln__L_c	Ser Gln C8H15N3O5	C8H15N3O5
ser_L_his__L_c	Ser His C9H14N4O4	C9H14N4O4
ser_L_ile__L_c	Ser Ile C9H18N2O4	C9H18N2O4
ser_L_leu__L_c	Ser Leu C9H18N2O4	C9H18N2O4
ser_L_met__L_c	Ser Met C8H16N2O4S	C8H16N2O4S
ser_L_phe__L_c	Ser Phe C12H16N2O4	C12H16N2O4
ser_L_ser__L_c	Ser Ser C6H12N2O5	C6H12N2O5
ser_L_trp__L_c	Ser Trp C14H17N3O4	C14H17N3O4
ser_L_tyr__L_c	Ser Tyr C12H16N2O5	C12H16N2O5
ser_L_val__L_c	Ser Val C8H16N2O4	C8H16N2O4
ser__D_c	D-Serine	C3H7NO3
ser__L_c	L-Serine	C3H7NO3
ser__L_e	L-Serine	C3H7NO3
seramp_c	(L-Seryl)adenylate	C13H19N6O9P
serglugly_c	Serine-glutamine-glycine tripeptide	C10H18N3O8
serglugly_e	Serine-glutamine-glycine tripeptide	C10H18N3O8
sertrna_c	L-Seryl-tRNA(Ser)	C3H6NO2R
sertrna_sec_c	L-Seryl-tRNA(Sec)	C3H6NO2R
shcl_c	Dihydrosirohydrochlorin C42H40N4O16	C42H40N4O16
sheme_c	Siroheme C42H36FeN4O16	C42H36FeN4O16
skgmeACP_c	3-Ketoglutaryl-ACP methyl ester	C17H27N2O11PRS
skm5p_c	Shikimate 5-phosphate	C7H8O8P
skm_c	Shikimate	C7H9O5
skpmeACP_c	3-Ketopimeloyl-ACP methyl ester	C19H31N2O11PRS
sl26da_c	N-Succinyl-LL-2,6-diaminoheptanedioate	C11H16N2O7
so2_c	Sulfur dioxide	O2S
so3_c	Sulfite	O3S
so4_c	Sulfate	O4S
so4_e	Sulfate	O4S
spmd_c	Spermidine	C7H22N3
spmd_e	Spermidine	C7H22N3
sprm_c	Spermine C10H30N4	C10H30N4
srb__L_c	L Sorbose C6H12O6	C6H12O6
srb__L_e	L Sorbose C6H12O6	C6H12O6
srch_c	Sirohydrochlorin C42H38N4O16	C42H38N4O16
ssaltpp_c	Succinate semialdehyde-thiamin diphosphate anion	C16H21N4O10P2S
ssulp_c	S-Succinyldihydrolipoamide|S-Succinyldihydrolipoamide-E|[Dihydrolipoyllysine-residue succinyltransferase] S-succinyldihydrolipoy... <Preview truncated at 128 characters>	C12H20NO4S2
starch_e	Starch C12H20O10	C12H20O10
stchs_c	Stachyose C24H42O21	C24H42O21
stcoa_c	Stearoyl-CoA (n-C18:0CoA)	C39H66N7O17P3S
steaad_c	Stearoyllipoteichoic acid (n=24), linked, unsubstituted	C123H240O135P24
steaclpin_c	Stearoylcardiolipin (B. subtilis)	C81H156O17P2
stealpad_c	Stearoyllipoteichoic acid (n=24), linked, N-acetyl-D-glucosamine	C315H552N24O255P24
stepoad_c	Stearoyllipoteichoic acid (n=24), linked, glucose substituted	C267H480O255P24
strcoa_c	Stearyl CoA n C180CoA C39H66N7O17P3S	C39H66N7O17P3S
suc6p_c	Sucrose 6-phosphate	C12H21O14P
sucbz_c	O-Succinylbenzoate	C11H8O5
succ_c	Succinate	C4H4O4
succ_e	Succinate	C4H4O4
succoa_c	Succinyl-CoA	C25H35N7O19P3S
sucglu_c	N2-Succinyl-L-glutamate	C9H10NO7
sucgsa_c	N2-Succinyl-L-glutamate 5-semialdehyde	C9H11NO6
suchms_c	O-Succinyl-L-homoserine	C8H12NO6
sucr_c	Sucrose C12H22O11	C12H22O11
sucr_e	Sucrose C12H22O11	C12H22O11
sucsal_c	Succinic semialdehyde	C4H5O3
sufbcd_2fe2s2_c	SufBCD with two bound [2Fe-2S] clusters	O2S10Fe4R
sufbcd_2fe2s_c	SufBCD with bound [2Fe-2S] cluster	H4O2S8Fe2R
sufbcd_4fe4s_c	SufBCD with bound [4Fe-4S] cluster	H4O2S10Fe4R
sufbcd_c	SufBCD scaffold complex	H8O2S6R
sufse_c	SufSE sulfur acceptor complex	HSR
sufsesh_c	SufSE with bound sulfur	HS2R
sula_c	Sulfoacetate C2H2O5S	C2H2O5S
sula_e	Sulfoacetate C2H2O5S	C2H2O5S
sulfac_c	Sulfoacetate	C2H2O5S
sulfac_e	Sulfoacetate	C2H2O5S
surfactin_c	Surfactin	C53H93N7O13
surfactin_e	Surfactin	C53H93N7O13
t12dg_BS_c	Triglucosyl 1 2 diacylglycerol C5236H9672O2000	C5236H9672O2000
t23dehyACP_c	trans-2,3-Dehydroacyl-[acyl-carrierprotein] | trans-2-Enoyl-[acyl-carrierprotein]	C3H2OSR2
t3c11vaceACP_c	Trans-3-cis-11-vacceoyl-[acyl-carrier protein]	C29H51N2O8PRS
t3c5ddeceACP_c	Trans-3-cis-5-dodecenoyl-[acyl-carrier protein]	C23H39N2O8PRS
t3c7mrseACP_c	Trans-3-cis-7-myristoleoyl-[acyl-carrier protein]	C25H43N2O8PRS
t3c9palmeACP_c	Trans-3-cis-9-palmitoleoyl-[acyl-carrier protein]	C27H47N2O8PRS
tag6p__D_c	D-Tagatose 6-phosphate	C6H11O9P
tagdp__D_c	D-Tagatose 1,6-biphosphate	C6H10O12P2
tagur_c	D-Tagaturonate	C6H9O7
tartr__L_c	L-tartrate	C4H4O6
tartr__L_e	L-tartrate	C4H4O6
tartr__M_c	Meso Tartaric acid C4H4O6	C4H4O6
taur_c	Taurine C2H7NO3S	C2H7NO3S
taur_e	Taurine C2H7NO3S	C2H7NO3S
tcam_BS_c	Minor teichoic acid acetylgalactosamine glucose phosphate n30 C420H750N30O420P30	C420H750N30O420P30
tcggrpp_c	Trans trans cis Geranylgeranyl pyrophosphate C20H33O7P2	C20H33O7P2
td2coa_c	Trans-Tetradec-2-enoyl-CoA	C35H56N7O17P3S
tdcoa_c	Tetradecanoyl-CoA (n-C14:0CoA)	C35H58N7O17P3S
tddec2eACP_c	Trans-Dodec-2-enoyl-[acyl-carrier protein]	C23H41N2O8PRS
tdeACP_c	Cis-tetradec-7-enoyl-[acyl-carrier protein] (n-C14:1)	C25H45N2O8PRS
tdec2eACP_c	Trans-Dec-2-enoyl-[acyl-carrier protein]	C21H37N2O8PRS
tdecoa_c	Tetradecenoyl-CoA (n-C14:1CoA)	C35H56N7O17P3S
teich_45_BS_c	Teichuronic acid GlcA GalNac 45 repeating unit C630H945N45O630P45	C630H945N45O630P45
tetraACP_c	Tetradecanoyl-[acp]|Tetradecanoyl-[acyl-carrier protein]|Myristoyl-[acyl-carrier protein]|myristoyl-[acyl-carrier protein]|Myris... <Preview truncated at 128 characters>	C25H47N2O8PRS
thdp_c	2,3,4,5-Tetrahydrodipicolinate	C7H7NO4
thex2eACP_c	Trans-Hex-2-enoyl-[acyl-carrier protein]	C17H29N2O8PRS
thf_c	5,6,7,8-Tetrahydrofolate	C19H21N7O6
thiog_c	Thioglycolate	C2H3O2S
thiog_e	Thioglycolate	C2H3O2S
thm_c	Thiamin	C12H17N4OS
thmmp_c	Thiamin monophosphate	C12H16N4O4PS
thmpp_c	Thiamine diphosphate	C12H16N4O7P2S
thmpp_e	Thiamine diphosphate	C12H16N4O7P2S
thr_L_gln__L_c	Thr-Gln	C9H17N3O5
thr_L_leu__L_c	Thr-Leu	C10H20N2O4
thr_L_met__L_c	Thr-Met	C9H18N2O4S
thr_L_phe__L_c	Thr-Phe	C13H18N2O4
thr_L_thr__L_c	Thr-Thr	C8H16N2O5
thr__L_c	L-Threonine	C4H9NO3
thr__L_e	L-Threonine	C4H9NO3
thrtrna_c	L-Threonyl-tRNA(Thr)	C4H8NO2R
thym_c	Thymine	C5H6N2O2
thym_e	Thymine	C5H6N2O2
thymd_c	Thymidine	C10H14N2O5
thymd_e	Thymidine	C10H14N2O5
tlglu_c	Tetrahydropteroyltri-L-glutamate	C29H37N9O12
tmp_c	Trimetaphosphate P3O9	P3O9
tmp_e	Trimetaphosphate P3O9	P3O9
tmrs2eACP_c	Trans-Tetradec-2-enoyl-[acyl-carrier protein]	C25H45N2O8PRS
to2eACP_c	Trans-Octodec-2-enoyl-ACP	C29H53N2O8PRS
toct2eACP_c	Trans-Oct-2-enoyl-[acyl-carrier protein]	C19H33N2O8PRS
toctd2eACP_c	Trans-octadec-2-enoyl-[acyl-carrier protein]	C29H53N2O8PRS
tpalm2eACP_c	Trans-Hexadec-2-enoyl-[acyl-carrier protein]	C27H49N2O8PRS
trans_dd2coa_c	Trans Dodec 2 enoyl CoA C33H52N7O17P3S	C33H52N7O17P3S
trdca_c	Tridecanoate C13H25O2	C13H25O2
trdcal_c	Tridecanal C13H26O	C13H26O
trdox_c	Oxidized thioredoxin	X
trdrd_c	Reduced thioredoxin	XH2
tre6p_c	Alpha,alpha-Trehalose 6-phosphate	C12H21O14P
tre_c	Trehalose	C12H22O11
tre_e	Trehalose	C12H22O11
trnaala_c	TRNA(Ala)	R
trnaarg_c	TRNA(Arg)	R
trnaasn_c	TRNA Asn C10H17O10PR2	C10H17O10PR2
trnaasp_c	TRNA(Asp)	R
trnacys_c	TRNA(Cys)	R
trnagln_c	TRNA(Gln)	R
trnaglu_c	TRNA (Glu)	R
trnagly_c	TRNA(Gly)	R
trnahis_c	TRNA(His)	R
trnaile_c	TRNA(Ile)	R
trnaleu_c	TRNA(Leu)	R
trnalys_c	TRNA(Lys)	R
trnamet_c	TRNA(Met)	R
trnaphe_c	TRNA(Phe)	R
trnapro_c	TRNA(Pro)	R
trnasecys_c	TRNA(SeCys)	R
trnaser_c	TRNA(Ser)	R
trnathr_c	TRNA(Thr)	R
trnatrp_c	TRNA(Trp)	R
trnatyr_c	TRNA(Tyr)	R
trnaval_c	TRNA(Val)	R
trp__L_c	L-Tryptophan	C11H12N2O2
trp__L_e	L-Tryptophan	C11H12N2O2
trptrna_c	L-Tryptophanyl-tRNA(Trp)	C11H11N2OR
tsul_c	Thiosulfate	O3S2
ttdca_c	Tetradecanoate (n-C14:0)	C14H27O2
ttdca_e	Tetradecanoate (n-C14:0)	C14H27O2
ttdcal_c	Tetradecanal C14H28O	C14H28O
ttdcap_c	Tetradecanoyl-phosphate (n-C14:0)	C14H28O5P
ttdcea_e	Tetradecenoate (n-C14:1)	C14H25O2
ttdceap_c	Tetradecanoyl-phosphate (n-C14:1)	C14H26O5P
ttrcyc_c	Tetracycline	C22H24N2O8
ttrcyc_e	Tetracycline	C22H24N2O8
tvegeACP_c	Trans-veg-2-enoyl-ACP	C31H57N2O8PRS
tyr__L_c	L-Tyrosine	C9H11NO3
tyr__L_e	L-Tyrosine	C9H11NO3
tyrtrna_c	L-Tyrosyl-tRNA(Tyr)	C9H10NO2R
uAgl_c	UDP-N-acetylmuramoyl-L-alanyl-D-glutamyl-L-lysine	C34H52N7O24P2
uAgla_c	UDP-N-acetylmuramoyl-L-alanyl-D-glutamyl-L-lysyl-D-alanyl-D-alanine	C40H62N9O26P2
uGgl_c	UDP-N-acetylmuramoyl-L-alanyl-gamma-D-glutamyl-L-lysine	C34H52N7O24P2
uGgla_c	UDP-N-acetylmuramoyl-L-alanyl-gamma-D-glutamyl-L-lysyl-D-alanyl-D-alanine	C40H62N9O26P2
uaAgla_c	Undecaprenyl-diphospho-N-acetylmuramoyl-L-alanyl-D-glutamyl-L-lysyl-D-alanyl-D-alanine	C86H140N7O21P2
uaGgla_c	Undecaprenyl-diphospho-N-acetylmuramoyl-L-alanyl-gamma-D-glutamyl-L-lysyl-D-alanyl-D-alanine	C86H140N7O21P2
uaaAgla_c	Undecaprenyl-diphospho-N-acetylmuramoyl-(N-acetylglucosamine)-L-alanyl-D-glutamyl-L-lysyl-D-alanyl-D-alanine	C94H153N8O26P2
uaagmda_c	Undecaprenyl-diphospho-N-acetylmuramoyl-(N-acetylglucosamine)-L-ala-D-glu-meso-2,6-diaminopimeloyl-D-ala-D-ala	C95H152N8O28P2
uaccg_c	UDP-N-acetyl-3-O-(1-carboxyvinyl)-D-glucosamine	C20H26N3O19P2
uacgala_c	UDP N acetyl D galactosamine C17H25N3O17P2	C17H25N3O17P2
uacgam_c	UDP-N-acetyl-D-glucosamine	C17H25N3O17P2
uacmam_c	UDP-N-acetyl-D-mannosamine	C17H25N3O17P2
uacmamu_c	UDP-N-acetyl-D-mannosaminouronate	C17H22N3O18P2
uagmda_c	Undecaprenyl-diphospho-N-acetylmuramoyl-L-alanyl-D-glutamyl-meso-2,6-diaminopimeloyl-D-alanyl-D-alanine	C87H139N7O23P2
uama_c	UDP-N-acetylmuramoyl-L-alanine	C23H33N4O20P2
uamag_c	UDP-N-acetylmuramoyl-L-alanyl-D-glutamate	C28H39N5O23P2
uamagl_c	UDP-N-acetyl-alpha-D-muramoyl-L-alanyl-gamma-D-glutamyl-L-lysine	C34H52N7O24P2
uamaglaa_c	UDP-N-acetyl-alpha-D-muramoyl-L-alanyl-gamma-D-glutamyl-L-lysyl-D-alanyl-D-alanine	C40H62N9O26P2
uamr_c	UDP-N-acetylmuramate	C20H28N3O19P2
udca_c	Undecanoate C11H21O2	C11H21O2
udcal_c	Undecanal C11H22O	C11H22O
udcpdp_c	Undecaprenyl diphosphate	C55H89O7P2
udcpp_c	Undecaprenyl phosphate	C55H89O4P
udp_c	UDP C9H11N2O12P2	C9H11N2O12P2
udpacgal_c	UDP-N-acetyl-D-galactosamine	C17H25N3O17P2
udpg_c	UDPglucose	C15H22N2O17P2
udpgal_c	UDPgalactose	C15H22N2O17P2
udpglcur_c	UDP-D-glucuronate	C15H19N2O18P2
ugggmda_c	Undecaprenyl-diphospho-N-glycolylmuramoyl-L-alanyl-D-glutamyl-meso-2,6-diaminopimeloyl-D-alanyl-D-alanine	C87H139N7O24P2
uggmda_c	UDP-N-glycolylmuramoyl-L-alanyl-D-glutamyl-meso-2,6-diaminopimeloyl-D-alanyl-D-alanine	C41H61N9O29P2
ugmd_c	UDP-N-acetylmuramoyl-L-alanyl-D-gamma-glutamyl-meso-2,6-diaminopimelate	C35H51N7O26P2
ugmda_c	UDP-N-acetylmuramoyl-L-alanyl-D-glutamyl-meso-2,6-diaminopimeloyl-D-alanyl-D-alanine	C41H61N9O28P2
ulidu_c	UDP-L-iduronate	C15H19N2O18P2
ump_c	UMP	C9H11N2O9P
ump_e	UMP	C9H11N2O9P
unaga_c	Undecaprenyl diphospho N-acetyl-glucosamine	C63H103NO12P2
unk2_BS_c	Unknown 2 C5H17O11NP	C5H17O11NP
updpamaglaa_c	Undecaprenyl-diphospho-N-acetylmuramoyl-L-alanyl-gamma-D-glutamyl-L-lysyl- D-alanyl-D-alanine	C86H140N7O21P2
uppg1_c	Uroporphyrinogen I	C40H36N4O16
uppg3_c	Uroporphyrinogen III	C40H36N4O16
ura_c	Uracil	C4H4N2O2
ura_e	Uracil	C4H4N2O2
urate_c	Urate	C5H4N4O3
urate_e	Urate	C5H4N4O3
urcan_c	Urocanate C6H5N2O2	C6H5N2O2
urdgci_c	S-ureidoglycine	C3H7N3O3
urdglyc_c	(-)-Ureidoglycolate	C3H5N2O4
urea_c	Urea	CH4N2O
urea_e	Urea	CH4N2O
uri_c	Uridine	C9H12N2O6
uri_e	Uridine	C9H12N2O6
utp_c	UTP C9H11N2O15P3	C9H11N2O15P3
val__L_c	L-Valine	C5H11NO2
val__L_e	L-Valine	C5H11NO2
valtrna_c	L-Valyl-tRNA(Val)	C5H10NOR
vegACP_c	Veganoyl-ACP	C31H59N2O8PRS
xan_c	Xanthine	C5H4N4O2
xan_e	Xanthine	C5H4N4O2
xdp_c	XDP	C10H11N4O12P2
xmp_c	Xanthosine 5-phosphate	C10H11N4O9P
xtp_c	XTP	C10H11N4O15P3
xtsn_c	Xanthosine	C10H12N4O6
xtsn_e	Xanthosine	C10H12N4O6
xu5p__D_c	D-Xylulose 5-phosphate	C5H9O8P
xu5p__L_c	L-Xylulose 5-phosphate	C5H9O8P
xyl__D_c	D-Xylose	C5H10O5
xyl__D_e	D-Xylose	C5H10O5
xyl__L_c	L-Xylose	C5H10O5
xylu__D_c	D-Xylulose	C5H10O5
xylu__L_c	L-Xylulose	C5H10O5
zn2_c	Zinc	Zn
zn2_e	Zinc	Zn
