# Supplementary material for: Pan-genome-scale metabolic modeling of Bacillus subtilis reveals functionally distinct groups
Source: mSystems. 2024 Oct 4;9(11):e00923-24. doi: 10.1128/msystems.00923-24 (PMC11575223; doi:10.1128/msystems.00923-24)
Supplement: Table S6 — The original Biolog plate readings for each strain, time point, and replicate. [file msystems.00923-24-s0007.xlsx]

## Sheet: Sheet1
Plate \ Metabolite	Negative Control	D-Serine	D-Glucose-6-Phosphate	L-Asparagine	L-Glutamine	Glycyl-L-Aspartate	Glycyl-L-Glutamate	Glycyl-L-Proline	L-Arabinose	D-Sorbitol	D-Aspartate	Tatrate	Citrate	Tricarballyllic Acid	p-Hydroxy Phenyl Acetate	N-Acetyl-D-Glucosamine	Glycerol	D,L Malate	D-Glucose-1-Phosphate	Myo-Inositol	L-Serine	m-Hydroxy Phenyl Acetate	D-Saccharic Acid	L-Fucose	D-Ribose	1,2 Propanediol	D-Fructose-6-Phosphate	L-Threonine	Tyramine	Succinate	Fumarate	L-Alanine	Galactose	D-Gluconic Acid	L-Rhamnose	Alpha-Keto-Glutarate	L-Alanyl-Glycine	L-Lyxose	L-Aspartate	D,L-alpha-Glycerol-Phosphate	D-Fructose	Alpha-Keto-Butyrate	Alpha-Hydroxy Butyrate	Propionate	Acetoacetate	L-Proline	D-Xylose	Acetate	Beta-Methyl-D-Glucoside
GCF_001541905_1: 0_hrs_rep1	0.0956	0.09944	0.10401	0.111458	0.106854	0.101284	0.103744	0.107686	0.0980028	0.0909372	0.0970443	0.0973572	0.0946056	0.0976673	0.109804	0.0953939	0.0910317	0.0951969	0.0959671	0.0965059	0.0985208	0.113059	0.108433	0.0999201	0.106824	0.104662	0.0935395	0.108403	0.110103	0.0935485	0.0943518	0.0949699	0.095616	0.0933964	0.0946337	0.0921077	0.0965563	0.12262	0.0961091	0.101709	0.0932753	0.0946598	0.103267	0.10229	0.0978128	0.0920628	0.101365	0.120878	0.0921955
GCF_001541905_1: 0_hrs_rep2	0.0980397	0.0975218	0.106981	0.112357	0.107477	0.109709	0.116577	0.116902	0.0941928	0.0964928	0.0992674	0.098164	0.0988867	0.115476	0.118494	0.0863291	0.097102	0.0883596	0.0959757	0.0989836	0.110423	0.118316	0.0966166	0.0945937	0.104352	0.0962656	0.0960609	0.108351	0.110497	0.0857041	0.091284	0.105525	0.0963803	0.103961	0.0855052	0.0961906	0.103301	0.116441	0.105564	0.0936915	0.0845458	0.0947877	0.0941101	0.104854	0.107616	0.0876641	0.0953428	0.136461	0.0853331
GCF_001541905_1: 0_hrs_rep3	0.0996006	0.105391	0.132924	0.123613	0.123425	0.118857	0.130376	0.131167	0.103526	0.0965217	0.118186	0.114383	0.113436	0.11554	0.119575	0.0894077	0.0943086	0.114796	0.124269	0.110696	0.111702	0.122094	0.12286	0.0978823	0.122018	0.099758	0.114396	0.117614	0.121834	0.095288	0.112753	0.118111	0.0995173	0.102961	0.102823	0.110916	0.116037	0.137429	0.100803	0.106535	0.110992	0.102364	0.131323	0.119475	0.108684	0.0992909	0.114745	0.138933	0.109602
GCF_001541905_1: 48_hrs_rep1	0.132559	0.136349	0.14862	0.257386	0.255285	0.250287	0.318284	0.195468	0.377703	0.30691	0.244122	0.121264	0.137225	0.147855	0.135996	0.276511	0.19967	0.244203	0.134866	0.246351	0.169979	0.1393	0.247868	0.137617	0.393155	0.143133	0.146638	0.227862	0.152778	0.245225	0.334974	0.209581	0.170591	0.281667	0.209534	0.14492	0.200652	0.264758	0.296057	0.297843	0.303814	0.168147	0.165444	0.151178	0.154962	0.296346	0.370879	0.204581	0.317951
GCF_001541905_1: 48_hrs_rep2	0.130889	0.118376	0.131578	0.25824	0.253534	0.238827	0.318381	0.193605	0.361301	0.31425	0.235405	0.108855	0.122551	0.153881	0.146053	0.239015	0.204851	0.232083	0.121844	0.231463	0.179998	0.140629	0.252409	0.12719	0.377243	0.129125	0.131605	0.224418	0.150197	0.227264	0.329749	0.228287	0.167562	0.270808	0.195116	0.131212	0.207366	0.254709	0.288057	0.321609	0.295672	0.148006	0.143806	0.149118	0.16315	0.301076	0.34033	0.222011	0.310254
GCF_001541905_1: 48_hrs_rep3	0.120449	0.121157	0.140455	0.282587	0.263365	0.242923	0.319246	0.180229	0.360182	0.286195	0.244328	0.107296	0.121087	0.134289	0.130304	0.240374	0.177906	0.232258	0.131744	0.245191	0.156688	0.126826	0.247318	0.123958	0.366626	0.123636	0.125331	0.219292	0.140101	0.218846	0.314522	0.210822	0.159592	0.268748	0.191886	0.141912	0.206541	0.23931	0.275686	0.277674	0.293609	0.137125	0.149159	0.125842	0.127871	0.306421	0.341668	0.195087	0.301452
GCF_000497485_1: 0_hrs_rep1	0.11328	0.113885	0.115643	0.113	0.113189	0.119566	0.119586	0.115588	0.111462	0.119048	0.118234	0.111561	0.112985	0.113064	0.11171	0.112834	0.113696	0.108971	0.117755	0.109208	0.118661	0.117542	0.117308	0.119868	0.127827	0.111194	0.11195	0.113957	0.114606	0.109621	0.113839	0.113471	0.113395	0.112925	0.104563	0.113067	0.120762	0.126917	0.112983	0.119628	0.114745	0.124645	0.118616	0.119279	0.122119	0.11196	0.122496	0.160395	0.111612
GCF_000497485_1: 0_hrs_rep2	0.11445	0.115014	0.114252	0.115441	0.117632	0.115085	0.115113	0.109566	0.118941	0.111277	0.115969	0.113948	0.115321	0.113419	0.111212	0.113145	0.11224	0.112955	0.110502	0.113489	0.110929	0.114289	0.122159	0.114475	0.122162	0.112853	0.113881	0.121526	0.102897	0.115816	0.109489	0.115926	0.118924	0.113322	0.113769	0.118741	0.115386	0.124722	0.116475	0.112477	0.117216	0.11764	0.122127	0.198213	0.118306	0.116887	0.119504	0.162056	0.115043
GCF_000497485_1: 0_hrs_rep3	0.112181	0.113881	0.127232	0.134339	0.125655	0.120518	0.117954	0.116903	0.114354	0.114946	0.113318	0.11683	0.119211	0.121828	0.125459	0.111229	0.114013	0.109924	0.117006	0.115507	0.134612	0.121138	0.133299	0.123158	0.125064	0.11313	0.11631	0.123521	0.115825	0.108189	0.113456	0.123309	0.117433	0.118835	0.113986	0.115491	0.115491	0.125633	0.110157	0.11606	0.128926	0.121245	0.113427	0.12396	0.11396	0.109959	0.119929	0.164055	0.110769
GCF_000497485_1: 48_hrs_rep1	0.129793	0.123274	0.139503	0.292386	0.251936	0.254905	0.27671	0.186053	0.375704	0.324763	0.239265	0.121074	0.130589	0.156901	0.132271	0.241119	0.215164	0.231906	0.150046	0.219235	0.189785	0.134575	0.216634	0.139365	0.41887	0.142959	0.137719	0.242149	0.144283	0.221088	0.282145	0.221945	0.154542	0.253655	0.206651	0.156935	0.196811	0.245415	0.287249	0.313551	0.310036	0.168139	0.181407	0.142126	0.157688	0.308988	0.374957	0.212954	0.327966
GCF_000497485_1: 48_hrs_rep2	0.123911	0.120196	0.133657	0.296204	0.263671	0.245017	0.295136	0.176741	0.375882	0.321384	0.233992	0.121356	0.125984	0.150929	0.124685	0.244455	0.219664	0.246937	0.141798	0.220402	0.182245	0.12639	0.224692	0.138272	0.406823	0.12751	0.134617	0.237952	0.115577	0.2122	0.281572	0.227129	0.150353	0.255909	0.209478	0.158434	0.205005	0.237868	0.319364	0.29798	0.309502	0.160847	0.177479	0.137814	0.155886	0.302843	0.376968	0.224493	0.336697
GCF_000497485_1: 48_hrs_rep3	0.131635	0.126497	0.142328	0.306316	0.278031	0.231706	0.315559	0.165362	0.367565	0.322502	0.244838	0.123519	0.131513	0.157451	0.13715	0.263594	0.236937	0.254483	0.1509	0.247588	0.204667	0.131491	0.229617	0.145123	0.432974	0.13635	0.144645	0.242443	0.147521	0.217827	0.295581	0.231459	0.15299	0.307608	0.203029	0.159237	0.205512	0.243786	0.320499	0.306312	0.347674	0.165298	0.173024	0.143473	0.159787	0.305663	0.363184	0.21667	0.361085
GCF_000789295_1: 0_hrs_rep1	0.1155	0.112687	0.109605	0.110373	0.110293	0.112684	0.11245	0.128596	0.124283	0.109565	0.108666	0.109721	0.122808	0.108624	0.131554	0.106851	0.107109	0.108542	0.107698	0.122993	0.10986	0.129268	0.119689	0.11662	0.131599	0.110734	0.108482	0.108538	0.182739	0.109191	0.109537	0.110551	0.112252	0.110568	0.110419	0.111577	0.129358	0.168315	0.108255	0.111085	0.112256	0.111928	0.115467	0.174298	0.13162	0.111748	0.117863	0.150906	0.112027
GCF_000789295_1: 0_hrs_rep2	0.111311	0.109204	0.112673	0.12098	0.115341	0.115132	0.111684	0.116292	0.115314	0.113556	0.112908	0.10972	0.108601	0.105853	0.104318	0.10739	0.109782	0.110298	0.106448	0.103989	0.106238	0.105987	0.115961	0.113321	0.131467	0.108719	0.112467	0.10432	0.106126	0.106154	0.103579	0.108685	0.115022	0.111433	0.107798	0.103835	0.1015	0.128006	0.111793	0.107696	0.110823	0.11113	0.108564	0.107387	0.105334	0.109009	0.115292	0.14523	0.104395
GCF_000789295_1: 0_hrs_rep3	0.102506	0.101663	0.123808	0.123247	0.112453	0.110131	0.0998292	0.106238	0.103596	0.104288	0.0961098	0.0966804	0.099937	0.0961526	0.101589	0.096062	0.101645	0.104163	0.0971385	0.0981164	0.0961231	0.0952248	0.111729	0.105489	0.121538	0.09879	0.111367	0.0933449	0.0927311	0.101327	0.0957994	0.0977851	0.111389	0.100692	0.102355	0.0916201	0.0942322	0.114188	0.102704	0.098748	0.0995499	0.0910964	0.0984234	0.101298	0.0984603	0.105333	0.109381	0.137425	0.0915456
GCF_000789295_1: 48_hrs_rep1	0.138823	0.10965	0.15923	0.343177	0.288197	0.223557	0.296316	0.179097	0.315125	0.293416	0.206957	0.106289	0.166368	0.162028	0.153781	0.294998	0.212965	0.247153	0.163068	0.236914	0.152893	0.132333	0.135985	0.151272	0.424181	0.157898	0.148027	0.216964	0.226662	0.159253	0.375336	0.245885	0.175208	0.292119	0.230431	0.148446	0.278014	0.272932	0.320648	0.283239	0.323041	0.146967	0.138609	0.238239	0.143506	0.304553	0.358405	0.207784	0.352474
GCF_000789295_1: 48_hrs_rep2	0.132937	0.111506	0.151224	0.322529	0.320842	0.184491	0.190758	0.194008	0.304183	0.305807	0.163893	0.103872	0.160769	0.144742	0.144582	0.324728	0.225527	0.242438	0.164702	0.220798	0.147661	0.125694	0.123562	0.14928	0.507162	0.161663	0.149137	0.213248	0.159151	0.156023	0.375347	0.255654	0.176127	0.286035	0.240298	0.135614	0.249503	0.229667	0.362038	0.280634	0.324362	0.144826	0.128694	0.131226	0.166134	0.30377	0.339425	0.195195	0.364619
GCF_000789295_1: 48_hrs_rep3	0.131732	0.113729	0.182013	0.325715	0.387918	0.196525	0.221141	0.190733	0.31228	0.30291	0.225827	0.109726	0.146632	0.147477	0.145374	0.331715	0.23468	0.252796	0.168046	0.227002	0.149581	0.126358	0.166647	0.156543	0.411395	0.147802	0.167086	0.220289	0.164957	0.275935	0.376864	0.268933	0.210691	0.268855	0.248534	0.139601	0.275335	0.230578	0.388507	0.249855	0.322867	0.139769	0.132032	0.127837	0.149031	0.366121	0.353793	0.175465	0.359989
GCF_012030675_1: 0_hrs_rep1	0.102286	0.101354	0.114636	0.0995478	0.100313	0.100733	0.101881	0.101272	0.103207	0.100234	0.096292	0.0957765	0.0978318	0.102374	0.0978956	0.0966588	0.0960472	0.0978713	0.0987356	0.0985836	0.100662	0.0986525	0.101112	0.0976085	0.134558	0.0948347	0.0971379	0.104804	0.0958962	0.0953461	0.105755	0.100792	0.10025	0.095117	0.100156	0.0976378	0.105715	0.113421	0.10956	0.0974186	0.112656	0.0991988	0.104077	0.113103	0.109922	0.101866	0.104222	0.129576	0.10077
GCF_012030675_1: 0_hrs_rep2	0.108603	0.0933839	0.0970761	0.0980046	0.101392	0.105289	0.103436	0.104888	0.115389	0.0924272	0.0911398	0.0930738	0.0966419	0.0978544	0.105817	0.107551	0.0881298	0.0893676	0.0957537	0.0898273	0.0877858	0.0964366	0.112755	0.0932333	0.109002	0.0932434	0.0989097	0.0931851	0.094215	0.106548	0.0946376	0.0874093	0.113284	0.0907444	0.087347	0.102075	0.0907295	0.105754	0.11598	0.0935255	0.0864064	0.108583	0.0906067	0.0982512	0.0870035	0.113314	0.0996454	0.127011	0.0919906
GCF_012030675_1: 0_hrs_rep3	0.122581	0.11642	0.128576	0.110797	0.115837	0.113428	0.145365	0.141847	0.112006	0.115676	0.106923	0.100584	0.117963	0.131144	0.125202	0.117244	0.112464	0.131955	0.0996843	0.11221	0.129506	0.121998	0.114657	0.137246	0.146127	0.115057	0.105685	0.133813	0.12905	0.126299	0.114604	0.13448	0.110823	0.138589	0.132005	0.107352	0.13377	0.138872	0.105893	0.109195	0.104515	0.132664	0.100733	0.115154	0.13715	0.105258	0.122059	0.151334	0.110768
GCF_012030675_1: 48_hrs_rep1	0.145702	0.113092	0.190226	0.328153	0.333358	0.297543	0.330727	0.24098	0.373256	0.255437	0.226093	0.125914	0.306436	0.17464	0.166612	0.268524	0.202815	0.254239	0.169367	0.256784	0.186222	0.156839	0.276124	0.141535	0.438247	0.163982	0.165714	0.236052	0.175447	0.228098	0.277701	0.289277	0.183514	0.247908	0.241342	0.163014	0.234044	0.254173	0.359713	0.236845	0.307209	0.148452	0.152874	0.145494	0.197712	0.278781	0.335241	0.174422	0.337478
GCF_012030675_1: 48_hrs_rep2	0.140442	0.112648	0.167495	0.334176	0.320569	0.293331	0.319198	0.210951	0.342927	0.239747	0.21727	0.117883	0.308049	0.171661	0.148233	0.281888	0.211093	0.241069	0.159537	0.252092	0.160019	0.143926	0.268128	0.157793	0.427277	0.15674	0.149672	0.232712	0.163752	0.254029	0.266625	0.285484	0.194857	0.269576	0.265336	0.144767	0.221733	0.245917	0.385774	0.235199	0.314129	0.143584	0.140921	0.12747	0.180587	0.300915	0.349231	0.164658	0.334688
GCF_012030675_1: 48_hrs_rep3	0.160358	0.125733	0.171661	0.31901	0.340453	0.283403	0.347297	0.228487	0.321595	0.272004	0.249831	0.135884	0.353104	0.188138	0.177675	0.298928	0.23136	0.263836	0.180134	0.28333	0.194413	0.169156	0.27417	0.154054	0.482751	0.190642	0.162137	0.250184	0.182356	0.258576	0.285145	0.316996	0.197624	0.291185	0.251824	0.165979	0.252362	0.261179	0.387553	0.229103	0.316673	0.16097	0.163564	0.150906	0.196877	0.292135	0.388526	0.194471	0.377924
GCF_000155355_1: 0_hrs_rep1	0.0951228	0.093403	0.0904905	0.0934643	0.0953176	0.0954428	0.096577	0.0929902	0.0993321	0.0999775	0.0920274	0.0906602	0.093599	0.0928868	0.0951612	0.0917881	0.093948	0.0911128	0.0926159	0.0907761	0.0906243	0.0920345	0.0932634	0.0889242	0.108841	0.0904156	0.0984152	0.09536	0.0966125	0.0858834	0.0906253	0.0927784	0.0921718	0.0950885	0.0965578	0.101258	0.10248	0.132048	0.0872733	0.0880836	0.116456	0.0965882	0.0968646	0.104235	0.0903219	0.093593	0.104764	0.143687	0.101833
GCF_000155355_1: 0_hrs_rep2	0.09463	0.109827	0.0921389	0.0850787	0.0925466	0.0945067	0.0929926	0.101255	0.0909996	0.085214	0.0832749	0.0813151	0.0905248	0.0920941	0.0845125	0.101988	0.0835493	0.088551	0.0833178	0.0946369	0.0952768	0.100933	0.0982565	0.104182	0.108285	0.0790132	0.0787745	0.0906628	0.0963972	0.0876537	0.0847779	0.0854387	0.0919198	0.0914629	0.0875699	0.0964978	0.104686	0.107555	0.111089	0.0934731	0.0941592	0.110352	0.0954986	0.104816	0.0930815	0.0887744	0.101105	0.117202	0.088226
GCF_000155355_1: 0_hrs_rep3	0.1011	0.0989441	0.101935	0.115774	0.0980313	0.0965469	0.101164	0.101335	0.107608	0.097503	0.101841	0.0999918	0.0909357	0.0991944	0.0938483	0.101833	0.0863613	0.09352	0.0997583	0.0931581	0.093298	0.0909506	0.106433	0.106146	0.100404	0.0975464	0.106097	0.102471	0.0970489	0.0966698	0.0907289	0.0925637	0.10416	0.0953246	0.0989562	0.102179	0.102104	0.107325	0.0972597	0.0978454	0.100478	0.0958071	0.10056	0.131117	0.106099	0.100168	0.103002	0.124698	0.0982316
GCF_000155355_1: 48_hrs_rep1	0.131279	0.121408	0.145323	0.372928	0.298742	0.233317	0.269302	0.155712	0.346813	0.36232	0.224615	0.107331	0.215816	0.142201	0.127507	0.25054	0.387341	0.230348	0.139316	0.227235	0.181525	0.126632	0.255795	0.128886	0.366949	0.131406	0.133385	0.210523	0.146629	0.258765	0.305129	0.215341	0.150751	0.327781	0.188547	0.155889	0.194426	0.233712	0.37452	0.218965	0.324345	0.140759	0.134155	0.164491	0.145286	0.317987	0.326407	0.189936	0.320344
GCF_000155355_1: 48_hrs_rep2	0.133878	0.116063	0.147233	0.337692	0.325108	0.225694	0.290107	0.175121	0.347365	0.303127	0.229468	0.110067	0.223544	0.147418	0.130478	0.265994	0.235176	0.224051	0.138505	0.230806	0.167929	0.128325	0.256592	0.134179	0.406647	0.136165	0.126883	0.201213	0.140921	0.228436	0.326646	0.222806	0.171451	0.302131	0.183272	0.148524	0.221352	0.231486	0.342755	0.211705	0.311592	0.147613	0.137436	0.148606	0.142763	0.32377	0.324584	0.178761	0.332977
GCF_000155355_1: 48_hrs_rep3	0.128982	0.12652	0.15296	0.376217	0.274342	0.239248	0.304646	0.190278	0.364251	0.378628	0.253323	0.119459	0.163775	0.15193	0.136122	0.271499	0.261303	0.245917	0.152552	0.253945	0.185268	0.134089	0.237604	0.137331	0.399453	0.143242	0.14142	0.209118	0.154178	0.241773	0.35051	0.234805	0.166293	0.322498	0.192806	0.15741	0.225414	0.238401	0.331672	0.241147	0.284691	0.151354	0.151234	0.162213	0.160834	0.328877	0.332058	0.19904	0.349489
GCF_000827065_1: 0_hrs_rep1	0.107966	0.114444	0.113948	0.113459	0.116072	0.11619	0.116049	0.112457	0.10932	0.111039	0.111399	0.115725	0.111629	0.112695	0.114245	0.101686	0.105442	0.116147	0.110652	0.110867	0.110325	0.115021	0.110093	0.118281	0.127343	0.108787	0.113781	0.11217	0.112438	0.10069	0.110314	0.116165	0.107201	0.105737	0.103634	0.10883	0.114221	0.125652	0.104498	0.103683	0.105971	0.112114	0.115573	0.12033	0.11452	0.104236	0.112791	0.146604	0.112534
GCF_000827065_1: 0_hrs_rep2	0.109334	0.108364	0.110637	0.114246	0.107554	0.113284	0.112935	0.101526	0.110806	0.101881	0.105364	0.0943961	0.106999	0.108316	0.092795	0.0957563	0.104834	0.105896	0.0976474	0.0989222	0.100426	0.0945422	0.103907	0.0979987	0.11295	0.104164	0.106984	0.103668	0.097127	0.105007	0.101741	0.103139	0.104132	0.104626	0.105128	0.105161	0.104931	0.111083	0.105113	0.10567	0.104296	0.109071	0.0993755	0.109822	0.102238	0.107342	0.110619	0.13146	0.105009
GCF_000827065_1: 0_hrs_rep3	0.107237	0.104783	0.114192	0.110667	0.113149	0.113251	0.114662	0.116891	0.118363	0.119011	0.0998685	0.10567	0.101432	0.111914	0.100427	0.110321	0.106864	0.110164	0.104744	0.11479	0.108067	0.105757	0.112496	0.114998	0.123454	0.0977427	0.10547	0.110635	0.0991171	0.100924	0.0977305	0.107011	0.104434	0.107722	0.102871	0.0991141	0.0984461	0.121241	0.114935	0.101771	0.109949	0.100669	0.102898	0.105195	0.105521	0.105905	0.116134	0.143111	0.104771
GCF_000827065_1: 48_hrs_rep1	0.12022	0.124492	0.130012	0.348561	0.401115	0.274413	0.324544	0.198756	0.314717	0.307968	0.250837	0.129157	0.367786	0.142279	0.132473	0.296146	0.256406	0.2467	0.134266	0.279651	0.194025	0.130077	0.334316	0.137206	0.3863	0.13462	0.149155	0.232071	0.144226	0.272009	0.352931	0.299926	0.16372	0.292317	0.208286	0.154659	0.274716	0.255492	0.38086	0.263829	0.346981	0.193787	0.199437	0.161174	0.163228	0.205593	0.423967	0.252608	0.382078
GCF_000827065_1: 48_hrs_rep2	0.130836	0.127188	0.14055	0.304121	0.414118	0.25499	0.346519	0.20449	0.328114	0.324703	0.256498	0.129316	0.369289	0.14521	0.131515	0.316349	0.266208	0.243252	0.126107	0.267983	0.196154	0.133019	0.330181	0.137391	0.382997	0.133114	0.14423	0.244878	0.148081	0.255364	0.344578	0.299767	0.152958	0.311888	0.202164	0.154065	0.279362	0.241268	0.369261	0.276525	0.353118	0.180633	0.195764	0.158611	0.156073	0.208253	0.427941	0.222396	0.375864
GCF_000827065_1: 48_hrs_rep3	0.128069	0.121635	0.139928	0.304622	0.402906	0.263368	0.355727	0.214574	0.308505	0.324562	0.256853	0.121032	0.377661	0.138116	0.135548	0.306717	0.253238	0.250477	0.135828	0.260899	0.184398	0.127402	0.359138	0.141453	0.416392	0.131799	0.144344	0.246543	0.143724	0.294465	0.363757	0.307462	0.155109	0.316798	0.205308	0.149312	0.283439	0.244992	0.406919	0.247849	0.354571	0.185348	0.189693	0.151683	0.159636	0.201781	0.442062	0.234392	0.367629
GCF_003665315_1: 0_hrs_rep1	0.106083	0.106468	0.107889	0.114404	0.111456	0.111447	0.114198	0.112095	0.102443	0.108305	0.109306	0.109397	0.111651	0.109913	0.108843	0.103685	0.107325	0.109959	0.105751	0.108043	0.10622	0.10753	0.102343	0.113172	0.126251	0.109185	0.107664	0.110324	0.10504	0.100661	0.108179	0.104091	0.103836	0.104718	0.10494	0.106177	0.107487	0.118921	0.107965	0.108199	0.107577	0.106629	0.108061	0.114204	0.110111	0.107435	0.113504	0.153382	0.105106
GCF_003665315_1: 0_hrs_rep2	0.101676	0.11015	0.110335	0.113035	0.12359	0.112666	0.116143	0.123129	0.103437	0.110706	0.104943	0.122758	0.117822	0.110565	0.116584	0.0943831	0.107345	0.0992202	0.107181	0.119182	0.108252	0.111598	0.095733	0.112789	0.109722	0.105272	0.106094	0.105398	0.111604	0.0908019	0.109095	0.100904	0.0943128	0.100984	0.0924054	0.102354	0.09998	0.128158	0.0960593	0.108615	0.0925313	0.103114	0.104679	0.113369	0.104039	0.0917356	0.102526	0.121247	0.102024
GCF_003665315_1: 0_hrs_rep3	0.109552	0.106945	0.096374	0.0929206	0.114372	0.106845	0.10737	0.10777	0.112115	0.110106	0.0907548	0.0885989	0.10359	0.101073	0.112536	0.105568	0.104548	0.0901143	0.0939078	0.105932	0.10028	0.107617	0.103698	0.0859804	0.113622	0.090319	0.0900693	0.105724	0.112139	0.10685	0.0896551	0.101419	0.109419	0.0859349	0.0882199	0.0942081	0.102327	0.118028	0.100836	0.0919397	0.0959871	0.101702	0.0927016	0.0881314	0.0998653	0.107669	0.0959659	0.119409	0.0849972
GCF_003665315_1: 48_hrs_rep1	0.118086	0.113488	0.146933	0.301193	0.216332	0.230398	0.270881	0.184383	0.325605	0.270748	0.25396	0.129034	0.171752	0.151733	0.138859	0.237001	0.23218	0.235243	0.150201	0.248214	0.167254	0.136437	0.213148	0.142917	0.400613	0.153515	0.152738	0.246568	0.148789	0.193607	0.352286	0.232114	0.151427	0.257341	0.210055	0.159635	0.212682	0.243367	0.279559	0.242678	0.301122	0.154225	0.145501	0.154465	0.169151	0.249408	0.327727	0.228144	0.301667
GCF_003665315_1: 48_hrs_rep2	0.124604	0.113774	0.135484	0.269591	0.215954	0.213961	0.257386	0.169349	0.315736	0.271047	0.235582	0.109521	0.139964	0.136303	0.128911	0.214231	0.213323	0.216379	0.132874	0.269863	0.142098	0.122531	0.181253	0.144085	0.367858	0.126169	0.138244	0.209776	0.130559	0.185185	0.346486	0.213164	0.157271	0.262121	0.189956	0.136495	0.201189	0.226448	0.262935	0.220407	0.279054	0.127027	0.121751	0.137152	0.154108	0.256519	0.314729	0.202101	0.305216
GCF_003665315_1: 48_hrs_rep3	0.12511	0.121336	0.139344	0.287214	0.23845	0.198977	0.252218	0.171111	0.32604	0.280111	0.238299	0.11014	0.156612	0.125817	0.123887	0.224967	0.224351	0.211081	0.134837	0.233678	0.134203	0.123185	0.184493	0.132858	0.356034	0.11922	0.137139	0.227268	0.142179	0.182398	0.365741	0.21996	0.157356	0.270298	0.198072	0.138292	0.209203	0.226057	0.289691	0.217776	0.289564	0.131942	0.120788	0.12841	0.148051	0.272659	0.31518	0.199132	0.317342
GCF_015070965_1: 0_hrs_rep1	0.0903725	0.0974604	0.111961	0.0972316	0.0999331	0.0920974	0.0905538	0.0997611	0.0954681	0.0941094	0.0871378	0.0921684	0.0999219	0.0912351	0.0937589	0.0874089	0.106582	0.109369	0.0846383	0.0841971	0.0926889	0.100525	0.121495	0.0905279	0.122481	0.0841362	0.0898647	0.091303	0.107007	0.106106	0.0970221	0.0858493	0.111815	0.110829	0.114689	0.0884153	0.0867365	0.126965	0.110563	0.113898	0.111884	0.0855191	0.114222	0.0941606	0.0881783	0.113633	0.12172	0.155063	0.111911
GCF_015070965_1: 0_hrs_rep2	0.0825882	0.088523	0.0869551	0.0857624	0.0866906	0.0889659	0.0824842	0.0890237	0.0857476	0.0839179	0.0780132	0.0832423	0.0834349	0.0842536	0.0820273	0.079441	0.0820361	0.0796748	0.0845867	0.0864549	0.0826265	0.0836266	0.0976183	0.0833316	0.0962592	0.0797674	0.0984001	0.0868045	0.0792432	0.0896645	0.0812039	0.0837594	0.0810425	0.0828071	0.0832521	0.0901525	0.0846281	0.098394	0.0833356	0.0868421	0.083484	0.0929353	0.111679	0.0875354	0.0835952	0.0837044	0.0931363	0.105267	0.099368
GCF_015070965_1: 0_hrs_rep3	0.102021	0.0901774	0.0944953	0.116808	0.0979323	0.0948591	0.110183	0.103847	0.129488	0.0858221	0.113892	0.0993707	0.0930669	0.102446	0.0990132	0.110911	0.0963945	0.104933	0.0991893	0.104635	0.104448	0.104965	0.128094	0.0994695	0.107602	0.111296	0.0966263	0.13086	0.104895	0.102592	0.0899002	0.113629	0.110024	0.0961163	0.0976511	0.117258	0.102624	0.125623	0.103872	0.094854	0.097504	0.100324	0.106875	0.110028	0.0940411	0.104393	0.105417	0.127628	0.0899121
GCF_015070965_1: 48_hrs_rep1	0.12227	0.114453	0.126686	0.294381	0.249457	0.192066	0.277192	0.183191	0.351895	0.359757	0.232739	0.10188	0.282279	0.138286	0.131235	0.258594	0.239109	0.258561	0.122237	0.233094	0.148657	0.130748	0.19468	0.117103	0.43935	0.118625	0.130791	0.226356	0.152178	0.196867	0.337039	0.221572	0.14138	0.288873	0.182414	0.132903	0.219305	0.251427	0.295961	0.259977	0.302306	0.135832	0.143086	0.145469	0.141926	0.280528	0.352643	0.212066	0.340267
GCF_015070965_1: 48_hrs_rep2	0.124887	0.115696	0.129945	0.280327	0.237192	0.19348	0.250661	0.16572	0.340569	0.348816	0.231917	0.0985381	0.292263	0.119844	0.119691	0.284036	0.232309	0.235587	0.11975	0.221615	0.129128	0.115893	0.176945	0.111052	0.440464	0.130577	0.132838	0.209689	0.131567	0.189698	0.317204	0.210413	0.14563	0.313864	0.200686	0.142112	0.214059	0.233335	0.297781	0.223652	0.274232	0.138927	0.148054	0.121117	0.134057	0.291971	0.327855	0.174041	0.348825
GCF_015070965_1: 48_hrs_rep3	0.131659	0.124162	0.132685	0.276258	0.289314	0.198002	0.264019	0.182141	0.374498	0.362903	0.255567	0.109703	0.31827	0.148146	0.145561	0.301007	0.232173	0.260894	0.135243	0.254088	0.160403	0.148331	0.18208	0.123899	0.465476	0.140357	0.133395	0.24534	0.169933	0.200109	0.366102	0.268336	0.147635	0.354374	0.209332	0.15516	0.243274	0.245599	0.373505	0.23512	0.278045	0.149322	0.144688	0.150211	0.164851	0.343578	0.347724	0.192223	0.34615
[truncated: 32 more columns]
