# Supplementary material for: Pan-genome-scale metabolic modeling of Bacillus subtilis reveals functionally distinct groups
Source: mSystems. 2024 Oct 4;9(11):e00923-24. doi: 10.1128/msystems.00923-24 (PMC11575223; doi:10.1128/msystems.00923-24)
Supplement: Table S7 — Each strain in the model and which group it was assigned to. [file msystems.00923-24-s0008.xlsx]

## Sheet: Sheet1
Strain ID	Group Number
GCF_000009045_1	3
GCF_000155325_1	1
GCF_000155355_1	1
GCF_000155375_1	3
GCF_000186085_1	3
GCF_000186745_1	2
GCF_000209795_2	4
GCF_000227485_1	1
GCF_000230755_1	1
GCF_000293765_1	3
GCF_000321395_1	1
GCF_000338735_1	1
GCF_000341775_1	3
GCF_000344745_1	3
GCF_000349795_1	1
GCF_000497485_1	1
GCF_000507005_1	2
GCF_000523045_1	1
GCF_000582885_1	1
GCF_000696615_1	3
GCF_000696635_1	3
GCF_000699465_1	1
GCF_000699525_1	1
GCF_000706705_1	2
GCF_000724125_1	1
GCF_000735115_1	2
GCF_000737405_1	1
GCF_000740475_1	1
GCF_000740485_1	1
GCF_000782835_1	1
GCF_000789275_1	3
GCF_000789295_1	3
GCF_000827065_1	3
GCF_000830595_1	5
GCF_000830605_1	5
GCF_000830645_1	5
GCF_000830695_1	1
GCF_000830715_1	4
GCF_000832195_1	2
GCF_000934165_1	3
GCF_000952895_1	3
GCF_000953615_1	3
GCF_000971925_1	3
GCF_000973605_1	1
GCF_001015095_1	1
GCF_001037985_1	1
GCF_001043765_1	1
GCF_001057075_1	2
GCF_001187765_1	3
GCF_001278955_1	2
GCF_001286865_1	2
GCF_001286885_1	1
GCF_001342275_1	1
GCF_001465815_1	1
GCF_001541905_1	1
GCF_001565875_1	4
GCF_001604995_1	3
GCF_001619535_1	3
GCF_001625135_1	1
GCF_001660525_1	5
GCF_001661555_1	1
GCF_001662955_1	2
GCF_001697265_1	3
GCF_001703495_1	3
GCF_001704095_1	2
GCF_001717105_1	5
GCF_001720505_1	3
GCF_001726025_1	1
GCF_001742355_1	2
GCF_001742365_1	1
GCF_001746575_1	4
GCF_001747445_1	4
GCF_001750745_1	3
GCF_001808235_1	2
GCF_001876515_1	1
GCF_001890405_1	4
GCF_001895065_1	2
GCF_001902555_1	4
GCF_001996305_1	2
GCF_002009095_1	3
GCF_002009135_1	3
GCF_002055965_1	3
GCF_002072735_1	1
GCF_002096095_1	4
GCF_002142595_1	1
GCF_002173615_1	4
GCF_002173695_1	5
GCF_002173715_1	5
GCF_002201955_1	5
GCF_002201995_1	4
GCF_002202035_1	1
GCF_002202055_1	2
GCF_002205435_1	2
GCF_002216085_1	1
GCF_002220075_1	1
GCF_002269175_1	4
GCF_002269195_1	4
GCF_002271425_1	2
GCF_002272375_1	2
GCF_002272405_1	2
GCF_002277775_1	3
GCF_002290305_1	4
GCF_002612765_1	4
GCF_002835225_1	1
GCF_002865705_1	4
GCF_002865715_1	5
GCF_002893805_1	5
GCF_002906075_1	4
GCF_002982175_1	4
GCF_002998755_1	1
GCF_002998795_1	1
GCF_003014945_1	5
GCF_003148355_1	1
GCF_003174785_1	2
GCF_003184225_1	1
GCF_003265645_1	4
GCF_003265725_1	2
GCF_003336895_2	1
GCF_003339745_1	5
GCF_003399995_1	1
GCF_003417435_1	3
GCF_003426125_1	2
GCF_003515125_1	1
GCF_003600785_1	3
GCF_003610955_1	3
GCF_003665195_1	4
GCF_003665215_1	4
GCF_003665235_1	4
GCF_003665255_1	2
GCF_003665275_1	4
GCF_003665295_1	4
GCF_003665315_1	4
GCF_003665335_1	4
GCF_003665355_1	4
GCF_003665395_1	4
GCF_003694695_1	5
GCF_003710285_1	1
GCF_003762825_1	1
GCF_003833205_1	3
GCF_003833235_1	2
GCF_003833295_1	1
GCF_003931545_1	1
GCF_003990435_1	1
GCF_004101345_1	2
GCF_004101365_1	4
GCF_004101405_1	2
GCF_004101425_1	1
GCF_004101445_1	2
GCF_004101465_1	1
GCF_004101485_1	2
GCF_004101565_1	2
GCF_004101945_1	5
GCF_004103535_1	2
GCF_004103555_1	5
GCF_004103595_1	1
GCF_004103895_1	1
GCF_004119175_1	2
GCF_004119535_1	1
GCF_004119555_1	5
GCF_004119595_1	1
GCF_004119615_1	4
GCF_004119635_1	4
GCF_004119655_1	2
GCF_004119675_1	5
GCF_004119695_1	2
GCF_004119715_1	2
GCF_004119775_1	4
GCF_004119815_1	1
GCF_004119835_1	1
GCF_004119875_1	5
GCF_004294535_1	1
GCF_004294565_1	1
GCF_004323065_1	4
GCF_004328925_1	1
GCF_004365735_1	5
GCF_004366695_1	2
GCF_004923335_1	2
GCF_005160425_1	1
GCF_005234095_1	1
GCF_005849145_1	1
GCF_006088795_1	3
GCF_006165085_1	1
GCF_006454465_1	2
GCF_006741845_1	3
GCF_007665695_1	3
GCF_007667365_1	2
GCF_007677395_1	3
GCF_007679335_1	3
GCF_007786555_1	2
GCF_007829355_1	1
GCF_007829445_1	1
GCF_007829495_1	1
GCF_007829515_1	1
GCF_007829655_1	3
GCF_007829735_1	5
GCF_007845115_1	1
GCF_007995205_1	2
GCF_008014635_1	2
GCF_008017615_1	2
GCF_008131765_1	2
GCF_008682315_1	1
GCF_008831405_1	2
GCF_009017455_1	2
GCF_009363835_1	4
GCF_009497795_1	2
GCF_009497815_1	3
GCF_009662155_1	2
GCF_009662175_1	2
GCF_009662195_1	2
GCF_009662215_1	3
GCF_009662235_1	1
GCF_009662255_1	2
GCF_009662275_1	2
GCF_009662335_1	5
GCF_009662355_1	2
GCF_009662375_1	2
GCF_009662415_1	3
GCF_009662435_1	3
GCF_009662455_1	1
GCF_009665145_1	1
GCF_009676665_1	2
GCF_009741365_1	1
GCF_009857115_1	1
GCF_009866865_1	5
GCF_009884005_1	1
GCF_009913255_1	1
GCF_009913275_1	1
GCF_009913395_1	1
GCF_009913515_1	2
GCF_009913535_1	2
GCF_009913555_1	5
GCF_009913575_1	1
GCF_009913595_1	5
GCF_009914155_1	1
GCF_009982935_1	1
GCF_009996815_1	1
GCF_010094155_1	3
GCF_010578025_1	3
GCF_010578035_1	1
GCF_010578065_1	1
GCF_010578135_1	5
GCF_010578165_1	3
GCF_010578225_1	1
GCF_010578235_1	1
GCF_010580645_1	1
GCF_010614705_1	5
GCF_010614715_1	2
GCF_010614785_1	1
GCF_010634645_1	4
GCF_010912695_1	2
GCF_011317145_1	2
GCF_011765645_1	2
GCF_011800745_1	1
GCF_012028945_1	1
GCF_012029855_1	2
GCF_012030395_1	1
GCF_012030675_1	1
GCF_012648205_1	1
GCF_012648345_1	1
GCF_012689465_1	5
GCF_012689485_1	2
GCF_012926045_1	1
GCF_012931705_2	3
GCF_012935335_1	2
GCF_013009385_1	3
GCF_013266935_1	1
GCF_013267025_1	1
GCF_013267115_1	1
GCF_013285325_1	1
GCF_013332455_1	2
GCF_013342875_1	1
GCF_013388335_1	3
GCF_013620675_1	1
GCF_013620725_1	1
GCF_013867545_1	3
GCF_014046405_1	1
GCF_014171535_1	2
GCF_014219005_1	1
GCF_014298115_1	2
GCF_014389245_2	3
GCF_014489275_1	5
GCF_014498995_1	1
GCF_014805495_1	1
GCF_014878105_1	1
GCF_014879275_1	1
GCF_014961985_1	4
GCF_015070965_1	1
GCF_015070995_1	3
GCF_015535655_1	2
GCF_015602625_1	2
GCF_015645605_1	3
GCF_015645615_1	3
GCF_015645655_1	3
GCF_015645665_1	3
GCF_015645705_1	3
GCF_015645725_1	3
GCF_015654205_1	1
GCF_015776795_1	5
GCF_015844635_1	1
GCF_015844655_1	4
GCF_015845175_1	5
GCF_015880865_1	1
GCF_015881035_1	1
GCF_016065415_1	3
GCF_016411905_1	5
GCF_016411915_1	1
GCF_016774345_1	1
GCF_016894165_1	1
GCF_017352355_1	3
GCF_017592405_1	1
GCF_017753785_1	2
GCF_017817855_1	5
GCF_017901775_1	4
GCF_018122435_1	1
GCF_018122535_1	1
GCF_018141065_1	1
GCF_018223525_1	1
GCF_018224865_2	1
GCF_018394175_1	1
GCF_018454405_1	3
GCF_018530835_1	1
GCF_018603605_1	2
GCF_018603725_1	1
GCF_018603805_1	3
GCF_018884165_1	1
GCF_018986855_1	4
GCF_019037205_1	1
GCF_019037305_1	1
GCF_019037315_1	1
GCF_019037405_1	1
GCF_019037525_1	1
GCF_019037645_1	1
GCF_019037825_1	1
GCF_019037905_1	1
GCF_019037965_1	1
GCF_019038065_1	1
GCF_019464335_1	5
GCF_019583555_1	1
GCF_019599105_1	2
GCF_019704335_1	3
GCF_019704355_1	3
GCF_019704375_1	3
GCF_019704395_1	3
GCF_019704415_1	3
GCF_019704435_1	3
GCF_019704455_1	3
GCF_019704475_1	3
GCF_019748415_1	1
GCF_019748555_1	1
GCF_019931715_1	3
GCF_019969135_1	1
GCF_020166055_1	4
GCF_020176885_1	1
GCF_020251265_1	1
GCF_020311615_1	1
GCF_020551885_1	1
GCF_020552025_1	1
GCF_020552665_1	1
GCF_020773035_1	4
GCF_020859605_1	1
GCF_021172185_1	5
GCF_021398545_1	3
GCF_021497525_1	4
GCF_021497545_1	4
GCF_021498185_1	1
GCF_021555035_1	2
GCF_021728925_1	3
GCF_021728955_1	3
GCF_022097155_1	4
GCF_022370975_1	2
GCF_022453545_1	1
GCF_022570515_1	1
GCF_022647025_1	4
GCF_022654795_1	1
GCF_022700895_1	3
GCF_022700935_1	3
GCF_022700955_1	3
GCF_022700975_1	3
GCF_022701095_1	4
GCF_022814905_1	5
GCF_022832445_1	5
GCF_023078435_1	1
GCF_023148545_1	3
GCF_023369715_1	2
GCF_023509705_1	1
GCF_023518255_2	2
GCF_023520855_1	1
GCF_023521175_1	1
GCF_023521275_1	1
GCF_023521475_1	1
GCF_023521595_1	1
GCF_023521615_1	1
GCF_023521635_1	1
GCF_023612315_1	2
GCF_023614045_1	1
GCF_023650935_1	4
GCF_023702085_1	1
GCF_023702515_1	4
GCF_023703335_1	1
GCF_023712285_1	1
GCF_023714065_1	1
GCF_024128815_1	5
GCF_024220155_1	1
GCF_024241215_1	1
GCF_024259785_1	2
GCF_024262185_1	2
GCF_024507815_1	4
GCF_024507835_1	1
GCF_024507895_1	1
GCF_024508095_1	3
GCF_024508175_1	1
GCF_024508195_1	4
GCF_024585045_1	2
GCF_024623085_1	1
GCF_024653105_1	1
GCF_024653155_1	5
GCF_024706255_1	4
GCF_024733955_1	4
GCF_024752515_1	3
GCF_024799885_1	2
GCF_024800645_1	4
GCF_024802585_1	1
GCF_024917115_1	3
GCF_024917175_1	1
GCF_024918995_1	4
GCF_024972835_1	2
GCF_025021505_1	4
GCF_025061465_1	1
GCF_025161015_1	2
GCF_025245215_1	4
GCF_025367415_1	1
GCF_025367495_1	1
GCF_025426155_1	1
GCF_025449235_1	1
GCF_025452155_1	1
GCF_025460705_1	1
GCF_025502505_1	2
GCF_025502545_1	2
GCF_025642835_1	2
GCF_900110305_1	2
GCF_900156365_1	5
GCF_900177305_1	2
GCF_900215365_1	2
GCF_900454375_1	4
GCF_902362345_1	2
GCF_905310975_1	1
GCF_905310985_1	2
GCF_905310995_1	2
GCF_905311005_1	3
GCF_905311015_1	3
GCF_905311025_1	5
GCF_905311035_1	2
GCF_905311375_1	2
GCF_905311385_1	1
GCF_905311395_1	2
GCF_905311405_1	1
GCF_905311415_1	2
GCF_905311425_1	1
GCF_905311435_1	3
GCF_905315015_1	2
GCF_905315025_1	5
GCF_905315035_1	1
GCF_905315045_1	2
GCF_905315055_1	1
GCF_905315375_1	2
GCF_905315385_1	1
GCF_905315395_1	1
GCF_905315685_1	1
GCF_905315695_1	1
GCF_905315705_1	1
GCF_905315715_1	2
GCF_905318255_1	2
GCF_905319135_1	2
GCF_905319145_1	5
GCF_905319155_1	2
GCF_905319535_1	3
GCF_905319545_1	2
GCF_905319565_1	1
GCF_905319795_1	2
GCF_905319815_1	2
GCF_905319825_1	2
